# Supplementary material for: Linking Comparative Genomics of Nine Potato-Associated Pseudomonas Isolates With Their Differing Biocontrol Potential Against Late Blight
Source: Front Microbiol. 2020 Apr 30;11:857. doi: 10.3389/fmicb.2020.00857 (PMC7204214; doi:10.3389/fmicb.2020.00857)
Supplement: Supplementary file 2 [file Data_Sheet_2.xlsx]

## Sheet: R32
Table S3: The list of genes from each of the nine genomes including their annotation obtained from NCBI, and COG categories, additional functional annotation information from interproscan and eggnog.
							eggNOG annotation						interproscan annotation
RefSeqID	locus_tag	start	end	length	gene_name	protein_seq_best_match	predicted_gene_name	GO_terms	KEGG_pathways	bestOG	COGcat	eggNOGannot	Gene3D	HamapGO	PANTHER	Pfam	PIRSF	PRINTS	ProSitePatterns	ProSiteProfiles	SignalP	SMART	SUPERFAMILY	TIGRFAM	TMHMM
CP019396	PspR32_00005	1	1518	1518	chromosomal replication initiation protein DnaA	WP_007924474.1	DNAA	GO:0000166,GO:0001882,GO:0001883,GO:0003674,GO:0003676,GO:0003677,GO:0003688,GO:0003824,GO:0005488,GO:0005524,GO:0005575,GO:0005618,GO:0005622,GO:0005623,GO:0005737,GO:0005886,GO:0006139,GO:0006152,GO:0006163,GO:0006164,GO:0006172,GO:0006195,GO:0006200,GO:0006259,GO:0006260,GO:0006261,GO:0006270,GO:0006275,GO:0006461,GO:0006725,GO:0006753,GO:0006793,GO:0006796,GO:0006807,GO:0008150,GO:0008152,GO:…	map02020,map04112	0QIVT	L	it binds specifically double-stranded DNA at a 9 bp consensus (dnaA box) 5'-TTATC CA A CA A-3'. DnaA binds to ATP and to acidic phospholipids ()	G3DSA:1.10.8.60,G3DSA:1.10.1750.10,G3DSA:3.40.50.300	MF_00377;Chromosomal replication initiator protein DnaA [dnaA].;GO:0003677,GO:0003688,GO:0005524,GO:0006270,GO:0006275	PTHR30050:SF0,PTHR30050:SF0,PTHR30050:SF0,PTHR30050,PTHR30050,PTHR30050	PF08299;Bacterial dnaA protein helix-turn-helix;GO:0005524,GO:0006270,GO:0006275,GO:0043565,PF11638;DnaA N-terminal domain;date=21-07-2017,PF00308;Bacterial dnaA protein;date=21-07-2017	NA	Bacterial chromosomal replication initiator (DNAA) signature,Bacterial chromosomal replication initiator (DNAA) signature,Bacterial chromosomal replication initiator (DNAA) signature,Bacterial chromosomal replication initiator (DNAA) signature,Bacterial chromosomal replication initiator (DNAA) signature	PS01008;DnaA protein signature.	NA	NA	ATPases associated with a variety of cellular activities,Bacterial dnaA protein helix-turn-helix domain	SSF52540,SSF48295	TIGR00362;DnaA: chromosomal replication initiator protein DnaA	NA
CP019396	PspR32_00010	1559	2662	1104	DNA polymerase III subunit beta	WP_002551317.1	DNAN	GO:0003674,GO:0003824,GO:0003887,GO:0005575,GO:0005576,GO:0005618,GO:0005622,GO:0005623,GO:0005737,GO:0005829,GO:0006139,GO:0006259,GO:0006260,GO:0006261,GO:0006271,GO:0006725,GO:0006807,GO:0006950,GO:0006974,GO:0008150,GO:0008152,GO:0009058,GO:0009059,GO:0009360,GO:0009987,GO:0016740,GO:0016772,GO:0016779,GO:0022616,GO:0030312,GO:0032991,GO:0033554,GO:0034061,GO:0034641,GO:0034645,GO:0042575,GO:…	map00230,map00240,map01100,map03030,map03430,map03440	0QHTG	L	DNA polymerase III is a complex, multichain enzyme responsible for most of the replicative synthesis in bacteria. This DNA polymerase also exhibits 3' to 5' exonuclease activity. The beta chain is required for initiation of replication once it is clamped onto DNA, it slides freely (bidirectional and ATP- independent) along duplex DNA ()	G3DSA:3.10.150.10,G3DSA:3.10.150.10,G3DSA:3.10.150.10	NA	PTHR30478	PF00712;DNA polymerase III beta subunit, N-terminal domain;GO:0003677,GO:0003887,GO:0006260,GO:0008408,GO:0009360,PF02767;DNA polymerase III beta subunit, central domain;GO:0003887,GO:0006260,GO:0008408,GO:0009360,PF02768;DNA polymerase III beta subunit, C-terminal domain;GO:0003677,GO:0003887,GO:0006260,GO:0008408,GO:0009360	PIRSF000804	NA	NA	NA	NA	DNA polymerase III beta subunit	SSF55979,SSF55979,SSF55979	TIGR00663;dnan: DNA polymerase III, beta subunit	NA
CP019396	PspR32_00015	2682	3785	1104	DNA replication/repair protein RecF	WP_003253154.1	RECF	GO:0000731,GO:0003674,GO:0003676,GO:0003677,GO:0003697,GO:0005488,GO:0005575,GO:0005622,GO:0005623,GO:0005737,GO:0005829,GO:0005886,GO:0006139,GO:0006259,GO:0006260,GO:0006281,GO:0006310,GO:0006725,GO:0006807,GO:0006950,GO:0006974,GO:0008150,GO:0008152,GO:0009058,GO:0009059,GO:0009314,GO:0009411,GO:0009416,GO:0009628,GO:0009987,GO:0016020,GO:0018130,GO:0019438,GO:0033554,GO:0034641,GO:0034645,GO:…	map03440	0QJ20	L	it is required for DNA replication and normal SOS inducibility. RecF binds preferentially to single-stranded, linear DNA. It also seems to bind ATP ()	G3DSA:3.40.50.300,G3DSA:3.40.50.300	MF_00365;DNA replication and repair protein RecF [recF].;GO:0003697,GO:0005524,GO:0006281	PTHR32182:SF0,PTHR32182	PF02463;RecF/RecN/SMC N terminal domain;date=21-07-2017	NA	NA	PS00617;RecF protein signature 1.,PS00618;RecF protein signature 2.	NA	NA	NA	SSF52540	TIGR00611;recf: DNA replication and repair protein RecF	NA
CP019396	PspR32_00020	3790	6207	2418	DNA gyrase subunit B	WP_002551319.1	GYRB	GO:0000166,GO:0001882,GO:0001883,GO:0003674,GO:0003824,GO:0003916,GO:0003918,GO:0005488,GO:0005524,GO:0005575,GO:0005622,GO:0005623,GO:0005737,GO:0006139,GO:0006152,GO:0006163,GO:0006195,GO:0006200,GO:0006259,GO:0006260,GO:0006261,GO:0006265,GO:0006351,GO:0006725,GO:0006753,GO:0006793,GO:0006796,GO:0006807,GO:0007059,GO:0008094,GO:0008150,GO:0008152,GO:0009056,GO:0009058,GO:0009059,GO:0009116,GO:…		0QJ2B	L	DNA gyrase negatively supercoils closed circular double- stranded DNA in an ATP-dependent manner and also catalyzes the interconversion of other topological isomers of double-stranded DNA rings, including catenanes and knotted rings ()	G3DSA:3.30.230.10,G3DSA:3.40.50.670,G3DSA:3.40.50.670,G3DSA:3.30.565.10	MF_01898;DNA gyrase subunit B [gyrB].;GO:0003677,GO:0003918,GO:0005524,GO:0005694,GO:0006265	PTHR10169:SF40,PTHR10169:SF40,PTHR10169,PTHR10169	PF02518;Histidine kinase-, DNA gyrase B-, and HSP90-like ATPase;date=21-07-2017,PF01751;Toprim domain;date=21-07-2017,PF00204;DNA gyrase B;GO:0003677,GO:0003918,GO:0005524,GO:0006265,PF00986;DNA gyrase B subunit, carboxyl terminus;GO:0003677,GO:0003918,GO:0005524,GO:0006265	NA	DNA gyrase subunit B signature,DNA gyrase subunit B signature,DNA gyrase subunit B signature,DNA gyrase subunit B signature,DNA gyrase subunit B signature,DNA gyrase subunit B signature,DNA gyrase subunit B signature,DNA gyrase subunit B signature,DNA gyrase subunit B signature,DNA gyrase subunit B signature,DNA topoisomerase II family signature,DNA topoisomerase II family signature,DNA topoisome…	PS00177;DNA topoisomerase II signature.	PS50880;Toprim domain profile.	NA	TopoisomeraseII,Histidine kinase-like ATPases	SSF56719,SSF56719,SSF55874,SSF54211	TIGR01059;gyrB: DNA gyrase, B subunit	NA
CP019396	PspR32_00025	6298	7188	891	hypothetical protein	WP_010222703.1				0QMNG	S	Protein of unknown function (DUF2950)	NA	NA	NA	PF11453;Protein of unknown function (DUF2950);date=21-07-2017	NA	NA	NA	NA	2021-01-01	NA	NA	NA	NA
CP019396	PspR32_00030	7203	8708	1506	hypothetical protein	WP_010222702.1	YACH			0QNDY	S	Protein of unknown function (DUF3300)	NA	NA	NA	PF11737;Protein of unknown function (DUF3300);date=21-07-2017	NA	NA	NA	PS51257;Prokaryotic membrane lipoprotein lipid attachment site profile.	2026-01-01	NA	NA	NA	NA
CP019396	PspR32_00035	8864	10177	1314	Fis family transcriptional regulator	WP_010222701.1	BMUL_1516			0RB3Q	K	sigma-54 specific, transcriptional regulator	G3DSA:1.10.8.60,G3DSA:1.10.10.60,G3DSA:3.40.50.300,G3DSA:3.30.450.20	NA	PTHR32071	PF08448;PAS fold;date=21-07-2017,PF00158;Sigma-54 interaction domain;GO:0005524,GO:0006355,GO:0008134,PF02954;Bacterial regulatory protein, Fis family;GO:0043565	NA	FIS bacterial regulatory protein HTH signature,FIS bacterial regulatory protein HTH signature	PS00688;Sigma-54 interaction domain C-terminal part signature.,PS00675;Sigma-54 interaction domain ATP-binding region A signature.,PS00676;Sigma-54 interaction domain ATP-binding region B signature.	PS50045;Sigma-54 interaction domain profile.	NA	ATPases associated with a variety of cellular activities	SSF46689,SSF52540,SSF55785	NA	NA
CP019396	PspR32_00040	10432	11316	885	MBL fold metallo-hydrolase	WP_016712782.1			map00620	0QHY6	P	beta-lactamase domain protein	G3DSA:3.60.15.10	NA	PTHR11935:SF72,PTHR11935	PF00753;Metallo-beta-lactamase superfamily;date=21-07-2017	NA	NA	NA	NA	NA	Metallo-beta-lactamase superfamily	SSF56281	NA	NA
CP019396	PspR32_00045	11353	12630	1278	pyridine nucleotide-disulfide oxidoreductase	WP_010222699.1	AFE_2601		map00051,map00363,map00591,map00625,map00650,map00680,map01100,map01120	0QMMT	S	Oxidoreductase	G3DSA:3.50.50.60,G3DSA:3.50.50.60	NA	PTHR10632	PF07992;Pyridine nucleotide-disulphide oxidoreductase;GO:0016491,GO:0055114	NA	NA	NA	NA	NA	NA	SSF51905,SSF51905	NA	NA
CP019396	PspR32_00050	12627	13445	819	anion permease	WP_007920714.1				0QU71	S	membrAne	NA	NA	PTHR30269,PTHR30269:SF9	PF01925;Sulfite exporter TauE/SafE;GO:0016021	NA	NA	NA	NA	NA	NA	NA	NA	157-179,253-271,99-118,194-216,7-38,43-65,72-94,221-243
CP019396	PspR32_00055	13450	14337	888	LysR family transcriptional regulator	WP_003253138.1	OCAR_6799			0QMM9	K	LysR family transcriptional regulator	G3DSA:3.40.190.10,G3DSA:3.40.190.10,G3DSA:1.10.10.10	NA	PTHR30126,PTHR30126:SF12	PF00126;Bacterial regulatory helix-turn-helix protein, lysR family;GO:0003700,GO:0006355,PF03466;LysR substrate binding domain;date=21-07-2017	NA	NA	NA	PS50931;LysR-type HTH domain profile.	NA	NA	SSF46785,SSF53850	NA	NA
CP019396	PspR32_00060	14475	16121	1647	choline dehydrogenase	WP_019750117.1	BETA		map00260,map00440,map01100	0QN00	E	Oxidoreductase	G3DSA:3.30.410.10,G3DSA:3.50.50.60,G3DSA:3.50.50.60,G3DSA:3.50.50.60	NA	PTHR11552,PTHR11552:SF51	PF05199;GMC oxidoreductase;GO:0016614,GO:0055114,PF00732;GMC oxidoreductase;GO:0016614,GO:0050660,GO:0055114	PIRSF000137	NA	PS00624;GMC oxidoreductases signature 2.	NA	NA	NA	SSF54373,SSF51905,SSF51905	NA	NA
CP019396	PspR32_00065	16222	17844	1623	MFS transporter	WP_010447557.1	MTBA			16QT5	G	transporter	G3DSA:1.20.1250.20,G3DSA:1.20.1250.20,G3DSA:1.20.1250.20	NA	PTHR24063:SF276,PTHR24063:SF276,PTHR24063,PTHR24063	PF00083;Sugar (and other) transporter;GO:0016021,GO:0022857,GO:0055085	NA	NA	PS00217;Sugar transport proteins signature 2.	PS50850;Major facilitator superfamily (MFS) profile.	NA	NA	SSF103473,SSF103473	NA	164-186,24-46,480-502,193-215,61-83,318-340,96-130,254-276,289-308,443-465,507-529
CP019396	PspR32_00070	18018	18788	771	1-acyl-sn-glycerol-3-phosphate acyltransferase	WP_010222693.1	PLSC	GO:0005575,GO:0005623,GO:0005886,GO:0006629,GO:0008150,GO:0008152,GO:0009372,GO:0009987,GO:0016020,GO:0042592,GO:0044237,GO:0044238,GO:0044255,GO:0044464,GO:0044710,GO:0044764,GO:0048872,GO:0048874,GO:0051704,GO:0065007,GO:0065008,GO:0071704,GO:0071944	map00561,map00564,map01100	0QQXT	I	Phospholipid glycerol acyltransferase	G3DSA:3.40.1130.10	NA	PTHR10434:SF5,PTHR10434	PF01553;Acyltransferase;GO:0008152,GO:0016746	NA	NA	NA	NA	NA	Phosphate acyltransferases	SSF69593	NA	1931-09-01
CP019396	PspR32_00075	18850	19383	534	D-glycero-beta-D-manno-heptose-1,7-bisphosphate 7-phosphatase	WP_010222692.1	GMHB	GO:0000287,GO:0003674,GO:0003824,GO:0005488,GO:0005575,GO:0005622,GO:0005623,GO:0005737,GO:0006793,GO:0006796,GO:0008150,GO:0008152,GO:0008270,GO:0009987,GO:0016311,GO:0016787,GO:0016788,GO:0016791,GO:0034200,GO:0042578,GO:0043167,GO:0043169,GO:0044237,GO:0044424,GO:0044464,GO:0046872,GO:0046914	map00540,map01100	0QHR1	E	d,d-heptose 1,7-bisphosphate phosphatase	G3DSA:3.40.50.1000	NA	PTHR23133,PTHR23133:SF3	PF13242;HAD-hyrolase-like;date=21-07-2017	PIRSF004682	NA	NA	NA	NA	NA	SSF56784	TIGR01662;HAD-SF-IIIA: HAD hydrolase, family IIIA,TIGR01656;Histidinol-ppas: histidinol-phosphate phosphatase domain	NA
CP019396	PspR32_00080	19387	21441	2055	glycine--tRNA ligase subunit beta	WP_018927313.1	GLYS	GO:0003674,GO:0003824,GO:0004812,GO:0004820,GO:0005488,GO:0005515,GO:0005575,GO:0005622,GO:0005623,GO:0005737,GO:0005829,GO:0006082,GO:0006139,GO:0006399,GO:0006412,GO:0006418,GO:0006426,GO:0006520,GO:0006725,GO:0006807,GO:0008150,GO:0008152,GO:0009058,GO:0009059,GO:0009987,GO:0010467,GO:0016070,GO:0016874,GO:0016875,GO:0016876,GO:0019538,GO:0019752,GO:0034641,GO:0034645,GO:0034660,GO:0043038,GO:…	map00970	0QI9E	J	Glycyl-tRNA synthetase beta subunit	NA	MF_00255;Glycine--tRNA ligase beta subunit [glyS].;GO:0000166,GO:0004820,GO:0005524,GO:0005737,GO:0006426	PTHR30075,PTHR30075:SF2	PF05746;DALR anticodon binding domain;GO:0004814,GO:0005524,GO:0006420,PF02092;Glycyl-tRNA synthetase beta subunit;GO:0000166,GO:0004820,GO:0005524,GO:0005737,GO:0006426	NA	Glycyl-tRNA synthetase beta subunit signature,Glycyl-tRNA synthetase beta subunit signature,Glycyl-tRNA synthetase beta subunit signature,Glycyl-tRNA synthetase beta subunit signature,Glycyl-tRNA synthetase beta subunit signature	NA	PS50861;Heterodimeric glycyl-transfer RNA synthetases family profile.	NA	NA	SSF109604	TIGR00211;glyS: glycine--tRNA ligase, beta subunit	NA
CP019396	PspR32_00085	21438	22385	948	glycine--tRNA ligase subunit alpha	WP_003458047.1	GLYQ	GO:0005575,GO:0005622,GO:0005623,GO:0005737,GO:0044424,GO:0044464	map00970	0RAH2	J	glycyl-tRNA synthetase, alpha subunit	G3DSA:1.20.58.180,G3DSA:3.30.930.10	MF_00254;Glycine--tRNA ligase alpha subunit [glyQ].;GO:0000166,GO:0004820,GO:0005524,GO:0005737,GO:0006426	PTHR30075	PF02091;Glycyl-tRNA synthetase alpha subunit;GO:0000166,GO:0004820,GO:0005524,GO:0005737,GO:0006426	NA	Glycyl-tRNA synthetase alpha subunit signature,Glycyl-tRNA synthetase alpha subunit signature,Glycyl-tRNA synthetase alpha subunit signature,Glycyl-tRNA synthetase alpha subunit signature,Glycyl-tRNA synthetase alpha subunit signature,Glycyl-tRNA synthetase alpha subunit signature	NA	PS50861;Heterodimeric glycyl-transfer RNA synthetases family profile.	NA	NA	SSF55681	TIGR00388;glyQ: glycine--tRNA ligase, alpha subunit	NA
CP019396	PspR32_00090	22468	23019	552	3-methyladenine DNA glycosylase	WP_003260004.1	TAG	GO:0003674,GO:0003824,GO:0003905,GO:0006139,GO:0006259,GO:0006281,GO:0006725,GO:0006807,GO:0006950,GO:0006974,GO:0008150,GO:0008152,GO:0008725,GO:0009987,GO:0016787,GO:0016798,GO:0016799,GO:0019104,GO:0033554,GO:0034641,GO:0043170,GO:0043733,GO:0044237,GO:0044238,GO:0044260,GO:0044699,GO:0044763,GO:0046483,GO:0050896,GO:0051716,GO:0071704,GO:0090304,GO:1901360	map03410	0QPVF	L	Dna-3-methyladenine glycosylase i	G3DSA:1.10.340.30	NA	PTHR30037,PTHR30037:SF4	PF03352;Methyladenine glycosylase;GO:0006284,GO:0008725	NA	NA	NA	NA	NA	NA	SSF48150	TIGR00624;tag: DNA-3-methyladenine glycosylase I	NA
CP019396	PspR32_00095	23059	23946	888	lipid A biosynthesis lauroyl acyltransferase	WP_014716285.1	HTRB		map00540,map01100	0QQKC	M	Lipid A Biosynthesis	NA	NA	PTHR30606,PTHR30606:SF2	PF03279;Bacterial lipid A biosynthesis acyltransferase;GO:0016021,GO:0016740	PIRSF026649	NA	NA	NA	NA	NA	NA	NA	NA
CP019396	PspR32_00100	24039	24350	312	hypothetical protein	WP_010222686.1				0QWQ0	S	tpr repeat-containing protein	G3DSA:1.25.40.10	NA	NA	PF13414;TPR repeat;date=21-07-2017	NA	NA	NA	PS50293;TPR repeat region circular profile.	NA	Tetratricopeptide repeats,Tetratricopeptide repeats	SSF48452	NA	NA
CP019396	PspR32_00105	24363	25736	1374	Trk system potassium transport protein TrkA	WP_016489939.1	TRKA	GO:0003674,GO:0005215,GO:0005575,GO:0005623,GO:0005886,GO:0006810,GO:0006811,GO:0006812,GO:0006813,GO:0008150,GO:0008324,GO:0009987,GO:0015075,GO:0015077,GO:0015079,GO:0015672,GO:0016020,GO:0022857,GO:0022890,GO:0022891,GO:0022892,GO:0030001,GO:0034220,GO:0044464,GO:0044699,GO:0044763,GO:0044765,GO:0046873,GO:0051179,GO:0051234,GO:0055085,GO:0071804,GO:0071805,GO:0071944		0QJ3Q	P	potassium transporter peripheral membrane	G3DSA:3.30.70.1450,G3DSA:3.30.70.1450,G3DSA:3.40.50.720,G3DSA:3.40.50.720	NA	PTHR13789,PTHR13789,PTHR13789:SF90,PTHR13789:SF90	PF02254;TrkA-N domain;GO:0006813,PF02254;TrkA-N domain;GO:0006813,PF02080;TrkA-C domain;GO:0006813,GO:0008324,PF02080;TrkA-C domain;GO:0006813,GO:0008324	NA	TrkA potassium uptake protein signature,TrkA potassium uptake protein signature,TrkA potassium uptake protein signature,TrkA potassium uptake protein signature,TrkA potassium uptake protein signature	NA	PS51202;RCK C-terminal domain profile.,PS51202;RCK C-terminal domain profile.,PS51201;RCK N-terminal domain profile.,PS51201;RCK N-terminal domain profile.	NA	NA	SSF51735,SSF116726,SSF51735,SSF116726	NA	NA
CP019396	PspR32_00110	25756	27066	1311	16S rRNA (cytosine(967)-C(5))-methyltransferase	WP_003170720.1	RSMB	GO:0000154,GO:0001510,GO:0003674,GO:0003824,GO:0005575,GO:0005622,GO:0005623,GO:0005737,GO:0006139,GO:0006364,GO:0006396,GO:0006725,GO:0006807,GO:0008150,GO:0008152,GO:0008168,GO:0008169,GO:0008173,GO:0008649,GO:0008757,GO:0009383,GO:0009451,GO:0009987,GO:0010467,GO:0016070,GO:0016072,GO:0016434,GO:0016740,GO:0016741,GO:0022613,GO:0031167,GO:0032259,GO:0034470,GO:0034641,GO:0034660,GO:0042254,GO:…		0QJN4	J	Specifically methylates the cytosine at position 967 (m5C967) of 16S rRNA ()	G3DSA:3.40.50.150,G3DSA:1.10.940.10,G3DSA:3.30.70.1170,G3DSA:1.10.287.730	NA	PTHR22807	PF01189;NOL1/NOP2/sun family;GO:0008168,PF01029;NusB family;GO:0003723,GO:0006355	NA	RNA (C5-cytosine) methyltransferase signature,RNA (C5-cytosine) methyltransferase signature,RNA (C5-cytosine) methyltransferase signature,RNA (C5-cytosine) methyltransferase signature,RNA (C5-cytosine) methyltransferase signature	PS01153;NOL1/NOP2/sun family signature.	PS51686;SAM-dependent MTase RsmB/NOP-type domain profile.	NA	NA	SSF48013,SSF53335	TIGR00563;rsmB: 16S rRNA (cytosine(967)-C(5))-methyltransferase	NA
CP019396	PspR32_00115	27063	27995	933	methionyl-tRNA formyltransferase	WP_011058410.1	FMT	GO:0003674,GO:0003824,GO:0004479,GO:0006082,GO:0006139,GO:0006396,GO:0006399,GO:0006400,GO:0006412,GO:0006413,GO:0006418,GO:0006431,GO:0006464,GO:0006520,GO:0006725,GO:0006807,GO:0008033,GO:0008150,GO:0008152,GO:0009058,GO:0009059,GO:0009451,GO:0009987,GO:0010467,GO:0016070,GO:0016740,GO:0016741,GO:0016742,GO:0019538,GO:0019752,GO:0019988,GO:0034470,GO:0034641,GO:0034645,GO:0034660,GO:0036211,GO:…	map00670,map00970	0QINX	J	Modifies the free amino group of the aminoacyl moiety of methionyl-tRNA(fMet). The formyl group appears to play a dual role in the initiator identity of N-formylmethionyl-tRNA by (I) promoting its recognition by IF2 and (II) impairing its binding to EFTu-GTP ()	G3DSA:3.10.25.10,G3DSA:3.40.50.170	MF_00182;Methionyl-tRNA formyltransferase [fmt].;GO:0004479,GO:0071951	PTHR11138:SF0,PTHR11138	PF00551;Formyl transferase;GO:0009058,GO:0016742,PF02911;Formyl transferase, C-terminal domain;GO:0009058,GO:0016742	NA	NA	PS00373;Phosphoribosylglycinamide formyltransferase active site.	NA	NA	NA	SSF50486,SSF53328	TIGR00460;fmt: methionyl-tRNA formyltransferase	NA
CP019396	PspR32_00120	28053	28559	507	peptide deformylase	WP_020301426.1	DEF	GO:0003674,GO:0003824,GO:0005488,GO:0005506,GO:0006464,GO:0008150,GO:0008152,GO:0008198,GO:0008270,GO:0008463,GO:0009987,GO:0016787,GO:0016810,GO:0016811,GO:0019538,GO:0031365,GO:0036211,GO:0042586,GO:0043167,GO:0043169,GO:0043170,GO:0043412,GO:0043686,GO:0044237,GO:0044238,GO:0044260,GO:0044267,GO:0046872,GO:0046914,GO:0071704		0QQV7	J	Removes the formyl group from the N-terminal Met of newly synthesized proteins. Requires at least a dipeptide for an efficient rate of reaction. N-terminal L-methionine is a prerequisite for activity but the enzyme has broad specificity at other positions ()	G3DSA:3.90.45.10	MF_00163;Peptide deformylase [def].;GO:0005506,GO:0042586	PTHR10458:SF3,PTHR10458	PF01327;Polypeptide deformylase;date=21-07-2017	PIRSF004749	Peptide deformylase signature,Peptide deformylase signature,Peptide deformylase signature,Peptide deformylase signature	NA	NA	NA	NA	SSF56420	TIGR00079;pept_deformyl: peptide deformylase	NA
CP019396	PspR32_00125	28801	29901	1101	DNA protecting protein DprA	WP_010222681.1	SMF			0QIIS	L	DNA protecting protein DprA	G3DSA:3.40.50.450	NA	PTHR32039,PTHR32039:SF6	PF02481;DNA recombination-mediator protein A;GO:0009294	NA	NA	NA	NA	NA	NA	SSF102405	TIGR00732;dprA: DNA protecting protein DprA	NA
CP019396	PspR32_00130	29938	30495	558	tRNA threonylcarbamoyladenosine biosynthesis protein RimN	WP_010951476.1	RIMN	GO:0000049,GO:0000166,GO:0001882,GO:0001883,GO:0003674,GO:0003676,GO:0003723,GO:0003725,GO:0005488,GO:0005524,GO:0005575,GO:0005622,GO:0005623,GO:0005737,GO:0006139,GO:0006396,GO:0006399,GO:0006400,GO:0006725,GO:0006807,GO:0008033,GO:0008150,GO:0008152,GO:0009116,GO:0009119,GO:0009451,GO:0009987,GO:0010467,GO:0016070,GO:0017076,GO:0030554,GO:0032549,GO:0032550,GO:0032553,GO:0032555,GO:0032559,GO:…		0QSA2	J	Required for the formation of a threonylcarbamoyl group on adenosine at position 37 (t(6)A37) in tRNAs that read codons beginning with adenine ()	G3DSA:3.90.870.10	MF_01852;Threonylcarbamoyl-AMP synthase [tsaC].;GO:0005524,GO:0070526	PTHR17490	PF01300;Telomere recombination;GO:0003725	NA	NA	NA	PS51163;YrdC-like domain profile.	NA	NA	SSF55821	NA	NA
CP019396	PspR32_00135	30584	31561	978	quinone oxidoreductase	WP_003187279.1	QOR	GO:0003674,GO:0003824,GO:0003960,GO:0005575,GO:0005622,GO:0005623,GO:0005737,GO:0008150,GO:0008152,GO:0016491,GO:0016651,GO:0016655,GO:0044424,GO:0044464,GO:0044710,GO:0055114		0QKDU	C	alcohol dehydrogenase	G3DSA:3.40.50.720,G3DSA:3.90.180.10	NA	PTHR11695,PTHR11695:SF31	PF00107;Zinc-binding dehydrogenase;GO:0008270,GO:0016491,GO:0055114,PF08240;Alcohol dehydrogenase GroES-like domain;GO:0016491,GO:0055114	NA	NA	PS01162;Quinone oxidoreductase / zeta-crystallin signature.	NA	NA	Enoylreductase	SSF50129,SSF51735	NA	NA
CP019396	PspR32_00140	31693	32619	927	coproporphyrinogen III oxidase	WP_010222677.1	HEMF	GO:0003674,GO:0003824,GO:0004109,GO:0005488,GO:0005515,GO:0005575,GO:0005622,GO:0005623,GO:0005737,GO:0006082,GO:0006520,GO:0006536,GO:0006725,GO:0006778,GO:0006779,GO:0006782,GO:0006783,GO:0006807,GO:0008150,GO:0008152,GO:0009058,GO:0009064,GO:0009987,GO:0016491,GO:0016627,GO:0016634,GO:0018130,GO:0019353,GO:0019438,GO:0019752,GO:0030145,GO:0033013,GO:0033014,GO:0033526,GO:0034641,GO:0042168,GO:…	map00860,map01100,map01110	0QJJP	H	Key enzyme in heme biosynthesis. Catalyzes the oxidative decarboxylation of propionic acid side chains of rings A and B of coproporphyrinogen III ()	G3DSA:3.40.1500.10	MF_00333;Oxygen-dependent coproporphyrinogen-III oxidase [hemF].;GO:0004109,GO:0006779,GO:0055114	PTHR10755:SF2,PTHR10755	PF01218;Coproporphyrinogen III oxidase;GO:0004109,GO:0006779,GO:0055114	PIRSF000166	Coprogen oxidase signature,Coprogen oxidase signature,Coprogen oxidase signature,Coprogen oxidase signature,Coprogen oxidase signature,Coprogen oxidase signature,Coprogen oxidase signature	PS01021;Coproporphyrinogen III oxidase signature.	NA	NA	NA	SSF102886	NA	NA
CP019396	PspR32_00145	32674	33498	825	shikimate dehydrogenase	WP_003253098.1	AROE		map00400,map01100,map01110,map01230	0QIS2	E	shikimate dehydrogenase	G3DSA:3.40.50.720,G3DSA:3.40.192.10	MF_00222;Shikimate dehydrogenase (NADP(+)) [aroE].;GO:0004764,GO:0055114	PTHR21089,PTHR21089:SF2	PF01488;Shikimate / quinate 5-dehydrogenase;date=21-07-2017,PF08501;Shikimate dehydrogenase substrate binding domain;GO:0004764,GO:0055114	NA	NA	NA	NA	NA	NA	SSF51735,SSF53223	TIGR00507;aroE: shikimate dehydrogenase	NA
CP019396	PspR32_00150	33495	35066	1572	sodium-independent anion transporter	WP_007926201.1	YBAR			0QM4V	P	Sulfate transporter	G3DSA:3.30.750.24	NA	PTHR11814	PF00916;Sulfate transporter family;GO:0008272,GO:0015116,GO:0016021,PF01740;STAS domain;date=21-07-2017,PF13792;Sulfate transporter N-terminal domain with GLY motif;date=21-07-2017	NA	NA	NA	PS50801;STAS domain profile.	NA	NA	SSF52091	NA	103-125,76-98,396-418,182-200,132-154,254-276,207-229,28-50,55-74,334-356
CP019396	PspR32_00155	35133	35750	618	NADH-flavin reductase	WP_010222673.1	NA	NA	NA	NA	NA	NA	G3DSA:3.40.50.720	NA	NA	PF13460;NADH(P)-binding;date=21-07-2017	NA	NA	NA	NA	NA	NA	SSF51735	NA	NA
CP019396	PspR32_00160	35827	36156	330	4,5-dioxygenase	WP_010222672.1	DOPA			0QURM	Q	dopa 4,5-dioxygenase	G3DSA:3.30.70.1240	NA	NA	PF08883;Dopa 4,5-dioxygenase family;date=21-07-2017	PIRSF028139	NA	NA	NA	NA	NA	SSF143410	NA	NA
CP019396	PspR32_00165	36158	36988	831	tryptophan synthase subunit alpha	WP_004575269.1	TRPA	GO:0000162,GO:0003674,GO:0003824,GO:0004834,GO:0005575,GO:0005622,GO:0005623,GO:0005737,GO:0006082,GO:0006520,GO:0006568,GO:0006576,GO:0006586,GO:0006725,GO:0006807,GO:0008150,GO:0008152,GO:0008652,GO:0009058,GO:0009072,GO:0009073,GO:0009308,GO:0009309,GO:0009987,GO:0016053,GO:0016829,GO:0016835,GO:0016836,GO:0018130,GO:0019438,GO:0019752,GO:0034641,GO:0042401,GO:0042430,GO:0042435,GO:0043436,GO:…	map00260,map00400,map01100,map01110,map01230	0QIQB	E	The alpha subunit is responsible for the aldol cleavage of indoleglycerol phosphate to indole and glyceraldehyde 3- phosphate ()	G3DSA:3.20.20.70	MF_00131;Tryptophan synthase alpha chain [trpA].;GO:0004834,GO:0006568	PTHR10314:SF4,PTHR10314	PF00290;Tryptophan synthase alpha chain;GO:0004834,GO:0006568	NA	NA	PS00167;Tryptophan synthase alpha chain signature.	NA	NA	NA	SSF51366	TIGR00262;trpA: tryptophan synthase, alpha subunit	NA
CP019396	PspR32_00170	36985	38202	1218	tryptophan synthase subunit beta	WP_011531493.1	TRPB		map00260,map00400,map01100,map01110,map01230	0QIIF	E	The beta subunit is responsible for the synthesis of L- tryptophan from indole and L-serine ()	G3DSA:3.40.50.1100,G3DSA:3.40.50.1100	MF_00133;Tryptophan synthase beta chain [trpB].;GO:0000162,GO:0004834	PTHR10314,PTHR10314:SF3	PF00291;Pyridoxal-phosphate dependent enzyme;date=21-07-2017	PIRSF001413	NA	PS00168;Tryptophan synthase beta chain pyridoxal-phosphate attachment site.	NA	NA	NA	SSF53686	TIGR00263;trpB: tryptophan synthase, beta subunit	NA
CP019396	PspR32_00175	38312	39208	897	LysR family transcriptional regulator	WP_003253079.1	TRPI	GO:0000162,GO:0001071,GO:0003674,GO:0003700,GO:0006082,GO:0006355,GO:0006520,GO:0006568,GO:0006576,GO:0006586,GO:0006725,GO:0006807,GO:0008150,GO:0008152,GO:0008652,GO:0009058,GO:0009072,GO:0009073,GO:0009308,GO:0009309,GO:0009889,GO:0009987,GO:0010468,GO:0010556,GO:0016053,GO:0018130,GO:0019219,GO:0019222,GO:0019438,GO:0019752,GO:0031323,GO:0031326,GO:0034641,GO:0042401,GO:0042430,GO:0042435,GO:…		0QPVK	K	transcriptional regulator	G3DSA:3.40.190.10,G3DSA:1.10.10.10	NA	PTHR30537,PTHR30537:SF9	PF03466;LysR substrate binding domain;date=21-07-2017,PF00126;Bacterial regulatory helix-turn-helix protein, lysR family;GO:0003700,GO:0006355	NA	LysR bacterial regulatory protein HTH signature,LysR bacterial regulatory protein HTH signature,LysR bacterial regulatory protein HTH signature	NA	PS50931;LysR-type HTH domain profile.	NA	NA	SSF53850,SSF46785	NA	NA
CP019396	PspR32_00180	39205	39531	327	hypothetical protein	WP_003170746.1				17E0Z	S	Bacterial protein of unknown function (DUF883)	NA	NA	NA	PF05957;Bacterial protein of unknown function (DUF883);date=21-07-2017	NA	NA	NA	NA	NA	NA	NA	NA	85-104
CP019396	PspR32_00185	39685	39900	216	dodecin flavoprotein	WP_012721485.1	BMUL_1315	GO:0005575,GO:0005576		0QVM3	S	Pfam:DUF1458	G3DSA:3.30.1660.10	NA	NA	PF07311;Dodecin;date=21-07-2017	NA	NA	NA	NA	NA	NA	SSF89807	NA	NA
CP019396	PspR32_00190	40005	40229	225	hypothetical protein	WP_010222666.1	YNFD			0QTMH	S	Protein of unknown function (DUF1161)	NA	NA	NA	PF06649;Protein of unknown function (DUF1161);date=21-07-2017	NA	NA	NA	NA	2019-01-01	NA	NA	NA	NA
CP019396	PspR32_00195	40298	41302	1005	luciferase family oxidoreductase	WP_010222665.1	YHBW			0QM5S	C	Luciferase family	G3DSA:3.20.20.30	NA	PTHR30137:SF5,PTHR30137	PF00296;Luciferase-like monooxygenase;GO:0016705,GO:0055114	NA	NA	NA	NA	NA	NA	SSF51679	TIGR03558;oxido_grp_1: luciferase family oxidoreductase, group 1	NA
CP019396	PspR32_00200	41525	41758	234	hypothetical protein	WP_003196417.1	YNFD			0QTMH	S	Protein of unknown function (DUF1161)	NA	NA	NA	PF06649;Protein of unknown function (DUF1161);date=21-07-2017	NA	NA	NA	NA	2019-01-01	NA	NA	NA	NA
CP019396	PspR32_00205	41762	42175	414	hypothetical protein	WP_011953134.1	NA	NA	NA	NA	NA	NA	NA	NA	NA	NA	NA	NA	NA	PS51257;Prokaryotic membrane lipoprotein lipid attachment site profile.	2017-01-01	NA	NA	NA	NA
CP019396	PspR32_00210	42229	42642	414	hypothetical protein	WP_020191562.1	NA	NA	NA	NA	NA	NA	NA	NA	NA	NA	NA	NA	NA	PS51257;Prokaryotic membrane lipoprotein lipid attachment site profile.	NA	NA	NA	NA	NA
CP019396	PspR32_00215	42710	43864	1155	aminopeptidase	WP_010222661.1				0QQ5F	S	Predicted aminopeptidase (DUF2265)	NA	NA	NA	PF10023;Predicted aminopeptidase (DUF2265);date=21-07-2017	PIRSF029285	NA	NA	NA	NA	NA	NA	NA	NA
CP019396	PspR32_00220	43852	44502	651	HAD family hydrolase	WP_004575264.1	NT5E	GO:0003674,GO:0003824,GO:0004672,GO:0004713,GO:0006464,GO:0006468,GO:0006793,GO:0006796,GO:0008150,GO:0008152,GO:0009987,GO:0016301,GO:0016310,GO:0016740,GO:0016772,GO:0016773,GO:0019538,GO:0036211,GO:0043170,GO:0043412,GO:0044237,GO:0044238,GO:0044260,GO:0044267,GO:0046777,GO:0071704	map00230,map00240,map00630,map00760,map01100,map01110	0QSZ5	S	hydrolase	G3DSA:1.10.150.240,G3DSA:3.40.50.1000	NA	PTHR18901:SF11,PTHR18901	PF13419;Haloacid dehalogenase-like hydrolase;date=21-07-2017	NA	NA	NA	NA	NA	NA	SSF56784	NA	NA
CP019396	PspR32_00225	44532	45080	549	gamma carbonic anhydrase family protein	WP_014589236.1	YRDA	GO:0003674,GO:0003824,GO:0004089,GO:0005488,GO:0008150,GO:0008152,GO:0008270,GO:0016829,GO:0016835,GO:0016836,GO:0043167,GO:0043169,GO:0046872,GO:0046914		0QPW9	S	carbonic anhydrase	G3DSA:2.160.10.10	NA	PTHR13061:SF0,PTHR13061	PF00132;Bacterial transferase hexapeptide (six repeats);date=21-07-2017,PF00132;Bacterial transferase hexapeptide (six repeats);date=21-07-2017	NA	NA	NA	NA	NA	NA	SSF51161	NA	NA
CP019396	PspR32_00230	45172	47223	2052	oligopeptidase A	WP_020301416.1	PRLC	GO:0003674,GO:0003824,GO:0005575,GO:0005622,GO:0005623,GO:0005737,GO:0006139,GO:0006259,GO:0006260,GO:0006465,GO:0006508,GO:0006518,GO:0006725,GO:0006807,GO:0008150,GO:0008152,GO:0008233,GO:0009058,GO:0009059,GO:0009987,GO:0010467,GO:0016485,GO:0016787,GO:0019538,GO:0034641,GO:0034645,GO:0043170,GO:0043603,GO:0044237,GO:0044238,GO:0044249,GO:0044260,GO:0044267,GO:0044424,GO:0044464,GO:0046483,GO:…		0QJ1R	E	oligopeptidase A	G3DSA:1.20.1050.40,G3DSA:3.40.390.10,G3DSA:1.10.1370.10,G3DSA:1.10.1370.10	NA	PTHR11804,PTHR11804:SF8	PF01432;Peptidase family M3;GO:0004222,GO:0006508	NA	NA	NA	NA	NA	NA	SSF55486	NA	NA
CP019396	PspR32_00235	47220	47498	279	DNA-binding protein	WP_007962808.1				0R8SH	S	Probable metal-binding protein (DUF2387)	NA	NA	NA	PF09526;Probable metal-binding protein (DUF2387);date=21-07-2017	NA	NA	NA	NA	NA	NA	NA	TIGR02443;TIGR02443: conserved hypothetical protein	NA
CP019396	PspR32_00240	47594	49621	2028	hypothetical protein	WP_019750129.1	PRLC	GO:0003674,GO:0003824,GO:0005575,GO:0005622,GO:0005623,GO:0005737,GO:0006139,GO:0006259,GO:0006260,GO:0006465,GO:0006508,GO:0006518,GO:0006725,GO:0006807,GO:0008150,GO:0008152,GO:0008233,GO:0009058,GO:0009059,GO:0009987,GO:0010467,GO:0016485,GO:0016787,GO:0019538,GO:0034641,GO:0034645,GO:0043170,GO:0043603,GO:0044237,GO:0044238,GO:0044249,GO:0044260,GO:0044267,GO:0044424,GO:0044464,GO:0046483,GO:…		0QJ1R	E	oligopeptidase A	G3DSA:1.20.1050.40,G3DSA:3.40.390.10,G3DSA:1.10.1370.10,G3DSA:1.10.1370.10	NA	PTHR11804:SF8,PTHR11804	PF01432;Peptidase family M3;GO:0004222,GO:0006508	NA	NA	NA	NA	NA	NA	SSF55486	NA	NA
CP019396	PspR32_00245	49691	50749	1059	radical SAM protein	WP_019095609.1	SPLB	GO:0005575,GO:0005623,GO:0005886,GO:0016020,GO:0044464,GO:0071944		0QKBG	L	radical SAM domain protein	G3DSA:3.20.20.70	NA	PTHR11228,PTHR11228:SF9	PF04055;Radical SAM superfamily;GO:0003824,GO:0051536	NA	NA	NA	NA	NA	Elongator protein 3, MiaB family, Radical SAM	SSF102114	NA	NA
CP019396	PspR32_00250	50996	51715	720	carbonate dehydratase	WP_008092112.1	CYNT		map00910	0QRTX	P	carbonic anhydrase	G3DSA:3.40.1050.10	NA	PTHR11002:SF14,PTHR11002	PF00484;Carbonic anhydrase;GO:0004089,GO:0008270	NA	NA	PS00704;Prokaryotic-type carbonic anhydrases signature 1.,PS00705;Prokaryotic-type carbonic anhydrases signature 2.	NA	NA	Carbonic anhydrase	SSF53056	NA	NA
CP019396	PspR32_00255	51904	53436	1533	SulP family inorganic anion transporter	WP_003253044.1	YCHM			0QJQI	P	Sulfate transporter	NA	NA	PTHR11814:SF27,PTHR11814	PF13792;Sulfate transporter N-terminal domain with GLY motif;date=21-07-2017,PF00916;Sulfate transporter family;GO:0008272,GO:0015116,GO:0016021	NA	NA	NA	NA	NA	NA	NA	NA	44-66,115-137,321-340,81-103,15-37,192-214,246-268,345-362,168-185,382-404,288-306
CP019396	PspR32_00260	53548	54195	648	hypothetical protein	WP_019694461.1				0QX3Q	S	NA	NA	NA	NA	NA	NA	NA	NA	NA	NA	NA	NA	NA	NA
CP019396	PspR32_00265	54564	55691	1128	cytochrome c oxidase subunit II	WP_007969821.1	COXB	GO:0005575,GO:0005576,GO:0005623,GO:0005886,GO:0005887,GO:0006091,GO:0008150,GO:0008152,GO:0009987,GO:0016020,GO:0016021,GO:0031224,GO:0031226,GO:0040007,GO:0044110,GO:0044116,GO:0044117,GO:0044119,GO:0044121,GO:0044237,GO:0044403,GO:0044419,GO:0044425,GO:0044459,GO:0044464,GO:0051704,GO:0071944	map00190,map00910,map01100	0QJ95	C	Subunits I and II form the functional core of the enzyme complex. Electrons originating in cytochrome c are transferred via heme a and Cu(A) to the binuclear center formed by heme a3 and Cu(B) ()	G3DSA:1.10.760.10,G3DSA:2.60.40.420,G3DSA:1.10.287.90	NA	PTHR22888,PTHR22888:SF6	PF13442;Cytochrome C oxidase, cbb3-type, subunit III;GO:0009055,GO:0020037,PF02790;Cytochrome C oxidase subunit II, transmembrane domain;GO:0016021,GO:0022900,PF00116;Cytochrome C oxidase subunit II, periplasmic domain;GO:0004129,GO:0005507,GO:0016020	NA	Cytochrome c oxidase subunit II signature,Cytochrome c oxidase subunit II signature,Cytochrome c oxidase subunit II signature,Cytochrome c oxidase subunit II signature,Cytochrome c oxidase subunit II signature,Cytochrome c oxidase subunit II signature,Cytochrome c oxidase subunit II signature	PS00078;CO II and nitrous oxide reductase dinuclear copper centers signature.	PS50857;Cytochrome oxidase subunit II copper A binding domain profile.,PS51007;Cytochrome c family profile.,PS50999;Cytochrome oxidase subunit II transmembrane region profile.	2022-01-01	NA	SSF46626,SSF81464,SSF49503	TIGR02866;CoxB: cytochrome c oxidase, subunit II	44-66,7-29,87-104
CP019396	PspR32_00270	55744	57333	1590	cytochrome c oxidase subunit I	WP_009683607.1	CTAD	GO:0003674,GO:0003824,GO:0004129,GO:0005215,GO:0005575,GO:0005623,GO:0005886,GO:0006091,GO:0006810,GO:0006811,GO:0006812,GO:0006818,GO:0008150,GO:0008152,GO:0008324,GO:0009987,GO:0015002,GO:0015075,GO:0015077,GO:0015078,GO:0015672,GO:0015992,GO:0016020,GO:0016491,GO:0016675,GO:0016676,GO:0022857,GO:0022890,GO:0022891,GO:0022892,GO:0034220,GO:0044237,GO:0044464,GO:0044699,GO:0044710,GO:0044763,GO:…	map00190,map00910,map01100	0QHTP	C	oxidase) subunit I	G3DSA:1.20.210.10	NA	PTHR10422,PTHR10422:SF22	PF00115;Cytochrome C and Quinol oxidase polypeptide I;GO:0004129,GO:0005506,GO:0009055,GO:0009060,GO:0016021,GO:0020037,GO:0055114	NA	Cytochrome c oxidase subunit I signature,Cytochrome c oxidase subunit I signature,Cytochrome c oxidase subunit I signature,Cytochrome c oxidase subunit I signature,Cytochrome c oxidase subunit I signature,Cytochrome c oxidase subunit I signature,Cytochrome c oxidase subunit I signature,Cytochrome c oxidase subunit I signature,Cytochrome c oxidase subunit I signature,Cytochrome c oxidase subunit I…	PS00077;Heme-copper oxidase catalytic subunit, copper B binding region signature.	PS50855;Cytochrome oxidase subunit I profile.	NA	NA	SSF81442	TIGR02891;CtaD_CoxA: cytochrome c oxidase, subunit I	467-489,319-341,76-98,34-56,253-275,202-224,160-182,354-376,118-140,282-304,430-452,391-413
CP019396	PspR32_00275	57359	57928	570	cytochrome c oxidase assembly protein	WP_010222645.1	CTAG	GO:0003674,GO:0003824,GO:0005575,GO:0005622,GO:0005623,GO:0005737,GO:0005739,GO:0005740,GO:0005743,GO:0005886,GO:0006461,GO:0008150,GO:0008152,GO:0008535,GO:0016020,GO:0016043,GO:0019866,GO:0022607,GO:0031090,GO:0031966,GO:0031967,GO:0031975,GO:0034622,GO:0043226,GO:0043227,GO:0043229,GO:0043231,GO:0043623,GO:0043933,GO:0044085,GO:0044422,GO:0044424,GO:0044429,GO:0044444,GO:0044446,GO:0044464,GO:…	map00190,map01100	0QSAU	O	cytochrome c oxidase assembly protein	G3DSA:2.60.370.10	NA	PTHR21320	PF04442;Cytochrome c oxidase assembly protein CtaG/Cox11;GO:0005507	PIRSF005413	NA	NA	NA	NA	NA	SSF110111	NA	1932-10-01
CP019396	PspR32_00280	57942	58829	888	cytochrome c oxidase subunit 3	WP_020798057.1	COXC	GO:0005575,GO:0016020	map00190,map00910,map01100	0R8DF	C	Cytochrome C Oxidase, Subunit III	G3DSA:1.10.287.70,G3DSA:1.20.120.80	NA	PTHR11403,PTHR11403:SF0,PTHR11403:SF0,PTHR11403	PF00510;Cytochrome c oxidase subunit III;GO:0015002,GO:0016020,PF00510;Cytochrome c oxidase subunit III;GO:0015002,GO:0016020	NA	NA	NA	PS50253;Heme-copper oxidase subunit III family profile.	NA	NA	SSF81452	NA	191-213,15-34,46-68,88-110,233-255,275-294
CP019396	PspR32_00285	58836	59039	204	MFS transporter	WP_003177108.1				0QY2B	S	Protein of unknown function (DUF2909)	NA	NA	NA	PF11137;Protein of unknown function (DUF2909);date=21-07-2017	NA	NA	NA	NA	NA	NA	NA	NA	4-25,38-57
CP019396	PspR32_00290	59103	59843	741	cytochrome oxidase biogenesis protein Surf1,facilitates heme A insertion	WP_010222641.1	VVA1112			0QTRF	S	cytochrome oxidase complex biogenesis factor	NA	NA	NA	PF02104;SURF1 family;GO:0016020	NA	NA	NA	PS51257;Prokaryotic membrane lipoprotein lipid attachment site profile.,PS50895;SURF1 family profile.	NA	NA	NA	NA	7-29,207-229
CP019396	PspR32_00295	59809	60402	594	hypothetical protein	WP_016978776.1	VVA1110			0R9AK	S	NA	NA	NA	NA	NA	NA	NA	NA	NA	NA	NA	NA	NA	26-44
CP019396	PspR32_00300	60412	61494	1083	cytochrome B	WP_004575260.1	CTAA		map00190,map00860,map01100,map01110,map02020	0QMBT	O	cytochrome oxidase assembly	NA	NA	NA	PF02628;Cytochrome oxidase assembly protein;GO:0006784,GO:0016021,GO:0016627,GO:0055114	NA	NA	NA	NA	NA	NA	NA	NA	135-157,7-29,108-125,177-199,79-96,301-323,274-296,250-267
CP019396	PspR32_00305	61479	62378	900	protoheme IX farnesyltransferase	WP_011531519.1	CTAB	GO:0005575,GO:0005618,GO:0005623,GO:0005886,GO:0016020,GO:0030312,GO:0044464,GO:0071944	map00190,map00860,map01100,map01110	0QJ7Y	O	Converts heme B (protoheme IX) to heme O by substitution of the vinyl group on carbon 2 of heme B porphyrin ring with a hydroxyethyl farnesyl side group ()	NA	MF_00154;Protoheme IX farnesyltransferase [cyoE].;GO:0008495,GO:0016021,GO:0048034	PTHR11048	PF01040;UbiA prenyltransferase family;GO:0004659,GO:0016021	NA	NA	PS00943;UbiA prenyltransferase family signature.	NA	NA	NA	NA	TIGR01473;cyoE_ctaB: protoheme IX farnesyltransferase	49-71,277-296,92-114,25-44,169-191,118-139,218-237,146-165,242-264
CP019396	PspR32_00310	62375	63007	633	cytochrome c oxidase assembly protein	WP_010222636.1	SENC			0QS9K	S	Electron transport protein SCO1 SenC	G3DSA:3.40.30.10	NA	PTHR12151	PF02630;SCO1/SenC;date=21-07-2017	NA	NA	NA	PS51352;Thioredoxin domain profile.	NA	NA	SSF52833	NA	2024-07-01
CP019396	PspR32_00315	63101	63871	771	methionine ABC transporter substrate-binding protein	WP_003291879.1	METQ		map02010	0QJBS	P	(Lipo)protein	G3DSA:3.40.190.10,G3DSA:3.40.190.10	NA	PTHR30429,PTHR30429:SF0	PF03180;NLPA lipoprotein;date=21-07-2017	PIRSF002854	NA	NA	NA	2018-01-01	NA	SSF53850	NA	NA
CP019396	PspR32_00320	63934	64605	672	metal ABC transporter permease	WP_019472428.1	METI	GO:0005575,GO:0005623,GO:0005886,GO:0016020,GO:0044464,GO:0071944	map02010	0QQDR	P	binding-protein-dependent transport systems inner membrane component	G3DSA:1.10.3720.10	NA	PTHR30450,PTHR30450:SF1	PF00528;Binding-protein-dependent transport system inner membrane component;GO:0006810,GO:0016020	NA	Glutamate-aspartate symporter signature,Glutamate-aspartate symporter signature,Glutamate-aspartate symporter signature	NA	PS50928;ABC transporter integral membrane type-1 domain profile.	NA	NA	SSF161098	NA	24-46,194-213,152-174,58-80,84-106
CP019396	PspR32_00325	64605	65612	1008	methionine ABC transporter ATP-binding protein	WP_016986453.1	METN	GO:0005575,GO:0005623,GO:0005886,GO:0016020,GO:0044464,GO:0071944	map02010	0RAYU	P	Part of the ABC transporter complex MetNIQ involved in methionine import. Responsible for energy coupling to the transport system ()	G3DSA:3.30.70.260,G3DSA:3.40.50.300	NA	PTHR24220:SF186,PTHR24220	PF09383;NIL domain;date=21-07-2017,PF00005;ABC transporter;GO:0005524,GO:0016887	NA	NA	PS00211;ABC transporters family signature.	PS50893;ATP-binding cassette, ABC transporter-type domain profile.,PS51264;Methionine import ATP-binding protein metN family profile.	NA	ATPases associated with a variety of cellular activities,Target=PspR32_00325 261 334	SSF55021,SSF52540	NA	NA
CP019396	PspR32_00330	65844	67982	2139	catalase HPII	WP_009401730.1	KATE	GO:0000302,GO:0003674,GO:0003824,GO:0004096,GO:0004601,GO:0005488,GO:0005506,GO:0005575,GO:0005622,GO:0005623,GO:0005737,GO:0005829,GO:0006950,GO:0006974,GO:0006979,GO:0008150,GO:0008152,GO:0009056,GO:0009987,GO:0010035,GO:0016209,GO:0016491,GO:0016684,GO:0020037,GO:0033554,GO:0034599,GO:0034614,GO:0042221,GO:0042542,GO:0042743,GO:0042744,GO:0043167,GO:0043169,GO:0044237,GO:0044248,GO:0044424,GO:…	map00380,map00630,map01110,map04146,map05014	0QK28	P	catalase	G3DSA:3.40.50.880,G3DSA:2.40.180.10	NA	PTHR11465,PTHR11465:SF7	PF01965;DJ-1/PfpI family;date=21-07-2017,PF06628;Catalase-related immune-responsive;date=21-07-2017,PF00199;Catalase;GO:0004096,GO:0020037,GO:0055114	PIRSF038927	Catalase signature,Catalase signature,Catalase signature,Catalase signature,Catalase signature,Catalase signature	PS00438;Catalase proximal active site signature.,PS00437;Catalase proximal heme-ligand signature.	PS51402;catalase family profile.	NA	Target=PspR32_00330 44 432	SSF56634,SSF52317	NA	NA
CP019396	PspR32_00335	68019	68732	714	hypothetical protein	WP_010447463.1	NA	NA	NA	NA	NA	NA	G3DSA:1.25.40.10	NA	NA	NA	NA	NA	NA	PS51257;Prokaryotic membrane lipoprotein lipid attachment site profile.	2026-01-01	NA	NA	NA	NA
CP019396	PspR32_00340	68866	69648	783	zinc ABC transporter permease	WP_003196213.1	ZNUB	GO:0003674,GO:0005215,GO:0005575,GO:0005623,GO:0005886,GO:0006810,GO:0006811,GO:0006812,GO:0008150,GO:0008324,GO:0009987,GO:0015075,GO:0016020,GO:0022857,GO:0022891,GO:0022892,GO:0034220,GO:0044464,GO:0044699,GO:0044763,GO:0044765,GO:0051179,GO:0051234,GO:0055085,GO:0071944	map02010	0QKBH	P	High-affinity zinc uptake system membrane protein	G3DSA:1.10.3470.10	NA	PTHR30477,PTHR30477:SF2	PF00950;ABC 3 transport family;GO:0005524,GO:0006810,GO:0016020,GO:0042626	NA	NA	NA	NA	NA	NA	SSF81345	NA	50-72,162-181,85-107,127-149,186-203,5-27,238-257,215-234
CP019396	PspR32_00345	69641	70420	780	zinc ABC transporter ATP-binding protein ZnuC	WP_017849021.1	ZNUC	GO:0000041,GO:0003674,GO:0003824,GO:0005215,GO:0005385,GO:0005575,GO:0005623,GO:0005886,GO:0006139,GO:0006152,GO:0006163,GO:0006195,GO:0006200,GO:0006725,GO:0006753,GO:0006793,GO:0006796,GO:0006807,GO:0006810,GO:0006811,GO:0006812,GO:0006829,GO:0008150,GO:0008152,GO:0008324,GO:0009056,GO:0009116,GO:0009117,GO:0009119,GO:0009123,GO:0009125,GO:0009126,GO:0009128,GO:0009141,GO:0009143,GO:0009144,GO:…	map02010	0QNBS	P	Part of the ABC transporter complex ZnuABC involved in zinc import. Responsible for energy coupling to the transport system ()	G3DSA:3.40.50.300	NA	PTHR24220,PTHR24220:SF306	PF00005;ABC transporter;GO:0005524,GO:0016887	NA	NA	PS00211;ABC transporters family signature.	PS51298;Zinc import ATP-binding protein znuC family profile.,PS50893;ATP-binding cassette, ABC transporter-type domain profile.	NA	ATPases associated with a variety of cellular activities	SSF52540	NA	NA
CP019396	PspR32_00350	70420	70902	483	Fur family transcriptional regulator	WP_018602776.1	ZUR	GO:0001071,GO:0003674,GO:0003700,GO:0006355,GO:0008150,GO:0009889,GO:0010468,GO:0010556,GO:0019219,GO:0019222,GO:0031323,GO:0031326,GO:0050789,GO:0050794,GO:0051171,GO:0051252,GO:0060255,GO:0065007,GO:0080090,GO:2000112,GO:2001141		0QSPC	K	regulator, FUR family	G3DSA:1.10.10.10	NA	NA	PF01475;Ferric uptake regulator family;GO:0003700,GO:0006355	NA	NA	NA	NA	NA	NA	SSF46785	NA	NA
CP019396	PspR32_00355	70969	71886	918	zinc ABC transporter substrate-binding protein	WP_003220316.1	ZNUA	GO:0000041,GO:0003674,GO:0003824,GO:0005215,GO:0005385,GO:0005575,GO:0005623,GO:0006139,GO:0006152,GO:0006163,GO:0006195,GO:0006200,GO:0006725,GO:0006753,GO:0006793,GO:0006796,GO:0006807,GO:0006810,GO:0006811,GO:0006812,GO:0006829,GO:0008150,GO:0008152,GO:0008324,GO:0009056,GO:0009116,GO:0009117,GO:0009119,GO:0009123,GO:0009125,GO:0009126,GO:0009128,GO:0009141,GO:0009143,GO:0009144,GO:0009146,GO:…	map02010	0QIFJ	P	High-affinity zinc transporter periplasmic	G3DSA:3.40.50.1980,G3DSA:3.40.50.1980	NA	PTHR30477:SF4,PTHR30477	PF01297;Periplasmic solute binding protein family;GO:0030001,GO:0046872	NA	NA	NA	NA	2022-01-01	NA	SSF53807	NA	NA
CP019396	PspR32_00360	71950	72900	951	homoserine kinase	WP_003214815.1	THRB		map00260,map01100,map01120,map01230	0QQT5	G	homoserine kinase	G3DSA:3.90.1200.10,G3DSA:3.30.200.20	MF_00301;Homoserine kinase [thrB].;GO:0004413,GO:0009088	NA	PF01636;Phosphotransferase enzyme family;date=21-07-2017	NA	NA	NA	NA	NA	NA	SSF56112	TIGR00938;thrB_alt: homoserine kinase	NA
CP019396	PspR32_00365	72965	73252	288	hypothetical protein	WP_017477978.1				0QYU4	S	Protein of unknown function (DUF2782)	NA	NA	NA	PF11191;Protein of unknown function (DUF2782);date=21-07-2017	NA	NA	NA	NA	2022-01-01	NA	NA	NA	NA
CP019396	PspR32_00370	73327	76089	2763	DNA polymerase I	WP_016484274.1	POLA	GO:0003674,GO:0003676,GO:0003677,GO:0003824,GO:0003887,GO:0004518,GO:0004527,GO:0005488,GO:0005575,GO:0005618,GO:0005622,GO:0005623,GO:0005737,GO:0005886,GO:0006139,GO:0006259,GO:0006260,GO:0006261,GO:0006281,GO:0006725,GO:0006807,GO:0006950,GO:0006974,GO:0008150,GO:0008152,GO:0008408,GO:0008409,GO:0009058,GO:0009059,GO:0009987,GO:0016020,GO:0016740,GO:0016772,GO:0016779,GO:0016787,GO:0016788,GO:…	map00230,map00240,map01100,map03030,map03410,map03420,map03440	0QHY5	L	Dna polymerase I	G3DSA:3.40.50.1010,G3DSA:1.10.150.20,G3DSA:3.30.70.370,G3DSA:3.30.70.370,G3DSA:3.30.420.10,G3DSA:1.10.150.20,G3DSA:1.20.1060.10	NA	PTHR10133,PTHR10133:SF27	PF01612;3'-5' exonuclease;GO:0003676,GO:0006139,GO:0008408,PF01367;5'-3' exonuclease, C-terminal SAM fold;GO:0003677,GO:0003824,PF00476;DNA polymerase family A;GO:0003677,GO:0003887,GO:0006260,PF02739;5'-3' exonuclease, N-terminal resolvase-like domain;GO:0003677	NA	DNA-polymerase family A (pol I) signature,DNA-polymerase family A (pol I) signature,DNA-polymerase family A (pol I) signature,DNA-polymerase family A (pol I) signature,DNA-polymerase family A (pol I) signature,DNA-polymerase family A (pol I) signature,DNA-polymerase family A (pol I) signature,DNA-polymerase family A (pol I) signature,DNA-polymerase family A (pol I) signature	PS00447;DNA polymerase family A signature.	NA	NA	Helix-hairpin-helix class 2 (Pol1 family) motifs,3'-5' exonuclease,DNA polymerase A domain,5'-3' exonuclease	SSF47807,SSF53098,SSF88723,SSF56672	TIGR00593;pola: DNA polymerase I	NA
CP019396	PspR32_00375	76391	77023	633	YihA family ribosome biogenesis GTP-binding protein	WP_003196227.1	ENGB	GO:0000910,GO:0005575,GO:0005622,GO:0005623,GO:0005737,GO:0005829,GO:0007049,GO:0008150,GO:0009987,GO:0022402,GO:0044424,GO:0044444,GO:0044464,GO:0044699,GO:0044763,GO:0051301		0QM38	S	Necessary for normal cell division and for the maintenance of normal septation ()	G3DSA:3.40.50.300	MF_00321;Probable GTP-binding protein EngB [engB].;GO:0000917,GO:0005525	PTHR11649	PF01926;50S ribosome-binding GTPase;GO:0005525	NA	NA	NA	PS51706;EngB-type guanine nucleotide-binding (G) domain profile.	NA	NA	SSF52540	TIGR03598;GTPase_YsxC: ribosome biogenesis GTP-binding protein YsxC	NA
CP019396	PspR32_00380	77217	77519	303	cytochrome c5 family protein	WP_016712845.1	CYCB	GO:0003674,GO:0009055		0QVVX	C	cytochrome	G3DSA:1.10.760.10	NA	NA	PF13442;Cytochrome C oxidase, cbb3-type, subunit III;GO:0009055,GO:0020037	NA	Class IE cytochrome C signature,Class IE cytochrome C signature,Class IE cytochrome C signature,Class IE cytochrome C signature	NA	PS51007;Cytochrome c family profile.	2019-01-01	NA	SSF46626	NA	NA
CP019396	PspR32_00385	77553	78170	618	cytochrome c4	WP_010488028.1	CYCA	GO:0003674,GO:0005575,GO:0005623,GO:0008150,GO:0008152,GO:0009055,GO:0042597,GO:0044464,GO:0044710,GO:0055114		0QQWX	C	cytochrome	G3DSA:1.10.760.10,G3DSA:1.10.760.10	NA	NA	PF00034;Cytochrome c;GO:0009055,GO:0020037,PF00034;Cytochrome c;GO:0009055,GO:0020037	PIRSF000005	NA	NA	PS51007;Cytochrome c family profile.,PS51007;Cytochrome c family profile.	2020-01-01	NA	SSF46626,SSF46626	NA	NA
CP019396	PspR32_00390	78338	78967	630	thiol:disulfide interchange protein	WP_010222617.1	DSBA	GO:0003674,GO:0003756,GO:0003824,GO:0005575,GO:0005623,GO:0006457,GO:0008150,GO:0008152,GO:0009636,GO:0009987,GO:0015035,GO:0015036,GO:0016491,GO:0016667,GO:0016853,GO:0016860,GO:0016862,GO:0016864,GO:0019538,GO:0030288,GO:0030312,GO:0030313,GO:0031975,GO:0042221,GO:0042597,GO:0043170,GO:0044237,GO:0044238,GO:0044260,GO:0044267,GO:0044462,GO:0044464,GO:0044699,GO:0044710,GO:0044763,GO:0046677,GO:…		0QS8R	O	Thiol disulfide Interchange Protein	G3DSA:3.40.30.10	NA	NA	PF01323;DSBA-like thioredoxin domain;GO:0015035	PIRSF001488	NA	PS00194;Thioredoxin family active site.	PS51352;Thioredoxin domain profile.	2022-01-01	NA	SSF52833	NA	NA
CP019396	PspR32_00395	78980	79834	855	endonuclease	WP_003252985.1				0QK71	S	Endonuclease Exonuclease phosphatase	G3DSA:3.60.10.10	NA	PTHR14859,PTHR14859	PF03372;Endonuclease/Exonuclease/phosphatase family;date=21-07-2017	NA	NA	NA	NA	NA	NA	SSF56219	NA	NA
CP019396	PspR32_00400	79862	81901	2040	hypothetical protein	WP_019750139.1	VP0699	GO:0003674,GO:0003824,GO:0004383,GO:0006139,GO:0006163,GO:0006164,GO:0006182,GO:0006725,GO:0006753,GO:0006793,GO:0006796,GO:0006807,GO:0008150,GO:0008152,GO:0009058,GO:0009117,GO:0009150,GO:0009152,GO:0009165,GO:0009187,GO:0009190,GO:0009259,GO:0009260,GO:0009975,GO:0009987,GO:0016829,GO:0016849,GO:0018130,GO:0019438,GO:0019637,GO:0019693,GO:0034641,GO:0034654,GO:0044237,GO:0044238,GO:0044249,GO:…	map04112	0QM8V	T	Diguanylate cyclase	G3DSA:3.30.70.270,G3DSA:1.20.1480.30	NA	PTHR10919	PF00990;GGDEF domain;date=21-07-2017	NA	NA	NA	PS50887;GGDEF domain profile.	NA	diguanylate cyclase	SSF55073	TIGR00254;GGDEF: diguanylate cyclase (GGDEF) domain	NA
CP019396	PspR32_00405	81964	82740	777	N-acetylmuramoyl-L-alanine amidase	WP_010222614.1	AMPD			0QISN	M	N-acetylmuramoyl-L-alanine amidase	G3DSA:1.10.101.10,G3DSA:3.40.80.10	NA	PTHR30417:SF1,PTHR30417	PF01510;N-acetylmuramoyl-L-alanine amidase;GO:0008745,GO:0009253,PF01471;Putative peptidoglycan binding domain;date=21-07-2017	NA	NA	NA	PS51257;Prokaryotic membrane lipoprotein lipid attachment site profile.	2017-01-01	Target=PspR32_00405 23 163	SSF55846,SSF47090	NA	NA
CP019396	PspR32_00410	82816	84435	1620	cyclic diguanylate phosphodiesterase	WP_010222613.1	YLAB	GO:0005575,GO:0005623,GO:0005886,GO:0016020,GO:0044464,GO:0071944		0QK4M	T	(EAL) domain protein	G3DSA:3.20.20.450	NA	NA	PF00563;EAL domain;date=21-07-2017,PF12792;CSS motif domain associated with EAL;date=21-07-2017	NA	NA	NA	PS50883;EAL domain profile.	NA	Putative diguanylate phosphodiesterase	SSF141868	NA	15-37,248-270
CP019396	PspR32_00415	84448	86235	1788	PAS domain-containing sensor histidine kinase	WP_003252975.1	NTRY	GO:0000155,GO:0000160,GO:0003674,GO:0003824,GO:0004672,GO:0004673,GO:0004871,GO:0004872,GO:0005575,GO:0005623,GO:0005886,GO:0006464,GO:0006468,GO:0006793,GO:0006796,GO:0006808,GO:0007154,GO:0007165,GO:0008150,GO:0008152,GO:0009987,GO:0016020,GO:0016301,GO:0016310,GO:0016740,GO:0016772,GO:0016773,GO:0016775,GO:0019538,GO:0023014,GO:0023052,GO:0036211,GO:0038023,GO:0043170,GO:0043412,GO:0044237,GO:…	map02020	0QK3I	T	Histidine kinase	G3DSA:1.10.287.130,G3DSA:3.30.450.20,G3DSA:3.30.565.10	NA	PTHR24423,PTHR24423	PF00512;His Kinase A (phospho-acceptor) domain;GO:0000155,GO:0007165,GO:0016020,PF08448;PAS fold;date=21-07-2017,PF02518;Histidine kinase-, DNA gyrase B-, and HSP90-like ATPase;date=21-07-2017,PF00672;HAMP domain;GO:0004871,GO:0007165,GO:0016021	NA	Bacterial sensor protein C-terminal signature,Bacterial sensor protein C-terminal signature,Bacterial sensor protein C-terminal signature,Bacterial sensor protein C-terminal signature	NA	PS50885;HAMP domain profile.,PS50109;Histidine kinase domain profile.,PS50112;PAS repeat profile.	NA	HAMP (Histidine kinases, Adenylyl cyclases, Methyl binding proteins, Phosphatases) domain,PAS domain,Histidine kinase-like ATPases,His Kinase A (phosphoacceptor) domain	SSF55874,SSF47384,SSF55785,SSF158472	TIGR00229;sensory_box: PAS domain S-box protein	168-190,15-34
CP019396	PspR32_00420	86232	87578	1347	sigma-54-dependent Fis family transcriptional regulator	WP_019409264.1	ALGB	GO:0003674,GO:0003676,GO:0003677,GO:0005488,GO:0097159,GO:1901363	map02020	0QIDU	T	two component, sigma54 specific, transcriptional regulator, Fis family	G3DSA:3.40.50.2300,G3DSA:3.40.50.300,G3DSA:1.10.8.60,G3DSA:1.10.10.60	NA	PTHR32071,PTHR32071:SF12	PF02954;Bacterial regulatory protein, Fis family;GO:0043565,PF00072;Response regulator receiver domain;GO:0000160,PF00158;Sigma-54 interaction domain;GO:0005524,GO:0006355,GO:0008134	NA	NA	PS00676;Sigma-54 interaction domain ATP-binding region B signature.,PS00688;Sigma-54 interaction domain C-terminal part signature.,PS00675;Sigma-54 interaction domain ATP-binding region A signature.	PS50110;Response regulatory domain profile.,PS50045;Sigma-54 interaction domain profile.	NA	ATPases associated with a variety of cellular activities,cheY-homologous receiver domain	SSF46689,SSF52172,SSF52540	NA	NA
CP019396	PspR32_00425	88020	88304	285	hypothetical protein	WP_014589264.1	NA	NA	NA	NA	NA	NA	NA	NA	NA	NA	NA	NA	NA	NA	NA	NA	NA	NA	20-39
CP019396	PspR32_00430	88350	88514	165	DUF1328 domain-containing protein	WP_009041538.1		GO:0005575,GO:0005623,GO:0005886,GO:0016020,GO:0044464,GO:0071944		0QY5Z	S	UPF0391 membrane protein	NA	MF_01361;UPF0391 membrane protein YtjA [ytjA].;GO:0005886	NA	PF07043;Protein of unknown function (DUF1328);GO:0005886	PIRSF036466	NA	NA	NA	NA	NA	NA	NA	29-48,2-24
CP019396	PspR32_00435	89514	90845	1332	glutamate/aspartate:proton symporter GltP	WP_011058482.1	GLTP	GO:0003674,GO:0005215,GO:0005310,GO:0005342,GO:0005343,GO:0005575,GO:0005623,GO:0005886,GO:0006810,GO:0006811,GO:0006812,GO:0006814,GO:0006820,GO:0006835,GO:0008150,GO:0008324,GO:0008509,GO:0008514,GO:0009987,GO:0015075,GO:0015077,GO:0015081,GO:0015291,GO:0015293,GO:0015294,GO:0015296,GO:0015370,GO:0015672,GO:0015711,GO:0015849,GO:0016020,GO:0017153,GO:0022804,GO:0022857,GO:0022890,GO:0022891,GO:…	map02020	0QHST	C	Responsible for the transport of dicarboxylates such as succinate, fumarate, and malate from the periplasm across the membrane ()	G3DSA:1.10.3860.10	NA	PTHR11958:SF26,PTHR11958	PF00375;Sodium:dicarboxylate symporter family;GO:0006835,GO:0016020,GO:0017153	NA	Glutamate-aspartate symporter signature,Glutamate-aspartate symporter signature,Glutamate-aspartate symporter signature,Glutamate-aspartate symporter signature,Glutamate-aspartate symporter signature,Glutamate-aspartate symporter signature,Glutamate-aspartate symporter signature,Glutamate-aspartate symporter signature	PS00713;Sodium:dicarboxylate symporter family signature 1.,PS00714;Sodium:dicarboxylate symporter family signature 2.	NA	NA	NA	SSF118215	NA	49-71,159-176,202-224,84-106,7-29,353-375,390-412,234-256
CP019396	PspR32_00440	91037	92266	1230	hypothetical protein	WP_003102844.1	SPMB	GO:0000003,GO:0008150,GO:0019954,GO:0030436,GO:0032502,GO:0043934,GO:0044699,GO:0044767		0QJQD	S	nucleoside recognition domain-containing protein	NA	NA	NA	PF07670;Nucleoside recognition;GO:0001882	PIRSF036542	NA	NA	NA	NA	NA	NA	NA	386-408,39-61,230-252,357-379,172-194,140-162,278-297,203-225,2-24
CP019396	PspR32_00445	92248	92871	624	hypothetical protein	WP_016712859.1				0QUEB	S	(LipO)protein	G3DSA:3.40.50.10610	NA	NA	PF03886;Protein of unknown function (DUF330);date=21-07-2017	NA	NA	NA	PS51257;Prokaryotic membrane lipoprotein lipid attachment site profile.	2026-01-01	NA	SSF159594	NA	NA
CP019396	PspR32_00450	92868	93806	939	ABC transporter permease	WP_003252951.1	OCAR_5353	GO:0005575,GO:0016020		0QQAK	Q	Mammalian cell entry related domain protein	NA	NA	NA	PF02470;mce related protein;date=21-07-2017	NA	NA	NA	NA	NA	NA	SSF58104	NA	2029-07-01
CP019396	PspR32_00455	93808	94611	804	ABC transporter ATP-binding protein	WP_010222603.1	IAMA			0QMGH	Q	abc transporter atp-binding protein	G3DSA:3.40.50.300	NA	PTHR24220	PF00005;ABC transporter;GO:0005524,GO:0016887	NA	NA	PS00211;ABC transporters family signature.	PS50893;ATP-binding cassette, ABC transporter-type domain profile.	NA	ATPases associated with a variety of cellular activities	SSF52540	NA	NA
CP019396	PspR32_00460	94608	95753	1146	ABC transporter permease	WP_017902671.1	IAMB	GO:0003674,GO:0003824,GO:0005215,GO:0005575,GO:0006139,GO:0006152,GO:0006163,GO:0006195,GO:0006200,GO:0006725,GO:0006753,GO:0006793,GO:0006796,GO:0006807,GO:0006810,GO:0008150,GO:0008152,GO:0009056,GO:0009116,GO:0009117,GO:0009119,GO:0009123,GO:0009125,GO:0009126,GO:0009128,GO:0009141,GO:0009143,GO:0009144,GO:0009146,GO:0009150,GO:0009154,GO:0009158,GO:0009161,GO:0009164,GO:0009166,GO:0009167,GO:…		0QPBI	Q	ABC transporter (Permease)	NA	NA	PTHR30188:SF3,PTHR30188	PF02405;Permease;GO:0006810,GO:0043190	NA	NA	NA	NA	NA	NA	SSF52091	TIGR00056;TIGR00056: ABC transport permease subunit	316-338,263-282,178-200,220-242,287-309,358-377
CP019396	PspR32_00465	95792	96811	1020	hypothetical protein	WP_010222601.1				0QPVG	S	Protein of unknown function (DUF2914)	NA	NA	NA	PF11141;Protein of unknown function (DUF2914);date=21-07-2017	PIRSF029727	NA	NA	NA	NA	NA	NA	NA	168-187,39-56,136-158,194-213,101-123,15-34
CP019396	PspR32_00470	96925	98298	1374	peptidase M16	WP_010222600.1			map00310,map00780,map01100	0R7QA	O	Insulinase (Peptidase family M16)	G3DSA:3.30.830.10,G3DSA:3.30.830.10	NA	PTHR11851,PTHR11851:SF124	PF05193;Peptidase M16 inactive domain;date=21-07-2017,PF00675;Insulinase (Peptidase family M16);date=21-07-2017	NA	NA	NA	NA	2018-01-01	NA	SSF63411,SSF63411	NA	434-453
CP019396	PspR32_00475	98336	99994	1659	hypothetical protein	WP_003170822.1	YJBB	GO:0003674,GO:0005215,GO:0005315,GO:0005575,GO:0005623,GO:0005886,GO:0006810,GO:0006811,GO:0006817,GO:0006820,GO:0008150,GO:0009987,GO:0015291,GO:0015698,GO:0016020,GO:0022804,GO:0022857,GO:0034220,GO:0035435,GO:0044464,GO:0044699,GO:0044763,GO:0044765,GO:0051179,GO:0051234,GO:0055085,GO:0071944,GO:1901677		0QIN9	P	sodium-dependent inorganic phosphate (Pi) transporter	G3DSA:1.20.58.220	NA	PTHR10010:SF34,PTHR10010	PF02690;Na+/Pi-cotransporter;GO:0015321,GO:0016020,GO:0044341,PF02690;Na+/Pi-cotransporter;GO:0015321,GO:0016020,GO:0044341	NA	NA	NA	NA	NA	NA	SSF109755	TIGR01013;2a58: sodium-dependent inorganic phosphate (Pi) transporter,TIGR00704;NaPi_cotrn_rel: Na/Pi-cotransporter II-related protein	4-26,204-226,275-297,175-197,46-68,133-155,241-263,99-121
CP019396	PspR32_00480	100210	100977	768	hypothetical protein	WP_008045761.1	YGDQ	GO:0005575,GO:0005623,GO:0005886,GO:0016020,GO:0044464,GO:0071944		0QJJW	P	membrane protein TerC	NA	NA	PTHR30060,PTHR30060:SF1	PF03741;Integral membrane protein TerC family;GO:0016021	NA	NA	NA	NA	NA	NA	NA	NA	157-179,13-35,82-99,186-203,48-67,213-230,130-152
CP019396	PspR32_00485	101053	102360	1308	citrate transporter	WP_008084326.1	CITN	GO:0005575,GO:0005623,GO:0005886,GO:0016020,GO:0044464,GO:0071944		0QP5W	C	Citrate transporter	NA	NA	PTHR10283,PTHR10283:SF87	PF03600;Citrate transporter;GO:0016021,GO:0055085	NA	NA	NA	NA	NA	NA	NA	TIGR00784;citMHS: citrate transporter	52-74,172-194,231-250,114-133,2-19,23-45,255-272,285-307,138-157,379-401,411-433,317-339
CP019396	PspR32_00490	102664	103065	402	aldehyde-activating protein	WP_009041548.1				0QW5P	S	Glutathione-dependent formaldehyde-activating GFA	G3DSA:3.90.1590.10	NA	NA	PF04828;Glutathione-dependent formaldehyde-activating enzyme;GO:0008152,GO:0016846	NA	NA	NA	NA	NA	NA	SSF51316	NA	NA
CP019396	PspR32_00495	103066	105024	1959	hypothetical protein	WP_010222594.1				0R78I	S	NA	NA	NA	NA	PF13387;Domain of unknown function (DUF4105);date=21-07-2017	NA	NA	NA	NA	2022-01-01	NA	NA	NA	NA
CP019396	PspR32_00500	105021	105341	321	hypothetical protein	WP_019694505.1				0R6GV	S	Protein of unknown function (DUF2388)	NA	NA	NA	PF09498;Protein of unknown function (DUF2388);date=21-07-2017	NA	NA	NA	NA	2021-01-01	NA	NA	TIGR02448;TIGR02448: conserverd hypothetical protein	NA
CP019396	PspR32_00505	105369	105662	294	Holliday junction resolvase	WP_003438149.1				0R84A	S	Protein of unknown function (DUF2388)	NA	NA	NA	PF09498;Protein of unknown function (DUF2388);date=21-07-2017	NA	NA	NA	NA	2019-01-01	NA	NA	TIGR02448;TIGR02448: conserverd hypothetical protein	NA
CP019396	PspR32_00510	105780	106097	318	holliday junction resolvasome, helicase subunit	WP_003252928.1				0R6GV	S	Protein of unknown function (DUF2388)	NA	NA	NA	PF09498;Protein of unknown function (DUF2388);date=21-07-2017	NA	NA	NA	NA	2021-01-01	NA	NA	TIGR02448;TIGR02448: conserverd hypothetical protein	NA
CP019396	PspR32_00515	106394	106609	216	hypothetical protein	WP_019826986.1	NA	NA	NA	NA	NA	NA	NA	NA	NA	PF06568;Domain of unknown function (DUF1127);date=21-07-2017	NA	NA	NA	NA	NA	NA	NA	NA	NA
CP019396	PspR32_00520	106928	108421	1494	propionyl-CoA--succinate CoA transferase	WP_003256967.1	YGFH	GO:0003674,GO:0003824,GO:0008150,GO:0008152,GO:0008410,GO:0008775,GO:0016740,GO:0016782,GO:0043821	map00281,map00620,map00626,map00903,map01040,map01110,map01120	0QJG4	C	Transferase	G3DSA:3.40.1080.10,G3DSA:3.40.810.20	NA	PTHR21432:SF10,PTHR21432	PF02550;Acetyl-CoA hydrolase/transferase N-terminal domain;GO:0003824,GO:0006084,PF13336;Acetyl-CoA hydrolase/transferase C-terminal domain;date=21-07-2017	NA	NA	NA	NA	NA	NA	SSF100950,SSF100950	TIGR03458;YgfH_subfam: succinate CoA transferase	NA
CP019396	PspR32_00525	108600	110036	1437	NAD synthetase	WP_013717800.1	PNTB	GO:0000166,GO:0003674,GO:0003824,GO:0003957,GO:0005215,GO:0005488,GO:0005575,GO:0005623,GO:0005886,GO:0005887,GO:0006091,GO:0006139,GO:0006725,GO:0006732,GO:0006733,GO:0006739,GO:0006740,GO:0006753,GO:0006793,GO:0006796,GO:0006807,GO:0006810,GO:0006811,GO:0006812,GO:0006818,GO:0008150,GO:0008152,GO:0008324,GO:0008746,GO:0008750,GO:0009117,GO:0009987,GO:0015075,GO:0015077,GO:0015078,GO:0015672,GO:…	map00760,map01100	0QK69	C	The transhydrogenation between NADH and NADP is coupled to respiration and ATP hydrolysis and functions as a proton pump across the membrane ()	G3DSA:3.40.50.1220	NA	PTHR10160	PF02233;NAD(P) transhydrogenase beta subunit;GO:0008750,GO:0016021,GO:0050661,GO:0055114	PIRSF000204	NA	NA	NA	NA	NA	SSF52467	NA	180-199,63-82,203-225,246-268,34-53,95-114,4-21,137-159
CP019396	PspR32_00530	110039	110371	333	NAD(P)(+) transhydrogenase	WP_016484308.1	PNTAB	GO:0005575,GO:0005623,GO:0005886,GO:0008150,GO:0008152,GO:0016020,GO:0044464,GO:0044710,GO:0055114,GO:0071944	map00760,map01100	0QU3J	C	transhydrogenase, subunit alpha	NA	NA	PTHR10160	PF12769;Domain of unknown function (DUF3814);date=21-07-2017	NA	NA	NA	NA	NA	NA	NA	NA	67-86,40-62,5-27
CP019396	PspR32_00535	110383	111504	1122	NAD(P) transhydrogenase subunit alpha	WP_002555866.1	PNTAA		map00760,map01100	0RA3D	C	The transhydrogenation between NADH and NADP is coupled to respiration and ATP hydrolysis and functions as a proton pump across the membrane ()	G3DSA:3.40.50.1770,G3DSA:3.40.50.1770	NA	PTHR10160	PF01262;Alanine dehydrogenase/PNT, C-terminal domain;date=21-07-2017,PF05222;Alanine dehydrogenase/PNT, N-terminal domain;date=21-07-2017	NA	NA	NA	NA	NA	Alanine dehydrogenase/PNT, N-terminal domain,Alanine dehydrogenase/PNT, C-terminal domain	SSF51735,SSF52283	NA	NA
CP019396	PspR32_00540	111911	112837	927	LysR family transcriptional regulator	WP_010222583.1				0QJ1D	K	LysR family transcriptional regulator	G3DSA:3.40.190.10,G3DSA:1.10.10.10,G3DSA:3.40.190.10	NA	PTHR30537:SF9,PTHR30537	PF00126;Bacterial regulatory helix-turn-helix protein, lysR family;GO:0003700,GO:0006355,PF03466;LysR substrate binding domain;date=21-07-2017	NA	LysR bacterial regulatory protein HTH signature,LysR bacterial regulatory protein HTH signature,LysR bacterial regulatory protein HTH signature	NA	PS50931;LysR-type HTH domain profile.	NA	NA	SSF53850,SSF46785	NA	NA
CP019396	PspR32_00545	112998	114179	1182	acyl-CoA dehydrogenase	WP_008569597.1	GCDH	GO:0003674,GO:0003824,GO:0003995,GO:0004361,GO:0006082,GO:0006520,GO:0006629,GO:0006807,GO:0008150,GO:0008152,GO:0009056,GO:0009063,GO:0009987,GO:0016054,GO:0016491,GO:0016627,GO:0019752,GO:0040007,GO:0043436,GO:0044237,GO:0044238,GO:0044248,GO:0044255,GO:0044281,GO:0044282,GO:0044710,GO:0044712,GO:0046395,GO:0055114,GO:0071704,GO:1901564,GO:1901565,GO:1901575	map00071,map00281,map00310,map00380,map01100,map01110	0QJE5	I	Dehydrogenase	G3DSA:1.10.540.10,G3DSA:2.40.110.10,G3DSA:1.20.140.10	NA	PTHR10909:SF152,PTHR10909	PF00441;Acyl-CoA dehydrogenase, C-terminal domain;GO:0016627,GO:0055114,PF02770;Acyl-CoA dehydrogenase, middle domain;GO:0003995,GO:0055114,PF02771;Acyl-CoA dehydrogenase, N-terminal domain;GO:0008152,GO:0016627,GO:0050660,GO:0055114	NA	NA	PS00073;Acyl-CoA dehydrogenases signature 2.	NA	NA	NA	SSF47203,SSF56645	NA	NA
CP019396	PspR32_00550	114193	115413	1221	CoA transferase	WP_007911642.1	CAIB			0QIR4	C	l-carnitine dehydratase bile acid-inducible protein F	G3DSA:3.30.1540.10,G3DSA:3.40.50.10540,G3DSA:3.40.50.10540	NA	PTHR11837,PTHR11837:SF6	PF02515;CoA-transferase family III;GO:0003824	NA	NA	NA	NA	NA	NA	SSF89796	NA	NA
CP019396	PspR32_00585	121517	122695	1179	peptidase	WP_010220433.1	BMUL_0153			16TQX	S	PepSY-associated TM helix domain-containing protein	NA	NA	NA	PF13703;PepSY-associated TM helix;date=21-07-2017,PF13172;PepSY-associated TM helix;date=21-07-2017,PF13706;PepSY-associated TM helix;date=21-07-2017	NA	NA	NA	NA	NA	NA	NA	NA	7-29,152-174,206-228,355-377
CP019396	PspR32_00590	122781	125297	2517	TonB-dependent siderophore receptor	WP_010220435.1	FOXA	GO:0005575,GO:0005623,GO:0009279,GO:0016020,GO:0019867,GO:0030312,GO:0030313,GO:0031975,GO:0044462,GO:0044464,GO:0071944		0QIGR	P	receptor	G3DSA:2.170.130.10,G3DSA:2.40.170.20	NA	PTHR32552:SF5,PTHR32552	PF07660;Secretin and TonB N terminus short domain;GO:0019867,PF07715;TonB-dependent Receptor Plug Domain;GO:0004872,GO:0006810,GO:0016020,PF00593;TonB dependent receptor;GO:0004872,GO:0006810,GO:0016020	NA	NA	PS01156;TonB-dependent receptor proteins signature 2.	NA	NA	Secretin and TonB N terminus short domain	SSF56935	TIGR01783;TonB-siderophor: TonB-dependent siderophore receptor	NA
CP019396	PspR32_00595	125388	126353	966	peptide ABC transporter substrate-binding protein	WP_013970352.1				177PQ	S	Anti-feci sigma factor, fecr	NA	NA	PTHR30273	PF04773;FecR protein;date=21-07-2017	PIRSF018266	NA	NA	NA	NA	NA	NA	NA	NA
CP019396	PspR32_00600	126360	126863	504	RNA polymerase subunit sigma	WP_014859071.1				0QPW7	K	RNA polymerase sigma factor	G3DSA:1.10.1740.10,G3DSA:1.10.10.10	NA	PTHR30173:SF9,PTHR30173	PF08281;Sigma-70, region 4;GO:0003677,GO:0003700,GO:0006352,GO:0006355,GO:0016987,PF04542;Sigma-70 region 2;GO:0003677,GO:0003700,GO:0006352,GO:0006355,GO:0016987	NA	NA	NA	NA	NA	NA	SSF88659,SSF88946	TIGR02937;sigma70-ECF: RNA polymerase sigma factor, sigma-70 family	NA
CP019396	PspR32_00605	126990	127457	468	MxaD family protein	WP_010464945.1				182RQ	S	Polyketide cyclase / dehydrase and lipid transport	G3DSA:3.30.530.20	NA	NA	PF10604;Polyketide cyclase / dehydrase and lipid transport;date=21-07-2017	NA	NA	NA	NA	NA	NA	SSF55961	NA	NA
CP019396	PspR32_00610	127488	130934	3447	peptide transporter	WP_003424354.1			map01053	0QIDD	Q	Peptide synthetase	G3DSA:3.40.50.980,G3DSA:3.40.50.720,G3DSA:2.30.38.10,G3DSA:3.30.300.30,G3DSA:1.10.1200.10,G3DSA:3.40.50.980	NA	PTHR24095	PF00501;AMP-binding enzyme;GO:0003824,GO:0008152,PF07993;Male sterility protein;date=21-07-2017,PF13193;AMP-binding enzyme C-terminal domain;date=21-07-2017,PF00550;Phosphopantetheine attachment site;date=21-07-2017	NA	NA	NA	PS50075;Acyl carrier protein phosphopantetheine domain profile.	NA	Phosphopantetheine attachment site	SSF56801,SSF51735,SSF47336	TIGR01746;Thioester-redct: thioester reductase domain,TIGR01733;AA-adenyl-dom: amino acid adenylation domain	NA
CP019396	PspR32_00615	130937	131878	942	aminobenzoate oxygenase	WP_010220442.1				17X8J	S	P-aminobenzoate N-oxygenase AurF	NA	NA	NA	PF11583;P-aminobenzoate N-oxygenase AurF;date=21-07-2017	NA	NA	NA	NA	NA	NA	SSF47240	NA	NA
CP019396	PspR32_00620	131875	132651	777	mangotoxin biosynthesis-involved protein MgoB	WP_003380806.1				0QNK9	S	Protein of unknown function (DUF3050)	G3DSA:1.20.910.10	NA	NA	PF11251;Protein of unknown function (DUF3050);date=21-07-2017	NA	NA	NA	NA	NA	NA	SSF48613	NA	NA
CP019396	PspR32_00625	133264	133854	591	hypothetical protein	PF00975.18			map00061,map01100	0QSAK	Q	Thioesterase	G3DSA:3.40.50.1820	NA	NA	PF00975;Thioesterase domain;GO:0009058,GO:0016788	NA	NA	NA	NA	NA	NA	SSF53474	NA	NA
CP019396	PspR32_00630	133932	134624	693	GntR family transcriptional regulator	WP_010220447.1	OCAR_7363			0QPWT	K	GntR Family Transcriptional Regulator	G3DSA:1.10.10.10,G3DSA:1.20.120.530	NA	PTHR11751,PTHR11751:SF287	PF00392;Bacterial regulatory proteins, gntR family;GO:0003700,GO:0006355,PF07729;FCD domain;date=21-07-2017	NA	GntR bacterial regulatory protein HTH signature,GntR bacterial regulatory protein HTH signature	NA	PS50949;GntR-type HTH domain profile.	NA	Target=PspR32_00630 94 215,helix_turn_helix gluconate operon transcriptional repressor	SSF48008,SSF46785	NA	NA
CP019396	PspR32_00635	134928	135620	693	hypothetical protein	WP_012269968.1	OCAR_6039			0QQW6	S	Periplasmic protein	NA	NA	NA	PF06035;Bacterial transglutaminase-like cysteine proteinase BTLCP;date=21-07-2017	NA	NA	NA	NA	NA	NA	SSF54001	NA	13-30
CP019396	PspR32_00640	135631	137577	1947	GGDEF domain-containing protein	WP_003256007.1	LAPD			0QMRV	T	Diguanylate cyclase phosphodiesterase	G3DSA:3.20.20.450,G3DSA:3.30.70.270	NA	PTHR10919	PF00672;HAMP domain;GO:0004871,GO:0007165,GO:0016021,PF00563;EAL domain;date=21-07-2017,PF00990;GGDEF domain;date=21-07-2017	NA	NA	NA	PS50885;HAMP domain profile.,PS50883;EAL domain profile.,PS50887;GGDEF domain profile.	NA	HAMP (Histidine kinases, Adenylyl cyclases, Methyl binding proteins, Phosphatases) domain,Putative diguanylate phosphodiesterase,diguanylate cyclase	SSF141868,SSF55073	TIGR00254;GGDEF: diguanylate cyclase (GGDEF) domain	148-170,5-27
CP019396	PspR32_00645	137615	137959	345	tryptophan synthase subunit beta	WP_007896114.1				0QZCJ	S	NA	NA	NA	NA	NA	NA	NA	NA	NA	NA	NA	NA	NA	NA
CP019396	PspR32_00650	138117	155882	17766	large adhesive protein	WP_012269972.1				0R3BJ	S	domain protein	G3DSA:3.40.50.410	NA	NA	PF03160;Calx-beta domain;GO:0007154,GO:0016021,PF00353;Hemolysin-type calcium-binding repeat (2 copies);GO:0005509,PF00353;Hemolysin-type calcium-binding repeat (2 copies);GO:0005509,PF00353;Hemolysin-type calcium-binding repeat (2 copies);GO:0005509,PF00353;Hemolysin-type calcium-binding repeat (2 copies);GO:0005509,PF00353;Hemolysin-type calcium-binding repeat (2 copies);GO:0005509,PF00092;von …	NA	NodO calcium binding signature,NodO calcium binding signature,NodO calcium binding signature,NodO calcium binding signature	PS00330;Hemolysin-type calcium-binding region signature.,PS00330;Hemolysin-type calcium-binding region signature.,PS00330;Hemolysin-type calcium-binding region signature.,PS00330;Hemolysin-type calcium-binding region signature.	PS50234;VWFA domain profile.	NA	von Willebrand factor (vWF) type A domain,Domains in Na-Ca exchangers and integrin-beta4	SSF53300,SSF141072,SSF51120	TIGR03661;T1SS_VCA0849: type I secretion C-terminal target domain (VC_A0849 subclass)	NA
CP019396	PspR32_00655	156228	157565	1338	channel protein TolC	WP_012316814.1	AGGA	GO:0008150,GO:0009405,GO:0051704		0QPA8	M	type I secretion outer membrane protein	G3DSA:1.20.1600.10	NA	PTHR30026:SF3,PTHR30026	PF02321;Outer membrane efflux protein;GO:0005215,GO:0006810,PF02321;Outer membrane efflux protein;GO:0005215,GO:0006810	NA	NA	NA	NA	2020-01-01	NA	SSF56954	TIGR01844;type_I_sec_TolC: type I secretion outer membrane protein, TolC family	NA
CP019396	PspR32_00660	157608	159764	2157	type I secretion system permease/ATPase	WP_012316815.1	RTXB	GO:0003674,GO:0005215,GO:0006810,GO:0008150,GO:0009405,GO:0051179,GO:0051234,GO:0051704	map02010	173BW	V	(ABC) transporter	G3DSA:3.40.50.300,G3DSA:1.20.1560.10,G3DSA:3.90.70.10	NA	PTHR24221	PF00664;ABC transporter transmembrane region;GO:0005524,GO:0006810,GO:0016021,GO:0042626,GO:0055085,PF00005;ABC transporter;GO:0005524,GO:0016887	NA	NA	NA	PS50929;ABC transporter integral membrane type-1 fused domain profile.,PS50893;ATP-binding cassette, ABC transporter-type domain profile.,PS50990;Peptidase family C39 domain profile.	NA	ATPases associated with a variety of cellular activities	SSF90123,SSF52540	TIGR03375;type_I_sec_LssB: type I secretion system ATPase	308-325,394-416,204-226,282-304,167-189
CP019396	PspR32_00665	159754	161127	1374	HlyD family type I secretion periplasmic adaptorsubunit	WP_008059624.1	APRE	GO:0003674,GO:0005215,GO:0006810,GO:0008104,GO:0008150,GO:0008565,GO:0009306,GO:0009987,GO:0015031,GO:0022892,GO:0032940,GO:0033036,GO:0044699,GO:0044763,GO:0044765,GO:0045184,GO:0046903,GO:0051179,GO:0051234,GO:0051641,GO:0051649,GO:0071702		0QHYA	U	Type I secretion membrane fusion protein	G3DSA:2.40.50.100,G3DSA:2.40.50.100	NA	PTHR30386:SF3,PTHR30386,PTHR30386,PTHR30386:SF3,PTHR30386:SF3,PTHR30386	PF00529;HlyD family secretion protein;GO:0016020,GO:0055085	NA	Gram-negative bacterial RTX secretion protein D signature,Gram-negative bacterial RTX secretion protein D signature,Gram-negative bacterial RTX secretion protein D signature,Gram-negative bacterial RTX secretion protein D signature,Gram-negative bacterial RTX secretion protein D signature,Gram-negative bacterial RTX secretion protein D signature,Gram-negative bacterial RTX secretion protein D sig…	PS00543;HlyD family secretion proteins signature.	NA	NA	NA	NA	TIGR01843;type_I_hlyD: type I secretion membrane fusion protein, HlyD family	43-65
CP019396	PspR32_00670	161376	162275	900	taurine dioxygenase	WP_010951557.1	TAUD		map00430	0QM76	Q	Taurine dioxygenase	G3DSA:3.60.130.10	NA	PTHR30468,PTHR30468:SF2	PF02668;Taurine catabolism dioxygenase TauD, TfdA family;GO:0016491,GO:0055114	NA	NA	NA	NA	NA	NA	SSF51197	NA	NA
CP019396	PspR32_00675	162294	163313	1020	nitrate ABC transporter substrate-binding protein	WP_016497466.1				0QK9E	P	ABC transporter substrate-binding protein	NA	NA	PTHR30024,PTHR30024:SF2	PF13379;NMT1-like family;date=21-07-2017	NA	NA	NA	NA	1931-01-01	NA	SSF53850	NA	NA
CP019396	PspR32_00680	163319	164182	864	sulfonate ABC transporter ATP-binding protein	WP_018929406.1	TAUB			0QJJV	P	abc transporter atp-binding protein	G3DSA:3.40.50.300	NA	PTHR24220,PTHR24220:SF422	PF00005;ABC transporter;GO:0005524,GO:0016887	NA	NA	PS00211;ABC transporters family signature.	PS50893;ATP-binding cassette, ABC transporter-type domain profile.	NA	ATPases associated with a variety of cellular activities	SSF52540	NA	NA
CP019396	PspR32_00685	164197	165063	867	ABC transporter permease	WP_007906397.1	TAUC	GO:0005575,GO:0016020		16SA3	P	Binding-protein-dependent transport systems, inner membrane component	G3DSA:1.10.3720.10	NA	PTHR30151:SF6,PTHR30151	PF00528;Binding-protein-dependent transport system inner membrane component;GO:0006810,GO:0016020	NA	NA	NA	PS50928;ABC transporter integral membrane type-1 domain profile.	NA	NA	SSF161098	NA	153-175,254-276,195-217,129-148,222-244,92-114
CP019396	PspR32_00690	165069	166079	1011	WYL domain-containing protein	WP_010222070.1	MDCH			0QQ7R	K	Transcriptional	NA	NA	NA	PF13280;WYL domain;date=21-07-2017	NA	NA	NA	NA	NA	NA	SSF46785	NA	NA
CP019396	PspR32_00695	166286	167104	819	hypothetical protein	WP_016714395.1	YBEQ		map05134	0QMPC	S	Sel1 domain protein repeat-containing protein	G3DSA:1.25.40.10	NA	PTHR11102	PF08238;Sel1 repeat;date=21-07-2017,PF08238;Sel1 repeat;date=21-07-2017,PF08238;Sel1 repeat;date=21-07-2017,PF08238;Sel1 repeat;date=21-07-2017	NA	NA	NA	NA	NA	Sel1-like repeats.,Sel1-like repeats.,Sel1-like repeats.,Sel1-like repeats.	SSF81901,SSF81901	NA	NA
CP019396	PspR32_00700	167199	167651	453	MarR family transcriptional regulator	WP_010222074.1	SLYA			0QXCB	K	MarR family transcriptional regulator	G3DSA:1.10.10.10	NA	NA	PF13463;Winged helix DNA-binding domain;GO:0003700,GO:0006355	NA	Bacterial regulatory protein MarR family signature,Bacterial regulatory protein MarR family signature,Bacterial regulatory protein MarR family signature	NA	PS50995;MarR-type HTH domain profile.	NA	helix_turn_helix multiple antibiotic resistance protein	SSF46785	NA	NA
CP019396	PspR32_00705	167648	169738	2091	fusaric acid resistance protein	WP_003438184.1	OCAR_4316	GO:0005575,GO:0005623,GO:0005886,GO:0016020,GO:0044464,GO:0071944		0QQNK	S	Fusaric acid resistance protein	NA	NA	PTHR30509:SF1,PTHR30509	PF04632;Fusaric acid resistance protein family;GO:0005886,GO:0006810	NA	NA	NA	NA	NA	NA	NA	NA	367-389,493-515,15-37,61-83,418-440,394-411,450-472,140-162,113-130,87-106
CP019396	PspR32_00710	169735	169947	213	DUF1656 domain-containing protein	WP_003255905.1				17S8I	S	Protein of unknown function (DUF1656)	NA	NA	NA	PF07869;Protein of unknown function (DUF1656);date=21-07-2017	NA	NA	NA	NA	NA	NA	NA	NA	10-32,41-60
CP019396	PspR32_00715	169944	170819	876	efflux transporter periplasmic adaptor subunit	WP_010222077.1	YDHJ	GO:0005575,GO:0016020		0QKMZ	V	secretion protein HlyD family	G3DSA:2.40.50.100,G3DSA:2.40.50.100	NA	PTHR30367:SF2,PTHR30367	PF13533;Biotin-lipoyl like;date=21-07-2017,PF13437;HlyD family secretion protein;date=21-07-2017	NA	NA	NA	NA	NA	NA	SSF111369	TIGR01730;RND_mfp: efflux transporter, RND family, MFP subunit	2029-07-01
CP019396	PspR32_00720	170816	172216	1401	RND transporter	WP_010222078.1	NODT			0R12C	M	Outer membrane efflux protein	G3DSA:1.20.1600.10,G3DSA:1.20.1600.10,G3DSA:1.20.1600.10,G3DSA:2.20.200.10,G3DSA:2.20.200.10	NA	PTHR30203,PTHR30203:SF5	PF02321;Outer membrane efflux protein;GO:0005215,GO:0006810,PF02321;Outer membrane efflux protein;GO:0005215,GO:0006810	NA	NA	NA	PS51257;Prokaryotic membrane lipoprotein lipid attachment site profile.	NA	NA	SSF56954,SSF56954	TIGR01845;outer_NodT: efflux transporter, outer membrane factor (OMF) lipoprotein, NodT family	NA
CP019396	PspR32_00725	172310	173056	747	hypothetical protein	WP_003255877.1	BMUL_3653			0QHSU	O	SPFH domain, Band 7 family protein	NA	NA	PTHR10264	PF01145;SPFH domain / Band 7 family;date=21-07-2017	NA	Stomatin signature,Stomatin signature,Stomatin signature,Stomatin signature,Stomatin signature,Stomatin signature,Stomatin signature	NA	NA	NA	prohibitin homologues	SSF117892	NA	2024-02-01
CP019396	PspR32_00730	173058	174443	1386	serine protease	WP_011953197.1	NFED			0QMWF	O	nodulation efficiency protein NfeD	G3DSA:2.40.50.140,G3DSA:3.90.226.10,G3DSA:3.90.226.10	NA	NA	PF01957;NfeD-like C-terminal, partner-binding;date=21-07-2017	NA	NA	NA	NA	2023-01-01	NA	SSF52096,SSF141322	NA	359-381,327-349,286-320,75-97,9-31,254-276
CP019396	PspR32_00735	174546	175004	459	hypothetical protein	WP_019473110.1	R00461			0QTKY	S	YbaK prolyl-tRNA synthetase associated region	G3DSA:3.90.960.10	NA	PTHR30411,PTHR30411:SF1	PF04073;Aminoacyl-tRNA editing domain;GO:0002161	NA	NA	NA	NA	NA	NA	SSF55826	NA	NA
CP019396	PspR32_00740	175065	175307	243	hypothetical protein	WP_011531604.1	XAC1354			0QW6T	S	Protein of unknown function (DUF2789)	NA	NA	NA	PF10982;Protein of unknown function (DUF2789);date=21-07-2017	NA	NA	NA	NA	NA	NA	NA	NA	NA
CP019396	PspR32_00745	175378	176013	636	NADH:ubiquinone oxidoreductase subunit N	WP_010222084.1	NA	NA	NA	NA	NA	NA	NA	NA	NA	NA	NA	NA	NA	NA	NA	NA	NA	NA	37-59,5-27
CP019396	PspR32_00750	176026	176466	441	histidine kinase	WP_005733078.1			map00230,map00983,map01100,map01110	0QTHE	S	Cbs domain-containing protein	G3DSA:3.10.580.10	NA	PTHR11911	PF00571;CBS domain;date=21-07-2017,PF00571;CBS domain;date=21-07-2017	NA	NA	NA	PS51371;CBS domain profile.,PS51371;CBS domain profile.	NA	Domain in cystathionine beta-synthase and other proteins.,Domain in cystathionine beta-synthase and other proteins.	SSF54631	NA	NA
CP019396	PspR32_00755	176641	176967	327	DUF805 domain-containing protein	WP_009733794.1	YHAH	GO:0005575,GO:0005623,GO:0005886,GO:0016020,GO:0044464,GO:0071944		17FP6	S	membrAne	NA	NA	NA	PF05656;Protein of unknown function (DUF805);GO:0016021	NA	NA	NA	NA	NA	NA	NA	NA	44-66,22-39
CP019396	PspR32_00760	177106	177459	354	hypothetical protein	WP_005760634.1				18BP4	S	NA	G3DSA:3.30.40.10	NA	NA	NA	NA	NA	NA	NA	NA	NA	NA	NA	42-59,68-87,97-116
CP019396	PspR32_00765	177594	179450	1857	hypothetical protein	WP_010222089.1				0QKW3	E	Transglutaminase-like superfamily	NA	NA	NA	PF12969;Domain of Unknown Function with PDB structure (DUF3857);date=21-07-2017,PF01841;Transglutaminase-like superfamily;date=21-07-2017	NA	NA	NA	NA	2026-01-01	NA	SSF54001	NA	NA
CP019396	PspR32_00770	179570	179755	186	hypothetical protein	NA	NA	NA	NA	NA	NA	NA	NA	NA	NA	NA	NA	NA	NA	NA	NA	NA	NA	NA	NA
CP019396	PspR32_00780	180460	181902	1443	NAD-dependent succinate-semialdehyde dehydrogenase	WP_016705020.1	GABD	GO:0003674,GO:0003824,GO:0004777,GO:0005575,GO:0005622,GO:0005623,GO:0005737,GO:0006082,GO:0006520,GO:0006553,GO:0006554,GO:0006807,GO:0008150,GO:0008152,GO:0009013,GO:0009056,GO:0009063,GO:0009066,GO:0009068,GO:0009448,GO:0009450,GO:0009987,GO:0016054,GO:0016491,GO:0016620,GO:0016903,GO:0019477,GO:0019752,GO:0032787,GO:0043436,GO:0044237,GO:0044238,GO:0044248,GO:0044281,GO:0044282,GO:0044424,GO:…	map00250,map00310,map00350,map00650,map01100,map01120	0QHQJ	C	dehydrogenase	G3DSA:3.40.309.10,G3DSA:3.40.605.10	NA	PTHR11699,PTHR11699:SF49	PF00171;Aldehyde dehydrogenase family;GO:0008152,GO:0016491,GO:0055114	NA	NA	PS00687;Aldehyde dehydrogenases glutamic acid active site.,PS00070;Aldehyde dehydrogenases cysteine active site.	NA	NA	NA	SSF53720	TIGR01780;SSADH: succinate-semialdehyde dehydrogenase	NA
CP019396	PspR32_00785	182086	183366	1281	aspartate aminotransferase family protein	WP_011531623.1	GABT	GO:0003674,GO:0003824,GO:0003867,GO:0005488,GO:0006082,GO:0006520,GO:0006553,GO:0006554,GO:0006807,GO:0008150,GO:0008152,GO:0008483,GO:0009056,GO:0009063,GO:0009066,GO:0009068,GO:0009448,GO:0009450,GO:0009987,GO:0016054,GO:0016740,GO:0016769,GO:0019477,GO:0019752,GO:0030170,GO:0032787,GO:0043167,GO:0043168,GO:0043436,GO:0044237,GO:0044238,GO:0044248,GO:0044281,GO:0044282,GO:0044710,GO:0044712,GO:…	map00250,map00280,map00310,map00410,map00640,map00650,map01100	0RB15	E	4-aminobutyrate aminotransferase	G3DSA:3.90.1150.10,G3DSA:3.40.640.10	NA	PTHR11986:SF42,PTHR11986	PF00202;Aminotransferase class-III;GO:0008483,GO:0030170	NA	NA	PS00600;Aminotransferases class-III pyridoxal-phosphate attachment site.	NA	NA	NA	SSF53383	TIGR00700;GABAtrnsam: 4-aminobutyrate transaminase	NA
CP019396	PspR32_00790	183508	184716	1209	histidine kinase	WP_010222093.1				1884T	T	response regulator	G3DSA:1.10.3150.10,G3DSA:3.40.50.2300	NA	PTHR26402,PTHR26402:SF259	PF08668;HDOD domain;date=21-07-2017,PF00072;Response regulator receiver domain;GO:0000160	NA	NA	NA	PS50110;Response regulatory domain profile.	NA	cheY-homologous receiver domain	SSF52172,SSF109604	NA	NA
CP019396	PspR32_00795	184817	185806	990	GGDEF domain-containing protein	WP_016394131.1				0QPBK	T	Diguanylate cyclase with PAS PAC sensor	G3DSA:3.30.450.20,G3DSA:3.30.70.270	NA	PTHR10919	PF00990;GGDEF domain;date=21-07-2017,PF08447;PAS fold;GO:0005515	NA	NA	NA	PS50887;GGDEF domain profile.,PS50112;PAS repeat profile.,PS50113;PAC domain profile.	NA	diguanylate cyclase,PAS domain	SSF55073,SSF55785	TIGR00254;GGDEF: diguanylate cyclase (GGDEF) domain,TIGR00229;sensory_box: PAS domain S-box protein	NA
CP019396	PspR32_00800	185942	187126	1185	acyl-CoA desaturase	WP_017684024.1	SCD		map01040,map03320	0QJ74	I	fatty acid desaturase	NA	NA	PTHR11351	PF00487;Fatty acid desaturase;GO:0006629,PF01610;Transposase;GO:0003677,GO:0004803,GO:0006313	NA	NA	NA	NA	NA	NA	NA	NA	10-32,137-159
CP019396	PspR32_00805	187277	189172	1896	GGDEF domain-containing protein	WP_008096608.1				0QIJK	T	Diguanylate cyclase phosphodiesterase	G3DSA:3.30.450.20,G3DSA:3.30.70.270,G3DSA:3.20.20.450	NA	PTHR10919,PTHR10919:SF71	PF00990;GGDEF domain;date=21-07-2017,PF00563;EAL domain;date=21-07-2017,PF13426;PAS domain;date=21-07-2017	NA	NA	NA	PS50112;PAS repeat profile.,PS50113;PAC domain profile.,PS50883;EAL domain profile.,PS50887;GGDEF domain profile.	NA	PAS domain,Putative diguanylate phosphodiesterase,diguanylate cyclase	SSF55073,SSF55785,SSF141868	TIGR00254;GGDEF: diguanylate cyclase (GGDEF) domain,TIGR00229;sensory_box: PAS domain S-box protein	13-30,45-67
CP019396	PspR32_00810	189382	189564	183	DUF2292 domain-containing protein	WP_017132602.1	NA	NA	NA	NA	NA	NA	NA	NA	NA	PF10055;Uncharacterized small protein (DUF2292);date=21-07-2017	NA	NA	NA	NA	NA	NA	NA	NA	NA
CP019396	PspR32_00815	189612	190619	1008	ABC transporter permease	WP_003248959.1	SBP	GO:0003674,GO:0005488,GO:0005575,GO:0005623,GO:0006790,GO:0006810,GO:0008150,GO:0008152,GO:0009987,GO:0030288,GO:0030312,GO:0030313,GO:0031975,GO:0042597,GO:0043167,GO:0043168,GO:0043199,GO:0044237,GO:0044462,GO:0044464,GO:0051179,GO:0051234,GO:0071944,GO:1901681	map02010	0QIC1	P	Sulfate ABC transporter periplasmic sulfate-binding protein	G3DSA:3.40.190.10,G3DSA:3.40.190.10	NA	PTHR30368	PF13531;Bacterial extracellular solute-binding protein;date=21-07-2017	NA	NA	PS00757;Prokaryotic sulfate-binding proteins signature 2.	NA	2022-01-01	NA	SSF53850	TIGR00971;3a0106s03: sulfate ABC transporter, sulfate-binding protein	NA
CP019396	PspR32_00820	190708	191526	819	sulfate ABC transporter permease subunit CysT	WP_008055402.1	CYST	GO:0005575,GO:0005623,GO:0005886,GO:0006810,GO:0008150,GO:0016020,GO:0044464,GO:0051179,GO:0051234,GO:0071944	map02010	172IH	P	sulfate ABC transporter	G3DSA:1.10.3720.10	NA	PTHR30406:SF1,PTHR30406	PF00528;Binding-protein-dependent transport system inner membrane component;GO:0006810,GO:0016020	NA	NA	NA	PS50928;ABC transporter integral membrane type-1 domain profile.	NA	NA	SSF161098	TIGR00969;3a0106s02: sulfate ABC transporter, permease protein,TIGR02139;permease_CysT: sulfate ABC transporter, permease protein CysT	135-157,98-120,183-205,21-43,63-85,243-265
CP019396	PspR32_00825	191541	192413	873	sulfate ABC transporter permease subunit CysW	WP_010222099.1	CYSW	GO:0005575,GO:0006810,GO:0008150,GO:0016020,GO:0051179,GO:0051234	map02010	0QJWI	P	sulfate ABC transporter	G3DSA:1.10.3720.10	NA	PTHR30406:SF4,PTHR30406	PF00528;Binding-protein-dependent transport system inner membrane component;GO:0006810,GO:0016020	NA	NA	NA	PS50928;ABC transporter integral membrane type-1 domain profile.	NA	NA	SSF161098	TIGR02140;permease_CysW: sulfate ABC transporter, permease protein CysW,TIGR00969;3a0106s02: sulfate ABC transporter, permease protein	250-272,72-94,107-129,144-166,25-47,205-227
CP019396	PspR32_00830	192417	193406	990	sulfate ABC transporter ATP-binding protein	WP_010222100.1	CYSA	GO:0000103,GO:0003674,GO:0003824,GO:0005215,GO:0005575,GO:0005623,GO:0005886,GO:0006139,GO:0006152,GO:0006163,GO:0006195,GO:0006200,GO:0006725,GO:0006753,GO:0006790,GO:0006793,GO:0006796,GO:0006807,GO:0006810,GO:0006811,GO:0006820,GO:0008150,GO:0008152,GO:0008272,GO:0008509,GO:0009056,GO:0009116,GO:0009117,GO:0009119,GO:0009123,GO:0009125,GO:0009126,GO:0009128,GO:0009141,GO:0009143,GO:0009144,GO:…	map02010	0RAQU	P	sulfate ABC transporter	G3DSA:3.40.50.300	NA	PTHR24220:SF318,PTHR24220	PF12857;TOBE-like domain;date=21-07-2017,PF00005;ABC transporter;GO:0005524,GO:0016887	NA	NA	PS00211;ABC transporters family signature.	PS50893;ATP-binding cassette, ABC transporter-type domain profile.,PS51237;Sulfate/thiosulfate import ATP-binding protein cysA family profile.	NA	ATPases associated with a variety of cellular activities	SSF50331,SSF52540	TIGR00968;3a0106s01: sulfate ABC transporter, ATP-binding protein	NA
CP019396	PspR32_00835	193500	195107	1608	phosphonate monoester hydrolase	WP_020296966.1				0QT9T	P	Arylsulfatase a	G3DSA:3.30.1120.10,G3DSA:3.40.720.10,G3DSA:3.40.720.10,G3DSA:3.40.720.10	NA	PTHR10342,PTHR10342,PTHR10342,PTHR10342:SF199,PTHR10342:SF199,PTHR10342:SF199	PF00884;Sulfatase;GO:0008152,GO:0008484	NA	NA	NA	NA	NA	NA	SSF53649,SSF53649	NA	NA
CP019396	PspR32_00840	195208	196158	951	LysR family transcriptional regulator	WP_017254825.1	SFTR			0QPBY	K	lysr family transcriptional regulator	G3DSA:1.10.10.10,G3DSA:3.40.190.10,G3DSA:3.40.190.10	NA	PTHR30419,PTHR30419:SF0	PF00126;Bacterial regulatory helix-turn-helix protein, lysR family;GO:0003700,GO:0006355,PF03466;LysR substrate binding domain;date=21-07-2017	NA	LysR bacterial regulatory protein HTH signature,LysR bacterial regulatory protein HTH signature,LysR bacterial regulatory protein HTH signature	NA	PS50931;LysR-type HTH domain profile.	NA	NA	SSF53850,SSF46785	NA	NA
CP019396	PspR32_00845	196303	198645	2343	TonB-dependent receptor	WP_008055384.1	SFTP	GO:0005575,GO:0005623,GO:0009279,GO:0016020,GO:0019867,GO:0030312,GO:0030313,GO:0031975,GO:0044462,GO:0044464,GO:0071944		0QKD7	P	TonB-dependent receptor	G3DSA:2.40.170.20,G3DSA:2.170.130.10	NA	PTHR32552,PTHR32552,PTHR32552:SF11,PTHR32552:SF11	PF00593;TonB dependent receptor;GO:0004872,GO:0006810,GO:0016020,PF07715;TonB-dependent Receptor Plug Domain;GO:0004872,GO:0006810,GO:0016020	NA	NA	PS01156;TonB-dependent receptor proteins signature 2.	NA	1935-01-01	NA	SSF56935	NA	NA
CP019396	PspR32_00850	198893	199705	813	energy transducer TonB	WP_010222104.1	TONB1	GO:0000041,GO:0003674,GO:0005215,GO:0005381,GO:0005575,GO:0005623,GO:0005886,GO:0005887,GO:0006810,GO:0006811,GO:0006812,GO:0006826,GO:0006873,GO:0006875,GO:0006879,GO:0008150,GO:0008324,GO:0009987,GO:0015075,GO:0015343,GO:0015603,GO:0015688,GO:0015891,GO:0016020,GO:0016021,GO:0019725,GO:0022857,GO:0022890,GO:0022891,GO:0022892,GO:0030001,GO:0030003,GO:0030288,GO:0030312,GO:0030313,GO:0031224,GO:…		0QVQV	M	TonB family	G3DSA:3.30.1150.10	NA	NA	PF03544;Gram-negative bacterial TonB protein C-terminal;GO:0006810	NA	Proline rich extensin signature,Proline rich extensin signature,Proline rich extensin signature,Proline rich extensin signature	NA	NA	NA	NA	SSF74653	TIGR01352;tonB_Cterm: TonB family C-terminal domain	53-70
CP019396	PspR32_00855	199734	200462	729	biopolymer transporter ExbB	WP_015092993.1	AVIN_08070	GO:0005575,GO:0006810,GO:0008150,GO:0016020,GO:0051179,GO:0051234		0QS0S	U	motA TolQ ExbB proton channel	NA	NA	PTHR30625,PTHR30625:SF3	PF01618;MotA/TolQ/ExbB proton channel family;GO:0006810,GO:0008565,GO:0016020	NA	NA	NA	NA	NA	NA	NA	NA	166-188,15-37,124-146
CP019396	PspR32_00860	200464	200865	402	biopolymer transporter ExbD	WP_010447314.1	AVIN_08060	GO:0005575,GO:0005623,GO:0005886,GO:0016020,GO:0044464,GO:0071944		0QUPP	U	Biopolymer transport protein, ExbD	NA	NA	PTHR30558,PTHR30558:SF4	PF02472;Biopolymer transport protein ExbD/TolR;GO:0005215,GO:0006810,GO:0016020	NA	NA	NA	NA	NA	NA	NA	NA	20-42
CP019396	PspR32_00865	201076	201657	582	alpha/beta hydrolase	WP_007972928.1				0QTSC	S	Pfam:DUF1234	G3DSA:3.40.50.1820	NA	NA	PF06821;Serine hydrolase;GO:0016787	NA	NA	NA	NA	NA	NA	SSF53474	NA	NA
CP019396	PspR32_00870	201727	202668	942	Fis family transcriptional regulator	WP_010222108.1	PRPR	GO:0001071,GO:0003674,GO:0003700,GO:0006355,GO:0008150,GO:0009889,GO:0010468,GO:0010556,GO:0019219,GO:0019222,GO:0031323,GO:0031326,GO:0050789,GO:0050794,GO:0051171,GO:0051252,GO:0060255,GO:0065007,GO:0080090,GO:2000112,GO:2001141		0RB38	K	transcriptional regulator	G3DSA:1.10.8.60,G3DSA:3.40.50.300	NA	PTHR32071,PTHR32071:SF15	PF00158;Sigma-54 interaction domain;GO:0005524,GO:0006355,GO:0008134	NA	NA	PS00675;Sigma-54 interaction domain ATP-binding region A signature.,PS00676;Sigma-54 interaction domain ATP-binding region B signature.	PS50045;Sigma-54 interaction domain profile.	NA	ATPases associated with a variety of cellular activities	SSF52540	NA	NA
CP019396	PspR32_00875	202845	203630	786	methionine ABC transporter substrate-binding protein	WP_003186887.1	METQ		map02010	0QJBS	P	(Lipo)protein	G3DSA:3.40.190.10	NA	PTHR30429:SF0,PTHR30429	PF03180;NLPA lipoprotein;date=21-07-2017	PIRSF002854	NA	NA	NA	2022-01-01	NA	SSF53850	NA	NA
CP019396	PspR32_00880	204060	204725	666	polar amino acid ABC transporter permease	WP_003220579.1	GLNP	GO:0005575,GO:0016020		0QTAY	E	ABC transporter permease	G3DSA:1.10.3720.10	NA	PTHR30614:SF0,PTHR30614	PF00528;Binding-protein-dependent transport system inner membrane component;GO:0006810,GO:0016020	NA	NA	NA	PS50928;ABC transporter integral membrane type-1 domain profile.	NA	NA	SSF161098	TIGR01726;HEQRo_perm_3TM: amino ABC transporter, permease protein, 3-TM region, His/Glu/Gln/Arg/opine family	71-93,24-46,161-183,188-210,137-156
CP019396	PspR32_00885	204706	205365	660	glutamine ABC transporter permease	WP_007918714.1	ARTM2	GO:0005575,GO:0016020		0QTGE	E	ABC transporter (permease)	G3DSA:1.10.3720.10	NA	PTHR30614	PF00528;Binding-protein-dependent transport system inner membrane component;GO:0006810,GO:0016020	NA	NA	NA	PS50928;ABC transporter integral membrane type-1 domain profile.	NA	NA	SSF161098	TIGR01726;HEQRo_perm_3TM: amino ABC transporter, permease protein, 3-TM region, His/Glu/Gln/Arg/opine family	26-48,187-209,69-91
CP019396	PspR32_00890	205362	206135	774	glutamine ABC transporter ATP-binding protein	WP_010222112.1	GLNQ		map02010,map02020	0QIVF	E	abc transporter atp-binding protein	G3DSA:3.40.50.300	NA	PTHR24220:SF327,PTHR24220	PF00005;ABC transporter;GO:0005524,GO:0016887	PIRSF039085	NA	PS00211;ABC transporters family signature.	PS50893;ATP-binding cassette, ABC transporter-type domain profile.	NA	ATPases associated with a variety of cellular activities	SSF52540	NA	NA
CP019396	PspR32_00895	206132	207010	879	glutamine ABC transporter substrate-binding protein	WP_019651528.1	CJAA		map02010,map02020	16VU5	E, T	Transporter	G3DSA:3.40.190.10,G3DSA:3.40.190.10	NA	PTHR18966:SF177,PTHR18966	PF00497;Bacterial extracellular solute-binding proteins, family 3;date=21-07-2017	NA	NA	NA	PS51257;Prokaryotic membrane lipoprotein lipid attachment site profile.	2025-01-01	Bacterial periplasmic substrate-binding proteins	SSF53850	NA	NA
CP019396	PspR32_00900	207124	209493	2370	penicillin acylase family protein	WP_010222114.1	PAC		map00311,map01110	0QVEW	S	Penicillin amidase	G3DSA:2.30.120.10,G3DSA:3.60.20.10,G3DSA:3.60.20.10,G3DSA:1.10.439.10	NA	NA	PF01804;Penicillin amidase;GO:0016787,GO:0017000	PIRSF001227	NA	NA	NA	NA	NA	SSF56235	NA	2024-07-01
CP019396	PspR32_00905	209578	210126	549	maltose acetyltransferase	WP_016489702.1	MAA	GO:0003674,GO:0003824,GO:0008150,GO:0008152,GO:0008374,GO:0008925,GO:0016407,GO:0016413,GO:0016740,GO:0016746,GO:0016747	map00350,map00362,map00627,map00642,map00903,map01120	0QJZN	S	Maltose O-acetyltransferase	G3DSA:2.160.10.10	NA	PTHR23416:SF23,PTHR23416	PF00132;Bacterial transferase hexapeptide (six repeats);date=21-07-2017,PF12464;Maltose acetyltransferase;GO:0016407,PF14602;Hexapeptide repeat of succinyl-transferase;date=21-07-2017	NA	NA	PS00101;Hexapeptide-repeat containing-transferases signature.	NA	NA	NA	SSF51161	NA	NA
CP019396	PspR32_00910	210123	210692	570	thiol-disulfide isomerase	WP_010222116.1				0QX1G	S	NA	NA	NA	NA	NA	NA	NA	NA	NA	NA	NA	SSF52833	NA	2026-09-01
CP019396	PspR32_00915	210791	211732	942	alpha/beta hydrolase	WP_016712570.1	PLDB		map00564	0QPVE	I	Lysophospholipase	G3DSA:3.40.50.1820	NA	PTHR11614:SF87,PTHR11614	PF12697;Alpha/beta hydrolase family;date=21-07-2017	NA	Alpha/beta hydrolase fold signature,Alpha/beta hydrolase fold signature,Alpha/beta hydrolase fold signature	NA	NA	NA	NA	SSF53474	NA	NA
CP019396	PspR32_00920	211733	212482	750	hypothetical protein	WP_010955691.1				0QYC7	S	NA	NA	NA	NA	PF09832;Uncharacterized protein conserved in bacteria (DUF2059);date=21-07-2017	NA	NA	NA	NA	2018-01-01	NA	NA	NA	NA
CP019396	PspR32_00925	212597	213229	633	2OG-Fe(II) oxygenase	WP_019650182.1				0QQII	O	2OG-Fe(II) oxygenase	NA	NA	PTHR12907	PF13640;2OG-Fe(II) oxygenase superfamily;GO:0016491,GO:0016706,GO:0055114	NA	NA	NA	PS51471;Fe(2+) 2-oxoglutarate dioxygenase domain profile.	NA	Prolyl 4-hydroxylase alpha subunit homologues.	NA	NA	NA
CP019396	PspR32_00930	213231	213713	483	hypothetical protein	WP_010222121.1	YBBK			0QST7	S	Protein of unknown function (DUF523)	NA	NA	PTHR30087,PTHR30087:SF1	PF04463;Protein of unknown function (DUF523);date=21-07-2017	NA	NA	NA	NA	NA	NA	NA	NA	NA
CP019396	PspR32_00935	213819	214589	771	cystine ABC transporter substrate-binding protein	WP_020295880.1			map02010	0R9RR	E	periplasmic binding protein from ABC-type transporter	G3DSA:3.40.190.10,G3DSA:3.40.190.10,G3DSA:3.40.190.10	NA	PTHR18966	PF00497;Bacterial extracellular solute-binding proteins, family 3;date=21-07-2017	NA	NA	PS01039;Bacterial extracellular solute-binding proteins, family 3 signature.	NA	2019-01-01	Bacterial periplasmic substrate-binding proteins	SSF53850	NA	NA
CP019396	PspR32_00940	214815	215291	477	ATPase	WP_003248993.1				0QSWT	S	Inherit from proNOG: rod shape-determining protein (roda	NA	NA	NA	PF14347;Domain of unknown function (DUF4399);date=21-07-2017	NA	NA	NA	NA	2023-01-01	NA	NA	NA	NA
CP019396	PspR32_00945	215348	216577	1230	D-3-phosphoglycerate dehydrogenase	WP_020797315.1	SERA	GO:0003674,GO:0003824,GO:0004617,GO:0006082,GO:0006520,GO:0006563,GO:0006564,GO:0006807,GO:0008150,GO:0008152,GO:0008652,GO:0009058,GO:0009069,GO:0009070,GO:0009987,GO:0016053,GO:0016491,GO:0016614,GO:0016616,GO:0019752,GO:0043436,GO:0044237,GO:0044238,GO:0044249,GO:0044281,GO:0044283,GO:0044710,GO:0044711,GO:0046394,GO:0047545,GO:0055114,GO:0071704,GO:1901564,GO:1901566,GO:1901576,GO:1901605,GO:…	map00051,map00260,map00363,map00591,map00625,map00650,map00680,map01100,map01120,map01230	0RB1W	E	d-3-phosphoglycerate dehydrogenase	G3DSA:3.40.50.720,G3DSA:3.40.50.720,G3DSA:3.30.70.260	NA	PTHR10996,PTHR10996:SF18	PF02826;D-isomer specific 2-hydroxyacid dehydrogenase, NAD binding domain;GO:0051287,GO:0055114,PF00389;D-isomer specific 2-hydroxyacid dehydrogenase, catalytic domain;GO:0008152,GO:0016616,GO:0051287,GO:0055114,PF01842;ACT domain;GO:0008152,GO:0016597	NA	NA	PS00065;D-isomer specific 2-hydroxyacid dehydrogenases NAD-binding signature.,PS00670;D-isomer specific 2-hydroxyacid dehydrogenases signature 2.,PS00671;D-isomer specific 2-hydroxyacid dehydrogenases signature 3.	PS51671;ACT domain profile.	NA	NA	SSF51735,SSF55021,SSF52283	NA	NA
CP019396	PspR32_00950	216750	218147	1398	FAD-binding oxidoreductase	WP_010222126.1	GLCD		map00051,map00363,map00591,map00620,map00625,map00630,map00650,map01100,map01110,map01120	0QIPC	C	FAD linked oxidase	G3DSA:3.30.43.10,G3DSA:1.10.45.10,G3DSA:3.30.465.10	NA	PTHR11748:SF35,PTHR11748	PF02913;FAD linked oxidases, C-terminal domain;GO:0003824,GO:0050660,PF01565;FAD binding domain;GO:0008762,GO:0016491,GO:0050660,GO:0055114	NA	NA	NA	PS51387;PCMH-type FAD-binding domain profile.	NA	NA	SSF56176,SSF55103	NA	NA
CP019396	PspR32_00955	218189	218854	666	isomerase/hydrolase	WP_010222128.1	YCGM			0QMG6	Q	hydrolase	G3DSA:3.90.850.10	NA	PTHR11820	PF01557;Fumarylacetoacetate (FAA) hydrolase family;GO:0003824,GO:0008152	NA	NA	NA	NA	NA	NA	SSF56529	NA	NA
CP019396	PspR32_00960	219005	219937	933	DNA-binding protein	WP_010222129.1				17D74	S	sdia-regulated domain-containing protein	G3DSA:2.120.10.30	NA	NA	PF06977;SdiA-regulated;date=21-07-2017	NA	NA	NA	NA	NA	NA	SSF50956	NA	21-43
CP019396	PspR32_00965	220023	220934	912	DNA-binding protein	WP_012054020.1	YJIK	GO:0005575,GO:0005623,GO:0005886,GO:0016020,GO:0044464,GO:0071944		0QS4G	S	SdiA-regulated domain-containing protein	G3DSA:2.120.10.30	NA	NA	PF06977;SdiA-regulated;date=21-07-2017	NA	NA	NA	NA	NA	NA	SSF50956	NA	2029-07-01
CP019396	PspR32_00970	221027	221698	672	ribose-5-phosphate isomerase	WP_018928652.1	RPIA	GO:0003674,GO:0003824,GO:0004751,GO:0005575,GO:0005622,GO:0005623,GO:0005737,GO:0005829,GO:0005975,GO:0005996,GO:0006006,GO:0006007,GO:0006014,GO:0006098,GO:0006139,GO:0006725,GO:0006732,GO:0006733,GO:0006739,GO:0006740,GO:0006753,GO:0006793,GO:0006796,GO:0006807,GO:0008150,GO:0008152,GO:0009056,GO:0009117,GO:0009987,GO:0016052,GO:0016853,GO:0016860,GO:0016861,GO:0019318,GO:0019320,GO:0019321,GO:…	map00030,map00710,map01100,map01110,map01120,map01230	0QI2P	G	phosphoriboisomerase A	G3DSA:3.40.50.1360,G3DSA:3.30.70.260	MF_00170;Ribose-5-phosphate isomerase A [rpiA].;GO:0004751,GO:0009052	PTHR11934	PF06026;Ribose 5-phosphate isomerase A (phosphoriboisomerase A);GO:0004751,GO:0009052	NA	NA	NA	NA	NA	NA	SSF75445,SSF100950	TIGR00021;rpiA: ribose 5-phosphate isomerase A	NA
CP019396	PspR32_00975	221835	223349	1515	PLP-dependent threonine dehydratase	WP_016973012.1	ILVA	GO:0003674,GO:0003824,GO:0004611,GO:0004612,GO:0004794,GO:0005488,GO:0005575,GO:0005623,GO:0005886,GO:0006082,GO:0006520,GO:0006544,GO:0006549,GO:0006563,GO:0006566,GO:0006807,GO:0008150,GO:0008152,GO:0008652,GO:0009058,GO:0009066,GO:0009069,GO:0009081,GO:0009082,GO:0009097,GO:0009987,GO:0016020,GO:0016053,GO:0016597,GO:0016829,GO:0016830,GO:0016831,GO:0016840,GO:0016841,GO:0019752,GO:0031406,GO:…	map00260,map00290,map01100,map01110,map01230	0QKB1	E	Threonine dehydratase	G3DSA:3.40.1020.10,G3DSA:3.40.50.1100	NA	PTHR10314:SF30,PTHR10314	PF00585;C-terminal regulatory domain of Threonine dehydratase;date=21-07-2017,PF00585;C-terminal regulatory domain of Threonine dehydratase;date=21-07-2017,PF00291;Pyridoxal-phosphate dependent enzyme;date=21-07-2017	NA	NA	PS00165;Serine/threonine dehydratases pyridoxal-phosphate attachment site.	PS51672;ACT-like domain profile.,PS51672;ACT-like domain profile.	NA	NA	SSF55021,SSF55021,SSF53686	TIGR01124;ilvA_2Cterm: threonine ammonia-lyase, biosynthetic	NA
CP019396	PspR32_00980	223391	223819	429	hypothetical protein	WP_016712557.1	NA	NA	NA	NA	NA	NA	NA	NA	NA	PF10027;Predicted integral membrane protein (DUF2269);date=21-07-2017	NA	NA	NA	NA	NA	NA	NA	NA	49-71,10-32,120-139,81-100
CP019396	PspR32_00985	223835	225091	1257	epimerase	WP_019093431.1			map00190	0QQTR	G, M	nad-dependent epimerase dehydratase	G3DSA:3.40.50.720	NA	PTHR15020,PTHR15020,PTHR15020:SF11,PTHR15020:SF11	PF13781;DoxX-like family;date=21-07-2017,PF13460;NADH(P)-binding;date=21-07-2017	NA	NA	NA	NA	NA	NA	SSF51735	NA	302-324,339-361,396-413,373-392
CP019396	PspR32_00990	225088	225555	468	hypothetical protein	WP_017903259.1				0QTNX	S	integral membrane protein	NA	NA	NA	PF10027;Predicted integral membrane protein (DUF2269);date=21-07-2017	NA	NA	NA	NA	NA	NA	NA	NA	53-75,10-32,130-152,81-103
CP019396	PspR32_00995	225590	226246	657	phosphoserine phosphatase	WP_008364785.1	SERB2			0QQ5V	E	HAD-superfamily subfamily IB hydrolase	G3DSA:1.20.1440.100,G3DSA:3.40.50.1000	NA	PTHR10000:SF10,PTHR10000	PF12710;haloacid dehalogenase-like hydrolase;date=21-07-2017	NA	NA	NA	NA	NA	NA	SSF56784	TIGR01490;HAD-SF-IB-hyp1: HAD hydrolase, family IB,TIGR01488;HAD-SF-IB: HAD phosphoserine phosphatase-like hydrolase, family IB	NA
CP019396	PspR32_01000	226387	226866	480	RNA pyrophosphohydrolase	WP_012054016.1	RPPH	GO:0003674,GO:0003824,GO:0006139,GO:0006259,GO:0006281,GO:0006401,GO:0006402,GO:0006725,GO:0006753,GO:0006793,GO:0006796,GO:0006807,GO:0006950,GO:0006974,GO:0008150,GO:0008152,GO:0009056,GO:0009057,GO:0009117,GO:0009166,GO:0009987,GO:0010468,GO:0010608,GO:0015959,GO:0015961,GO:0016070,GO:0016071,GO:0016462,GO:0016787,GO:0016817,GO:0016818,GO:0019222,GO:0019439,GO:0019637,GO:0033554,GO:0034353,GO:…	map03018	0QJMU	J	Accelerates the degradation of transcripts by removing pyrophosphate from the 5'-end of triphosphorylated RNA, leading to a more labile monophosphorylated state that can stimulate subsequent ribonuclease cleavage ()	G3DSA:3.90.79.10	MF_00298;RNA pyrophosphohydrolase [rppH].;date=21-07-2017	PTHR23114	PF00293;NUDIX domain;GO:0016787	NA	NUDIX hydrolase family signature,NUDIX hydrolase family signature	PS00893;Nudix box signature.	PS51462;Nudix hydrolase domain profile.	NA	NA	SSF55811	NA	NA
CP019396	PspR32_01005	226889	229168	2280	phosphoenolpyruvate--protein phosphotransferase	WP_008095976.1			map02060	0RA1C	T	PEP-utilising enzyme, N-terminal	G3DSA:1.10.274.10,G3DSA:3.50.30.10,G3DSA:3.30.450.40,G3DSA:3.20.20.60	NA	PTHR22931:SF18,PTHR22931	PF01590;GAF domain;GO:0005515,PF02896;PEP-utilising enzyme, TIM barrel domain;GO:0016310,GO:0016772,PF05524;PEP-utilising enzyme, N-terminal;GO:0009401,PF00391;PEP-utilising enzyme, mobile domain;GO:0016310,GO:0016772	NA	Phosphoenolpyruvate-protein phosphotransferase signature,Phosphoenolpyruvate-protein phosphotransferase signature,Phosphoenolpyruvate-protein phosphotransferase signature,Phosphoenolpyruvate-protein phosphotransferase signature	PS00742;PEP-utilizing enzymes signature 2.	NA	NA	Domain present in phytochromes and cGMP-specific phosphodiesterases.	SSF51621,SSF52009,SSF47831,SSF55781	TIGR01417;PTS_I_fam: phosphoenolpyruvate-protein phosphotransferase	NA
CP019396	PspR32_01010	229265	230011	747	hypothetical protein	WP_010955679.1	BMUL_1378			0QRE7	S	Pfam:DUF833	NA	NA	PTHR17985:SF12,PTHR17985	PF05742;NRDE protein;date=21-07-2017	NA	NA	NA	NA	NA	NA	NA	NA	NA
CP019396	PspR32_01015	230142	230924	783	anion permease	WP_010466739.1		GO:0005575,GO:0016020,GO:0016021,GO:0031224,GO:0044425		0QNV1	S	permease	NA	NA	PTHR30269	PF01925;Sulfite exporter TauE/SafE;GO:0016021	NA	NA	NA	NA	NA	NA	NA	NA	7-29,176-198,145-167,44-66,208-230,73-95,242-259
CP019396	PspR32_01020	230939	231748	810	prolipoprotein diacylglyceryl transferase	WP_012312269.1	LGT	GO:0003674,GO:0003824,GO:0005575,GO:0005623,GO:0005886,GO:0005887,GO:0006464,GO:0008150,GO:0008152,GO:0008961,GO:0009058,GO:0009059,GO:0009987,GO:0016020,GO:0016021,GO:0016740,GO:0016757,GO:0019538,GO:0031224,GO:0031226,GO:0034645,GO:0036211,GO:0042157,GO:0042158,GO:0043170,GO:0043412,GO:0044237,GO:0044238,GO:0044249,GO:0044260,GO:0044267,GO:0044425,GO:0044459,GO:0044464,GO:0071704,GO:0071944,GO:…		0QHX8	M	Transfers the N-acyl diglyceride group on what will become the N-terminal cysteine of membrane lipoproteins ()	NA	MF_01147;Prolipoprotein diacylglyceryl transferase [lgt].;GO:0009249,GO:0016020,GO:0016757,GO:0042158	PTHR30589,PTHR30589:SF0	PF01790;Prolipoprotein diacylglyceryl transferase;GO:0009249,GO:0016020,GO:0016757,GO:0042158	NA	NA	PS01311;Prolipoprotein diacylglyceryl transferase signature.	NA	NA	NA	NA	TIGR00544;lgt: prolipoprotein diacylglyceryl transferase	20-37,176-195,126-148,57-76,91-113,234-256,202-219
CP019396	PspR32_01025	231796	232767	972	thymidylate synthase	WP_007247028.1	THYA	GO:0003674,GO:0003824,GO:0004799,GO:0005575,GO:0005622,GO:0005623,GO:0005737,GO:0006139,GO:0006725,GO:0006753,GO:0006793,GO:0006796,GO:0006807,GO:0008150,GO:0008152,GO:0008168,GO:0009058,GO:0009117,GO:0009165,GO:0009262,GO:0009263,GO:0009265,GO:0009394,GO:0009987,GO:0016740,GO:0016741,GO:0018130,GO:0019438,GO:0019637,GO:0019692,GO:0032259,GO:0034641,GO:0034654,GO:0042083,GO:0044237,GO:0044238,GO:…	map00240,map00670,map01100	0QI3X	F	Provides the sole de novo source of dTMP for DNA biosynthesis ()	G3DSA:3.30.572.10	MF_00008;Thymidylate synthase [thyA].;GO:0004799,GO:0006231	PTHR11549,PTHR11549,PTHR11549:SF9,PTHR11549:SF9	PF00303;Thymidylate synthase;GO:0004799,GO:0006231	NA	Thymidylate synthase family signature,Thymidylate synthase family signature,Thymidylate synthase family signature,Thymidylate synthase family signature,Thymidylate synthase family signature	NA	NA	NA	NA	SSF55831,SSF55831	TIGR03284;thym_sym: thymidylate synthase	NA
CP019396	PspR32_01030	232806	233735	930	IS110 family transposase	WP_014854129.1	SWP_0862	GO:0003674,GO:0003824,GO:0004803,GO:0006139,GO:0006259,GO:0006310,GO:0006313,GO:0006725,GO:0006807,GO:0008150,GO:0008152,GO:0009987,GO:0032196,GO:0034641,GO:0043170,GO:0044237,GO:0044238,GO:0044260,GO:0044699,GO:0044763,GO:0046483,GO:0071704,GO:0090304,GO:1901360		0QPHJ	L	Transposase	NA	NA	NA	PF02371;Transposase IS116/IS110/IS902 family;GO:0003677,GO:0004803,GO:0006313,PF01548;Transposase;GO:0003677,GO:0004803,GO:0006313	NA	NA	NA	NA	NA	NA	NA	NA	NA
CP019396	PspR32_01035	233956	234399	444	Cd(II)/Pb(II)-responsive transcriptional regulator	WP_007897786.1	CADR	GO:0001071,GO:0003674,GO:0003700,GO:0006355,GO:0008150,GO:0009889,GO:0010035,GO:0010038,GO:0010468,GO:0010556,GO:0019219,GO:0019222,GO:0031323,GO:0031326,GO:0042221,GO:0046686,GO:0050789,GO:0050794,GO:0050896,GO:0051171,GO:0051252,GO:0060255,GO:0065007,GO:0080090,GO:2000112,GO:2001141		0QUEW	K	Transcriptional regulator	G3DSA:1.10.1660.10,G3DSA:1.10.1660.10	NA	PTHR30204:SF1,PTHR30204	PF00376;MerR family regulatory protein;GO:0003677,GO:0006355,PF09278;MerR, DNA binding;date=21-07-2017	NA	MerR bacterial regulatory protein HTH signature,MerR bacterial regulatory protein HTH signature,MerR bacterial regulatory protein HTH signature	PS00552;MerR-type HTH domain signature.	PS50937;MerR-type HTH domain profile.	NA	helix_turn_helix, mercury resistance	SSF46955	TIGR02047;CadR-PbrR: Cd(II)/Pb(II)-responsive transcriptional regulator	NA
CP019396	PspR32_01040	234482	236746	2265	copper-translocating P-type ATPase	WP_004575856.1	ZNTA	GO:0000041,GO:0003674,GO:0003824,GO:0005215,GO:0005385,GO:0005575,GO:0005623,GO:0005886,GO:0006139,GO:0006152,GO:0006163,GO:0006195,GO:0006200,GO:0006725,GO:0006753,GO:0006793,GO:0006796,GO:0006807,GO:0006810,GO:0006811,GO:0006812,GO:0006824,GO:0006829,GO:0008150,GO:0008152,GO:0008324,GO:0008551,GO:0009056,GO:0009116,GO:0009117,GO:0009119,GO:0009123,GO:0009125,GO:0009126,GO:0009128,GO:0009141,GO:…		0QHYD	P	p-type atpase	G3DSA:3.40.50.1000,G3DSA:3.40.50.1000,G3DSA:2.70.150.10,G3DSA:3.30.70.100,G3DSA:3.40.1110.10	NA	PTHR24093:SF126,PTHR24093:SF126,PTHR24093,PTHR24093	PF00702;haloacid dehalogenase-like hydrolase;date=21-07-2017,PF00122;E1-E2 ATPase;GO:0000166,GO:0046872	NA	P-type cation-transporting ATPase superfamily signature,P-type cation-transporting ATPase superfamily signature,P-type cation-transporting ATPase superfamily signature,P-type cation-transporting ATPase superfamily signature,P-type cation-transporting ATPase superfamily signature,Cadmium-transporting ATPase signature,Cadmium-transporting ATPase signature,Cadmium-transporting ATPase signature,Cadmi…	PS00154;E1-E2 ATPases phosphorylation site.	PS50846;Heavy-metal-associated domain profile.	NA	NA	SSF55008,SSF81653,SSF81665,SSF81665,SSF56784,SSF56784	TIGR01494;ATPase_P-type: HAD ATPase, P-type, family IC,TIGR01511;ATPase-IB1_Cu: copper-translocating P-type ATPase,TIGR01525;ATPase-IB_hvy: heavy metal translocating P-type ATPase	400-422,727-749,161-183,371-393,195-214
CP019396	PspR32_01045	236754	237623	870	LysR family transcriptional regulator	WP_010222149.1	LYSR			172X2	K	LysR family transcriptional Regulator	G3DSA:3.40.190.10,G3DSA:1.10.10.10,G3DSA:3.40.190.10	NA	PTHR30126:SF9,PTHR30126	PF03466;LysR substrate binding domain;date=21-07-2017,PF00126;Bacterial regulatory helix-turn-helix protein, lysR family;GO:0003700,GO:0006355	NA	LysR bacterial regulatory protein HTH signature,LysR bacterial regulatory protein HTH signature,LysR bacterial regulatory protein HTH signature	NA	PS50931;LysR-type HTH domain profile.	NA	NA	SSF53850,SSF46785	TIGR03339;phn_lysR: aminoethylphosphonate catabolism associated LysR family transcriptional regulator	NA
CP019396	PspR32_01050	237830	238894	1065	sulfate ABC transporter ATP-binding protein	WP_003176734.1	CYSA2	GO:0003674,GO:0003824,GO:0005215,GO:0005575,GO:0005623,GO:0005886,GO:0006139,GO:0006152,GO:0006163,GO:0006195,GO:0006200,GO:0006725,GO:0006753,GO:0006793,GO:0006796,GO:0006807,GO:0006810,GO:0008150,GO:0008152,GO:0009056,GO:0009116,GO:0009117,GO:0009119,GO:0009123,GO:0009125,GO:0009126,GO:0009128,GO:0009141,GO:0009143,GO:0009144,GO:0009146,GO:0009150,GO:0009154,GO:0009158,GO:0009161,GO:0009164,GO:…	map02010	0QIDY	E	abc transporter atp-binding protein	G3DSA:3.40.50.300	NA	PTHR24220,PTHR24220:SF318	PF00005;ABC transporter;GO:0005524,GO:0016887,PF08402;TOBE domain;GO:0005215,GO:0005524,GO:0006810,GO:0016820,GO:0043190	NA	NA	PS00211;ABC transporters family signature.	PS50893;ATP-binding cassette, ABC transporter-type domain profile.	NA	ATPases associated with a variety of cellular activities	SSF52540,SSF50331	TIGR03265;PhnT2: putative 2-aminoethylphosphonate ABC transporter, ATP-binding protein	NA
CP019396	PspR32_01055	238896	240620	1725	phosphonate ABC transporter permease	WP_011531691.1		GO:0003674,GO:0003824,GO:0005215,GO:0005575,GO:0006139,GO:0006152,GO:0006163,GO:0006195,GO:0006200,GO:0006725,GO:0006753,GO:0006793,GO:0006796,GO:0006807,GO:0006810,GO:0008150,GO:0008152,GO:0009056,GO:0009116,GO:0009117,GO:0009119,GO:0009123,GO:0009125,GO:0009126,GO:0009128,GO:0009141,GO:0009143,GO:0009144,GO:0009146,GO:0009150,GO:0009154,GO:0009158,GO:0009161,GO:0009164,GO:0009166,GO:0009167,GO:…	map02010	0QJSI	P	ABC transporter (Permease)	G3DSA:1.10.3720.10,G3DSA:1.10.3720.10	NA	PTHR30193	PF00528;Binding-protein-dependent transport system inner membrane component;GO:0006810,GO:0016020,PF00528;Binding-protein-dependent transport system inner membrane component;GO:0006810,GO:0016020	NA	NA	NA	PS50928;ABC transporter integral membrane type-1 domain profile.,PS50928;ABC transporter integral membrane type-1 domain profile.	NA	NA	SSF161098,SSF161098	TIGR03262;PhnU2: putative 2-aminoethylphosphonate ABC transporter, permease protein	496-518,396-418,119-141,256-278,428-447,361-383,33-55,305-327,156-178,214-236,533-555,87-106
CP019396	PspR32_01060	240660	241685	1026	putative 2-aminoethylphosphonate ABC transportersubstrate-binding protein	WP_015097240.1	BMUL_3135	GO:0003674,GO:0003824,GO:0005215,GO:0006139,GO:0006152,GO:0006163,GO:0006195,GO:0006200,GO:0006725,GO:0006753,GO:0006793,GO:0006796,GO:0006807,GO:0006810,GO:0008150,GO:0008152,GO:0009056,GO:0009116,GO:0009117,GO:0009119,GO:0009123,GO:0009125,GO:0009126,GO:0009128,GO:0009141,GO:0009143,GO:0009144,GO:0009146,GO:0009150,GO:0009154,GO:0009158,GO:0009161,GO:0009164,GO:0009166,GO:0009167,GO:0009169,GO:…	map02010	0QI2Q	P	(ABC) transporter	G3DSA:3.40.190.10,G3DSA:3.40.190.10,G3DSA:3.40.190.10	NA	PTHR30006:SF3,PTHR30006	PF13343;Bacterial extracellular solute-binding protein;date=21-07-2017	PIRSF002825	NA	NA	NA	2021-01-01	NA	SSF53850	TIGR03261;phnS2: putative 2-aminoethylphosphonate ABC transporter, periplasmic 2-aminoethylphosphonate-binding protein	NA
CP019396	PspR32_01065	241799	242926	1128	FAD-dependent oxidoreductase	WP_010222154.1				174FN	S	FAD dependent oxidoreductase	G3DSA:3.50.50.60,G3DSA:3.50.50.60,G3DSA:3.50.50.60	NA	PTHR13847,PTHR13847,PTHR13847:SF91,PTHR13847:SF91	PF01266;FAD dependent oxidoreductase;GO:0016491,GO:0055114	NA	NA	NA	NA	NA	NA	SSF51905	TIGR03364;HpnW_proposed: FAD dependent oxidoreductase TIGR03364	NA
CP019396	PspR32_01070	242978	244342	1365	GTPase SAR1	WP_014592746.1				0QKJG	S	GTP-binding protein HSR1-related	G3DSA:3.40.50.300,G3DSA:3.40.50.300	NA	NA	PF01926;50S ribosome-binding GTPase;GO:0005525,PF11981;Domain of unknown function (DUF3482);date=21-07-2017	NA	NA	NA	NA	NA	NA	SSF52540	NA	NA
CP019396	PspR32_01075	244335	245726	1392	hypothetical protein	WP_014861704.1				0QVBG	S	Protein of unknown function (DUF2868)	NA	NA	NA	PF11067;Protein of unknown function (DUF2868);date=21-07-2017	NA	NA	NA	NA	NA	NA	NA	NA	76-98,262-284,212-234,108-130,175-197
CP019396	PspR32_01080	245790	246308	519	diacylglycerol kinase	WP_010222158.1	FOLA	GO:0003674,GO:0003824,GO:0004146,GO:0006082,GO:0006520,GO:0006575,GO:0006725,GO:0006732,GO:0006760,GO:0006766,GO:0006767,GO:0006807,GO:0008150,GO:0008152,GO:0008652,GO:0009058,GO:0009108,GO:0009110,GO:0009256,GO:0009257,GO:0009396,GO:0009987,GO:0016053,GO:0016491,GO:0016645,GO:0016646,GO:0018130,GO:0019438,GO:0019752,GO:0034641,GO:0042221,GO:0042364,GO:0042398,GO:0042493,GO:0042558,GO:0042559,GO:…	map00670,map00790,map01100	0QHTU	H	Key enzyme in folate metabolism. Catalyzes an essential reaction for de novo glycine and purine synthesis, and for DNA precursor synthesis ()	G3DSA:3.40.430.10	NA	PTHR11549	PF00186;Dihydrofolate reductase;GO:0004146,GO:0006545,GO:0009165,GO:0055114	PIRSF000194	Dihydrofolate reductase signature,Dihydrofolate reductase signature,Dihydrofolate reductase signature,Dihydrofolate reductase signature	PS00075;Dihydrofolate reductase (DHFR) domain signature.	PS51330;Dihydrofolate reductase (DHFR) domain profile.	NA	NA	SSF53597	NA	NA
CP019396	PspR32_01085	246360	247751	1392	L-cystine transporter	WP_015272173.1	YDJN	GO:0005575,GO:0005623,GO:0005886,GO:0016020,GO:0044464,GO:0071944		0RA53	S	sodium dicarboxylate symporter	G3DSA:1.10.3860.10	NA	PTHR11958,PTHR11958:SF5	PF00375;Sodium:dicarboxylate symporter family;GO:0006835,GO:0016020,GO:0017153	NA	Glutamate-aspartate symporter signature,Glutamate-aspartate symporter signature,Glutamate-aspartate symporter signature,Glutamate-aspartate symporter signature,Glutamate-aspartate symporter signature,Glutamate-aspartate symporter signature	NA	NA	NA	NA	SSF118215	NA	70-92,5-20,104-126,260-282,395-417,340-362,33-55,369-391,186-205
CP019396	PspR32_01090	247992	249047	1056	phosphorylcholine phosphatase	WP_019473234.1	PCHP			0QY2S	S	Inherit from NOG: phosphorylcholine phosphatase	G3DSA:3.40.50.1000,G3DSA:3.40.50.1000,G3DSA:3.40.50.1000	NA	NA	PF12710;haloacid dehalogenase-like hydrolase;date=21-07-2017	NA	NA	NA	NA	2022-01-01	NA	SSF56784	NA	NA
CP019396	PspR32_01095	249128	249661	534	RNA polymerase subunit sigma	WP_010222163.1	FECI			0QR7J	K	RNA polymerase	G3DSA:1.10.10.10,G3DSA:1.10.1740.10	NA	PTHR30173	PF08281;Sigma-70, region 4;GO:0003677,GO:0003700,GO:0006352,GO:0006355,GO:0016987,PF04542;Sigma-70 region 2;GO:0003677,GO:0003700,GO:0006352,GO:0006355,GO:0016987	NA	NA	NA	NA	NA	NA	SSF88946,SSF88659	TIGR02937;sigma70-ECF: RNA polymerase sigma factor, sigma-70 family	NA
CP019396	PspR32_01100	249691	250635	945	iron dicitrate transport regulator FecR	WP_010222165.1				0R29V	P, T	FecR protein	NA	NA	PTHR30273	PF04773;FecR protein;date=21-07-2017	PIRSF018266	NA	NA	NA	NA	NA	NA	NA	80-102
CP019396	PspR32_01105	250766	253171	2406	TonB-dependent siderophore receptor	WP_010222167.1	FHUE	GO:0005575,GO:0005623,GO:0009279,GO:0016020,GO:0019867,GO:0030312,GO:0030313,GO:0031975,GO:0044462,GO:0044464,GO:0071944		0QII5	P	receptor	G3DSA:2.170.130.10,G3DSA:2.40.170.20	NA	PTHR32552:SF10,PTHR32552	PF00593;TonB dependent receptor;GO:0004872,GO:0006810,GO:0016020,PF07715;TonB-dependent Receptor Plug Domain;GO:0004872,GO:0006810,GO:0016020,PF07660;Secretin and TonB N terminus short domain;GO:0019867	NA	NA	NA	NA	1934-01-01	Secretin and TonB N terminus short domain	SSF56935	TIGR01783;TonB-siderophor: TonB-dependent siderophore receptor	13-35
CP019396	PspR32_01110	253243	255084	1842	dihydroxy-acid dehydratase	WP_003229166.1	ILVD	GO:0003674,GO:0003824,GO:0004160,GO:0006082,GO:0006520,GO:0006549,GO:0006573,GO:0006807,GO:0008150,GO:0008152,GO:0008652,GO:0009058,GO:0009081,GO:0009082,GO:0009097,GO:0009099,GO:0009987,GO:0016053,GO:0016829,GO:0016835,GO:0016836,GO:0019752,GO:0043436,GO:0044237,GO:0044238,GO:0044249,GO:0044281,GO:0044283,GO:0044710,GO:0044711,GO:0046394,GO:0071704,GO:1901564,GO:1901566,GO:1901576,GO:1901605,GO:…	map00290,map00770,map01100,map01110,map01210,map01230	0QHUB	E	dihydroxy-acid dehydratase	NA	MF_00012;Dihydroxy-acid dehydratase [ilvD].;GO:0004160,GO:0009082	PTHR21000:SF11,PTHR21000:SF11,PTHR21000,PTHR21000	PF00920;Dehydratase family;GO:0003824,GO:0008152	NA	NA	PS00887;Dihydroxy-acid and 6-phosphogluconate dehydratases signature 2.,PS00886;Dihydroxy-acid and 6-phosphogluconate dehydratases signature 1.	NA	NA	NA	SSF143975,SSF52016	TIGR00110;ilvD: dihydroxy-acid dehydratase	NA
CP019396	PspR32_01115	255400	257073	1674	hypothetical protein	WP_010222170.1	YHGE	GO:0005575,GO:0005623,GO:0005886,GO:0016020,GO:0044464,GO:0071944		0QMNS	S	(Membrane) transport protein	NA	NA	NA	PF13687;Domain of unknown function (DUF4153);date=21-07-2017	NA	NA	NA	NA	NA	NA	NA	NA	7-28,344-366,273-295,307-329,87-109,129-151,236-258,32-54,61-83,201-223
CP019396	PspR32_01120	257132	258328	1197	rRNA large subunit methyltransferase I	WP_019097921.1	RLMI	GO:0000154,GO:0001510,GO:0003674,GO:0003824,GO:0005575,GO:0005622,GO:0005623,GO:0005737,GO:0006139,GO:0006364,GO:0006396,GO:0006725,GO:0006807,GO:0008150,GO:0008152,GO:0008168,GO:0008169,GO:0008173,GO:0008649,GO:0008757,GO:0009383,GO:0009451,GO:0009987,GO:0010467,GO:0016070,GO:0016072,GO:0016434,GO:0016740,GO:0016741,GO:0022613,GO:0031167,GO:0032259,GO:0034470,GO:0034641,GO:0034660,GO:0042254,GO:…		0QJ9U	S	Specifically methylates the cytosine at position 1962 (m5C1962) of 23S rRNA ()	G3DSA:2.30.130.10,G3DSA:3.30.750.80,G3DSA:3.40.50.150	NA	PTHR11061:SF27,PTHR11061	PF10672;S-adenosylmethionine-dependent methyltransferase;GO:0008168	NA	NA	NA	PS50890;PUA domain profile.	NA	NA	SSF88697,SSF53335	NA	NA
CP019396	PspR32_01125	258483	259349	867	histidine kinase	WP_016976013.1				0QMIX	T	signal transduction protein	G3DSA:1.10.3150.10	NA	NA	PF08668;HDOD domain;date=21-07-2017	NA	NA	NA	NA	NA	NA	SSF109604	TIGR00277;HDIG: HDIG domain	NA
CP019396	PspR32_01130	259353	260165	813	DNA-formamidopyrimidine glycosylase	WP_011531709.1	MUTM	GO:0000702,GO:0000703,GO:0003674,GO:0003676,GO:0003677,GO:0003684,GO:0003690,GO:0003824,GO:0003906,GO:0004518,GO:0004519,GO:0005488,GO:0005575,GO:0005622,GO:0005623,GO:0005737,GO:0005886,GO:0006139,GO:0006259,GO:0006281,GO:0006284,GO:0006285,GO:0006308,GO:0006725,GO:0006807,GO:0006950,GO:0006974,GO:0006979,GO:0008150,GO:0008152,GO:0008270,GO:0008534,GO:0009056,GO:0009057,GO:0009987,GO:0016020,GO:…	map03410	0QI5J	L	Involved in base excision repair of DNA damaged by oxidation or by mutagenic agents. Acts as DNA glycosylase that recognizes and removes damaged bases. Has a preference for oxidized purines, such as 7,8-dihydro-8-oxoguanine (8-oxoG). Has AP (apurinic apyrimidinic) lyase activity and introduces nicks in the DNA strand. Cleaves the DNA backbone by beta-delta elimination to generate a single-strand …	G3DSA:3.20.190.10,G3DSA:1.10.8.50	MF_00103;Formamidopyrimidine-DNA glycosylase [mutM].;GO:0003906,GO:0006281,GO:0008270,GO:0008534	PTHR22993	PF06827;Zinc finger found in FPG and IleRS;GO:0003824,PF01149;Formamidopyrimidine-DNA glycosylase N-terminal domain;GO:0003684,GO:0003906,GO:0006284,GO:0008270,GO:0016799,PF06831;Formamidopyrimidine-DNA glycosylase H2TH domain;GO:0003684,GO:0003906,GO:0006289,GO:0008270,GO:0016799	NA	NA	PS01242;Zinc finger FPG-type signature.	PS51066;Zinc finger FPG-type profile.,PS51068;Formamidopyrimidine-DNA glycosylase catalytic domain profile.	NA	Formamidopyrimidine-DNA glycosylase N-terminal domain	SSF46946,SSF57716,SSF81624	TIGR00577;fpg: DNA-formamidopyrimidine glycosylase	NA
CP019396	PspR32_01135	260172	261860	1689	gamma-glutamyltransferase	WP_010222175.1	GGT		map00430,map00460,map00480,map00590,map01100	0QJ45	E	Gamma-glutamyltranspeptidase (EC 2.3.2.2)	NA	NA	PTHR11686,PTHR11686:SF9	PF01019;Gamma-glutamyltranspeptidase;GO:0003840,GO:0006749	NA	Gamma-glutamyltranspeptidase signature,Gamma-glutamyltranspeptidase signature,Gamma-glutamyltranspeptidase signature,Gamma-glutamyltranspeptidase signature,Gamma-glutamyltranspeptidase signature,Gamma-glutamyltranspeptidase signature,Gamma-glutamyltranspeptidase signature,Gamma-glutamyltranspeptidase signature,Gamma-glutamyltranspeptidase signature	NA	NA	2025-01-01	NA	SSF56235	TIGR00066;g_glut_trans: gamma-glutamyltransferase	NA
CP019396	PspR32_01140	261860	262111	252	ferredoxin	WP_011064042.1	FDX1	GO:0003674,GO:0006091,GO:0008150,GO:0008152,GO:0009055,GO:0009987,GO:0044237,GO:0044710,GO:0055114		0QTPB	C	Ferredoxin	G3DSA:3.30.70.20	NA	PTHR24960,PTHR24960:SF16	PF13237;4Fe-4S dicluster domain;GO:0051536	NA	NA	PS00198;4Fe-4S ferredoxin-type iron-sulfur binding region signature.	PS51379;4Fe-4S ferredoxin-type iron-sulfur binding domain profile.,PS51379;4Fe-4S ferredoxin-type iron-sulfur binding domain profile.	NA	NA	SSF54862	NA	NA
CP019396	PspR32_01145	262220	262699	480	pantetheine-phosphate adenylyltransferase	WP_003176711.1	COAD	GO:0003674,GO:0003824,GO:0004595,GO:0005575,GO:0005622,GO:0005623,GO:0005737,GO:0006139,GO:0006163,GO:0006164,GO:0006461,GO:0006725,GO:0006732,GO:0006753,GO:0006793,GO:0006796,GO:0006807,GO:0008150,GO:0008152,GO:0009058,GO:0009108,GO:0009116,GO:0009117,GO:0009119,GO:0009150,GO:0009152,GO:0009163,GO:0009165,GO:0009259,GO:0009260,GO:0009987,GO:0015936,GO:0015937,GO:0016043,GO:0016740,GO:0016772,GO:…	map00770,map01100	0QQUD	H	Reversibly transfers an adenylyl group from ATP to 4'- phosphopantetheine, yielding dephospho-CoA (dPCoA) and pyrophosphate ()	G3DSA:3.40.50.620	MF_00151;Phosphopantetheine adenylyltransferase [coaD].;GO:0004595,GO:0015937	PTHR21342:SF1,PTHR21342	PF01467;Cytidylyltransferase;GO:0003824,GO:0009058	NA	Lipopolysaccharide core biosynthesis protein signature,Lipopolysaccharide core biosynthesis protein signature,Lipopolysaccharide core biosynthesis protein signature,Lipopolysaccharide core biosynthesis protein signature,Lipopolysaccharide core biosynthesis protein signature	NA	NA	NA	NA	SSF52374	TIGR01510;coaD_prev_kdtB: pantetheine-phosphate adenylyltransferase,TIGR00125;cyt_tran_rel: cytidyltransferase-like domain	NA
CP019396	PspR32_01150	262812	264410	1599	GMC family oxidoreductase	WP_010222178.1	BMUL_4350		map00260,map00440,map01100	0QP1N	E	Oxidoreductase	G3DSA:3.50.50.60,G3DSA:3.50.50.60,G3DSA:3.50.50.60,G3DSA:3.50.50.60	NA	PTHR11552,PTHR11552:SF92	PF00732;GMC oxidoreductase;GO:0016614,GO:0050660,GO:0055114,PF05199;GMC oxidoreductase;GO:0016614,GO:0055114	NA	NA	NA	NA	NA	NA	SSF51905,SSF51905	NA	NA
CP019396	PspR32_01155	264438	264971	534	twin-arginine translocation pathway signal protein	WP_011064040.1				0QWP0	S	NA	NA	NA	NA	NA	NA	NA	NA	PS51318;Twin arginine translocation (Tat) signal profile.	1930-01-01	NA	NA	NA	NA
CP019396	PspR32_01160	264996	266429	1434	coniferyl aldehyde dehydrogenase	WP_004373856.1	CALB	GO:0003674,GO:0003824,GO:0004029,GO:0004030,GO:0006091,GO:0006113,GO:0006725,GO:0008150,GO:0008152,GO:0009056,GO:0009698,GO:0009987,GO:0015980,GO:0016491,GO:0016620,GO:0016903,GO:0019439,GO:0019748,GO:0042854,GO:0042856,GO:0044237,GO:0044248,GO:0044710,GO:0046271,GO:0050269,GO:0055114,GO:0071704,GO:1901360,GO:1901361,GO:1901575		0QJQQ	C	Aldehyde dehydrogenase	G3DSA:3.40.309.10,G3DSA:3.40.605.10	NA	PTHR11699:SF106,PTHR11699	PF00171;Aldehyde dehydrogenase family;GO:0008152,GO:0016491,GO:0055114	PIRSF036492	NA	PS00687;Aldehyde dehydrogenases glutamic acid active site.	NA	NA	NA	SSF53720	NA	NA
CP019396	PspR32_01165	266580	267245	666	TetR family transcriptional regulator	WP_016393345.1		GO:0001071,GO:0003674,GO:0003700,GO:0006355,GO:0008150,GO:0009889,GO:0010468,GO:0010556,GO:0019219,GO:0019222,GO:0031323,GO:0031326,GO:0050789,GO:0050794,GO:0051171,GO:0051252,GO:0060255,GO:0065007,GO:0080090,GO:2000112,GO:2001141		0QRVR	K	Tet-R family transcriptional regulator	G3DSA:1.10.357.10	NA	PTHR30055,PTHR30055:SF7	PF00440;Bacterial regulatory proteins, tetR family;GO:0003677,PF13972;Bacterial transcriptional repressor;date=21-07-2017	NA	TetR bacterial regulatory protein HTH signature,TetR bacterial regulatory protein HTH signature	NA	PS50977;TetR-type HTH domain profile.	NA	NA	SSF46689	NA	NA
CP019396	PspR32_01170	267285	268139	855	sulfurtransferase	WP_010955655.1	SSEA	GO:0005575,GO:0005622,GO:0005623,GO:0005737,GO:0044424,GO:0044464	map00270,map01100,map04122	0QI15	P	sulfurtransferase	G3DSA:3.40.250.10,G3DSA:3.40.250.10	NA	PTHR11364,PTHR11364:SF0	PF00581;Rhodanese-like domain;date=21-07-2017,PF00581;Rhodanese-like domain;date=21-07-2017	NA	NA	NA	PS50206;Rhodanese domain profile.,PS50206;Rhodanese domain profile.	NA	Rhodanese Homology Domain,Rhodanese Homology Domain	SSF52821,SSF52821	NA	NA
CP019396	PspR32_01175	268197	269198	1002	hydrolase	WP_010222184.1	YHET	GO:0003674,GO:0003824,GO:0008150,GO:0008152,GO:0016787,GO:0016788,GO:0050526,GO:0052689		0QKDR	S	Alpha beta hydrolase	G3DSA:3.40.50.1820	NA	PTHR10794	PF12697;Alpha/beta hydrolase family;date=21-07-2017	PIRSF005211	NA	NA	NA	NA	NA	SSF53474	NA	NA
CP019396	PspR32_01180	269265	270677	1413	peptidase M16	WP_017139468.1	YMXG	GO:0005575,GO:0005623,GO:0030288,GO:0030312,GO:0030313,GO:0031975,GO:0042597,GO:0044462,GO:0044464,GO:0071944	map00310,map00780,map01100	0QI91	O	Peptidase, M16	G3DSA:3.30.830.10,G3DSA:3.30.830.10	NA	PTHR11851	PF00675;Insulinase (Peptidase family M16);date=21-07-2017,PF05193;Peptidase M16 inactive domain;date=21-07-2017	NA	NA	NA	NA	2023-01-01	NA	SSF63411,SSF63411	NA	NA
CP019396	PspR32_01185	270667	272016	1350	peptidase M16	WP_010222186.1	PQQL	GO:0003674,GO:0003824,GO:0006508,GO:0008150,GO:0008152,GO:0008233,GO:0016787,GO:0019538,GO:0043170,GO:0044238,GO:0071704	map00310,map00780,map01100	0QKV8	O	Peptidase, M16	G3DSA:3.30.830.10,G3DSA:3.30.830.10	NA	PTHR11851:SF110,PTHR11851	PF05193;Peptidase M16 inactive domain;date=21-07-2017,PF00675;Insulinase (Peptidase family M16);date=21-07-2017	NA	NA	NA	NA	2023-01-01	NA	SSF63411,SSF63411	NA	NA
CP019396	PspR32_01190	272129	272722	594	16S rRNA (guanine(966)-N(2))-methyltransferase RsmD	WP_010222187.1	RSMD	GO:0000154,GO:0001510,GO:0003674,GO:0003824,GO:0006139,GO:0006364,GO:0006396,GO:0006725,GO:0006807,GO:0008150,GO:0008152,GO:0008168,GO:0008170,GO:0008173,GO:0008649,GO:0008757,GO:0008990,GO:0009451,GO:0009987,GO:0010467,GO:0016070,GO:0016072,GO:0016435,GO:0016740,GO:0016741,GO:0022613,GO:0031167,GO:0032259,GO:0034470,GO:0034641,GO:0034660,GO:0042254,GO:0043170,GO:0043412,GO:0043414,GO:0044085,GO:…	map00340,map00350,map00624,map01120	0QI1R	L	methyltransferase	G3DSA:3.40.50.150	NA	PTHR18895:SF60,PTHR18895	PF03602;Conserved hypothetical protein 95;GO:0008168,GO:0031167	PIRSF004553	NA	PS00092;N-6 Adenine-specific DNA methylases signature.	NA	NA	NA	SSF53335	TIGR00095;TIGR00095: 16S rRNA (guanine(966)-N(2))-methyltransferase RsmD	NA
CP019396	PspR32_01195	272722	274221	1500	peptidase M16	WP_007939331.1	YMXG	GO:0005575,GO:0005623,GO:0030288,GO:0030312,GO:0030313,GO:0031975,GO:0042597,GO:0044462,GO:0044464,GO:0071944	map00310,map00780,map01100	0QI91	O	Peptidase, M16	G3DSA:3.30.830.10,G3DSA:3.30.830.10	NA	PTHR11851	PF00675;Insulinase (Peptidase family M16);date=21-07-2017,PF05193;Peptidase M16 inactive domain;date=21-07-2017	NA	NA	NA	NA	NA	NA	SSF63411,SSF63411	NA	2028-09-01
CP019396	PspR32_01200	274214	275569	1356	peptidase M16	WP_019473528.1	PQQL	GO:0003674,GO:0003824,GO:0006508,GO:0008150,GO:0008152,GO:0008233,GO:0016787,GO:0019538,GO:0043170,GO:0044238,GO:0071704	map00310,map00780,map01100	0QKV8	O	Peptidase, M16	G3DSA:3.30.830.10,G3DSA:3.30.830.10	NA	PTHR11851:SF110,PTHR11851	PF00675;Insulinase (Peptidase family M16);date=21-07-2017,PF05193;Peptidase M16 inactive domain;date=21-07-2017	NA	NA	NA	NA	2024-01-01	NA	SSF63411,SSF63411	NA	NA
CP019396	PspR32_01205	275800	277326	1527	signal recognition particle-docking protein FtsY	WP_010222190.1	FTSY	GO:0000166,GO:0001882,GO:0001883,GO:0003674,GO:0003824,GO:0003924,GO:0005488,GO:0005525,GO:0005575,GO:0005618,GO:0005622,GO:0005623,GO:0005737,GO:0005829,GO:0005886,GO:0006139,GO:0006152,GO:0006163,GO:0006184,GO:0006195,GO:0006605,GO:0006612,GO:0006613,GO:0006614,GO:0006725,GO:0006753,GO:0006793,GO:0006796,GO:0006807,GO:0006810,GO:0006886,GO:0008104,GO:0008150,GO:0008152,GO:0009056,GO:0009116,GO:…	map03060,map03070	0QHX2	U	Involved in targeting and insertion of nascent membrane proteins into the cytoplasmic membrane. Acts as a receptor for the complex formed by the signal recognition particle (SRP) and the ribosome-nascent chain (RNC). Interaction with SRP-RNC leads to the transfer of the RNC complex to the Sec translocase for insertion into the membrane, the hydrolysis of GTP by both Ffh and FtsY, and the dissocia…	G3DSA:1.20.120.140,G3DSA:3.40.50.300	MF_00920;Signal recognition particle receptor FtsY [ftsY].;GO:0006614	PTHR11564	PF02881;SRP54-type protein, helical bundle domain;GO:0005525,GO:0006614,PF00448;SRP54-type protein, GTPase domain;GO:0005525,GO:0006614	NA	Proline rich extensin signature,Proline rich extensin signature,Proline rich extensin signature,Proline rich extensin signature,Proline rich extensin signature	PS00300;SRP54-type proteins GTP-binding domain signature.	NA	NA	SRP54-type protein, helical bundle domain,ATPases associated with a variety of cellular activities,SRP54-type protein, GTPase domain	SSF47364,SSF52540	TIGR00064;ftsY: signal recognition particle-docking protein FtsY	NA
CP019396	PspR32_01210	277323	277994	672	cell division ATP-binding protein FtsE	WP_016393353.1	FTSE	GO:0000003,GO:0000166,GO:0000287,GO:0000910,GO:0000917,GO:0001882,GO:0001883,GO:0003674,GO:0003824,GO:0005488,GO:0005524,GO:0005575,GO:0005622,GO:0005623,GO:0005737,GO:0005886,GO:0006139,GO:0006152,GO:0006163,GO:0006195,GO:0006200,GO:0006725,GO:0006753,GO:0006793,GO:0006796,GO:0006807,GO:0006810,GO:0007049,GO:0008150,GO:0008152,GO:0008356,GO:0009056,GO:0009116,GO:0009117,GO:0009119,GO:0009123,GO:…	map02010	0QIIX	D	cell division atp-binding protein ftse	G3DSA:3.40.50.300	NA	PTHR24220,PTHR24220:SF174	PF00005;ABC transporter;GO:0005524,GO:0016887	NA	NA	NA	PS50893;ATP-binding cassette, ABC transporter-type domain profile.	NA	ATPases associated with a variety of cellular activities	SSF52540	TIGR02673;FtsE: cell division ATP-binding protein FtsE	NA
CP019396	PspR32_01215	277991	279019	1029	ABC transporter permease	WP_020797361.1	FTSX	GO:0000003,GO:0000910,GO:0000917,GO:0005575,GO:0005623,GO:0005886,GO:0007049,GO:0008150,GO:0008356,GO:0009966,GO:0009987,GO:0010646,GO:0016020,GO:0016021,GO:0016043,GO:0019954,GO:0022402,GO:0022603,GO:0022607,GO:0023051,GO:0031224,GO:0032153,GO:0032155,GO:0032505,GO:0032506,GO:0042173,GO:0043093,GO:0043937,GO:0043938,GO:0044085,GO:0044425,GO:0044464,GO:0044699,GO:0044763,GO:0045595,GO:0045597,GO:…	map02010	0QKTP	D	Part of the ABC transporter FtsEX involved in cellular division ()	NA	NA	PTHR30489:SF5,PTHR30489	PF02687;FtsX-like permease family;GO:0016020	PIRSF003097	NA	NA	NA	NA	NA	NA	NA	311-333,214-236,266-288,64-86
CP019396	PspR32_01220	279132	279986	855	RNA polymerase factor sigma-32	WP_008092958.1	RPOH	GO:0000988,GO:0000990,GO:0000996,GO:0003674,GO:0003676,GO:0003677,GO:0005488,GO:0006139,GO:0006351,GO:0006352,GO:0006355,GO:0006725,GO:0006807,GO:0008150,GO:0008152,GO:0009058,GO:0009059,GO:0009889,GO:0009987,GO:0010467,GO:0010468,GO:0010556,GO:0016070,GO:0016987,GO:0018130,GO:0019219,GO:0019222,GO:0019438,GO:0031323,GO:0031326,GO:0032774,GO:0034641,GO:0034645,GO:0034654,GO:0043170,GO:0044237,GO:…		0QHSR	K	Sigma factors are initiation factors that promote the attachment of RNA polymerase to specific initiation sites and are then released ()	G3DSA:1.10.601.10,G3DSA:1.10.10.10	MF_00961;RNA polymerase sigma factor RpoH [rpoH].;GO:0003677,GO:0003700,GO:0006352,GO:0006355,GO:0008270,GO:0009408,GO:0016987	PTHR30376	PF04542;Sigma-70 region 2;GO:0003677,GO:0003700,GO:0006352,GO:0006355,GO:0016987,PF04545;Sigma-70, region 4;GO:0003677,GO:0003700,GO:0006352,GO:0006355,GO:0016987,PF00140;Sigma-70 factor, region 1.2;GO:0003677,GO:0003700,GO:0006352,GO:0006355,GO:0016987	NA	Major sigma-70 factor signature,Major sigma-70 factor signature,Major sigma-70 factor signature,Major sigma-70 factor signature	PS00716;Sigma-70 factors family signature 2.,PS00715;Sigma-70 factors family signature 1.	NA	NA	NA	SSF88946,SSF88659	TIGR02392;rpoH_proteo: alternative sigma factor RpoH,TIGR02937;sigma70-ECF: RNA polymerase sigma factor, sigma-70 family	NA
CP019396	PspR32_01225	280067	280576	510	hypothetical protein	WP_020296832.1	OCAR_7024			17CQB	S	Domain of unknown function (DUF1993)	G3DSA:1.20.120.450	NA	NA	PF09351;Domain of unknown function (DUF1993);date=21-07-2017	NA	NA	NA	NA	NA	NA	SSF109854	NA	NA
CP019396	PspR32_01230	280640	281362	723	monofunctional biosynthetic peptidoglycan transglycosylase	WP_019439141.1	MTGA	GO:0000270,GO:0003674,GO:0003824,GO:0005575,GO:0005623,GO:0005886,GO:0006022,GO:0006023,GO:0006024,GO:0006807,GO:0008150,GO:0008152,GO:0008955,GO:0009058,GO:0009059,GO:0009252,GO:0009273,GO:0009987,GO:0016020,GO:0016740,GO:0016757,GO:0016758,GO:0030203,GO:0034645,GO:0042546,GO:0043164,GO:0043170,GO:0044036,GO:0044038,GO:0044085,GO:0044237,GO:0044249,GO:0044260,GO:0044464,GO:0044699,GO:0044710,GO:…	map00550	0QJKS	M	Cell wall formation ()	G3DSA:1.10.3810.10	MF_00766;Monofunctional biosynthetic peptidoglycan transglycosylase [mtgA].;GO:0009252,GO:0009274,GO:0016021,GO:0016763	PTHR30400:SF0,PTHR30400	PF00912;Transglycosylase;date=21-07-2017	NA	NA	NA	NA	NA	NA	SSF53955	TIGR02070;mono_pep_trsgly: monofunctional biosynthetic peptidoglycan transglycosylase	1931-12-01
CP019396	PspR32_01235	281433	281804	372	DUF423 domain-containing protein	WP_009396787.1				0R7KT	S	Protein of unknown function (DUF423)	NA	NA	PTHR10580	PF04241;Protein of unknown function (DUF423);date=21-07-2017	NA	NA	NA	NA	NA	NA	NA	NA	66-88,37-59,5-27,98-120
CP019396	PspR32_01240	281906	282106	201	sulfur carrier protein ThiS	WP_002555626.1	THIS		map04122	0RB0I	H	sulfur carrier protein ThiS	G3DSA:3.10.20.30	NA	NA	PF02597;ThiS family;date=21-07-2017	NA	NA	NA	NA	NA	NA	SSF54285	TIGR01683;thiS: thiamine biosynthesis protein ThiS	NA
CP019396	PspR32_01245	282155	282949	795	thiazole synthase	WP_002555625.1	THIG	GO:0003674,GO:0003824,GO:0005575,GO:0005622,GO:0005623,GO:0005737,GO:0006725,GO:0006766,GO:0006767,GO:0006772,GO:0006790,GO:0006807,GO:0008150,GO:0008152,GO:0009058,GO:0009110,GO:0009228,GO:0009987,GO:0018130,GO:0019438,GO:0034641,GO:0042364,GO:0042723,GO:0042724,GO:0044237,GO:0044249,GO:0044271,GO:0044272,GO:0044281,GO:0044283,GO:0044424,GO:0044464,GO:0044710,GO:0044711,GO:0046483,GO:0071704,GO:…	map00730,map01100	0QIB7	H	Catalyzes the rearrangement of 1-deoxy-D-xylulose 5- phosphate (DXP) to produce the thiazole phosphate moiety of thiamine. Sulfur is provided by the thiocarboxylate moiety of the carrier protein ThiS. In vitro, sulfur can be provided by H(2)S ()	G3DSA:3.20.20.70	MF_00443;Thiazole synthase [thiG].;GO:0009228,GO:0036355	NA	PF05690;Thiazole biosynthesis protein ThiG;GO:0009228,GO:0036355	NA	NA	NA	NA	NA	NA	SSF110399	NA	NA
CP019396	PspR32_01250	282959	283681	723	tRNA (guanosine(46)-N7)-methyltransferase TrmB	WP_014720333.1	TRMB	GO:0008150,GO:0040007		0QJE0	S	Catalyzes the formation of N(7)-methylguanine at position 46 (m7G46) in tRNA ()	G3DSA:3.40.50.150	MF_01057;tRNA (guanine-N(7)-)-methyltransferase [trmB].;GO:0006400,GO:0008176	PTHR23417:SF14,PTHR23417	PF02390;Putative methyltransferase;GO:0006400,GO:0008176	NA	NA	NA	PS51625;SAM-dependent methyltransferase TRMB-type domain profile.	NA	NA	SSF53335	TIGR00091;TIGR00091: tRNA (guanine-N(7)-)-methyltransferase	NA
CP019396	PspR32_01255	283830	284153	324	hypothetical protein	WP_011336381.1				0QWRD	S	Protein of unknown function (DUF3392)	NA	NA	NA	PF11872;Protein of unknown function (DUF3392);date=21-07-2017	NA	NA	NA	NA	NA	NA	NA	NA	20-42,87-104,55-77
CP019396	PspR32_01260	284163	285377	1215	YggW family oxidoreductase	WP_010222203.1	HEMN	GO:0003674,GO:0003824,GO:0004109,GO:0005575,GO:0005622,GO:0005623,GO:0005737,GO:0006725,GO:0006778,GO:0006779,GO:0006807,GO:0008150,GO:0008152,GO:0009058,GO:0009987,GO:0016491,GO:0016627,GO:0016634,GO:0018130,GO:0019438,GO:0033013,GO:0033014,GO:0034641,GO:0044237,GO:0044249,GO:0044271,GO:0044424,GO:0044464,GO:0044710,GO:0046483,GO:0051186,GO:0051188,GO:0055114,GO:0071704,GO:1901360,GO:1901362,GO:…	map00860,map01100,map01110	0QJ3W	H	coproporphyrinogen III oxidase	G3DSA:3.80.30.20	NA	PTHR13932,PTHR13932:SF5	PF04055;Radical SAM superfamily;GO:0003824,GO:0051536,PF06969;HemN C-terminal domain;date=21-07-2017	NA	NA	NA	NA	NA	Elongator protein 3, MiaB family, Radical SAM	SSF102114	TIGR00539;hemN_rel: putative oxygen-independent coproporphyrinogen III oxidase	NA
CP019396	PspR32_01265	285374	285970	597	non-canonical purine NTP pyrophosphatase	WP_009396799.1	RDGB	GO:0000287,GO:0003674,GO:0003824,GO:0005488,GO:0006139,GO:0006725,GO:0006753,GO:0006793,GO:0006796,GO:0006807,GO:0008150,GO:0008152,GO:0009056,GO:0009141,GO:0009143,GO:0009987,GO:0016462,GO:0016787,GO:0016817,GO:0016818,GO:0019439,GO:0019637,GO:0034641,GO:0034655,GO:0043167,GO:0043169,GO:0044237,GO:0044238,GO:0044248,GO:0044270,GO:0044281,GO:0044710,GO:0046434,GO:0046483,GO:0046700,GO:0046872,GO:…	map00230,map00240,map01100	0QJT6	F	Pyrophosphatase that hydrolyzes non-canonical purine nucleotides such as XTP and ITP dITP to their respective monophosphate derivatives. Might exclude non-canonical purines from DNA precursor pool, thus preventing their incorporation into DNA and avoiding chromosomal lesions ()	G3DSA:3.90.950.10	MF_01405;dITP/XTP pyrophosphatase [rdgB].;GO:0009143,GO:0017111	PTHR11067:SF9,PTHR11067	PF01725;Ham1 family;GO:0016787	NA	NA	NA	NA	NA	NA	SSF52972	TIGR00042;TIGR00042: non-canonical purine NTP pyrophosphatase, RdgB/HAM1 family	NA
CP019396	PspR32_01270	285967	286401	435	homoserine acetyltransferase	WP_008063507.1	PP5099			0QUYZ	S	NA	NA	NA	NA	PF14467;Domain of unknown function (DUF4426);date=21-07-2017	NA	NA	NA	NA	2019-01-01	NA	NA	NA	NA
CP019396	PspR32_01275	286426	287046	621	methionine biosynthesis protein MetW	WP_007913638.1	METW			0QPXX	M	Methionine biosynthesis protein MetW	G3DSA:3.40.50.150	NA	PTHR10108:SF688,PTHR10108	PF07021;Methionine biosynthesis protein MetW;date=21-07-2017	NA	NA	NA	NA	NA	NA	SSF53335	TIGR02081;metW: methionine biosynthesis protein MetW	NA
CP019396	PspR32_01280	287054	288193	1140	homoserine O-acetyltransferase	WP_010222207.1	METX	GO:0005575,GO:0005622,GO:0005623,GO:0005737,GO:0044424,GO:0044464	map00270,map00920,map01100	0QM5P	E	Homoserine O-trans-acetylase	G3DSA:3.40.50.1820	MF_00296;Homoserine O-acetyltransferase [metX].;GO:0004414,GO:0005737,GO:0009086	PTHR32268	PF00561;alpha/beta hydrolase fold;date=21-07-2017	PIRSF000443	NA	NA	NA	NA	NA	SSF53474	TIGR01392;homoserO_Ac_trn: homoserine O-acetyltransferase	NA
CP019396	PspR32_01285	288358	288948	591	YggT family protein	WP_011064014.1	YGGT	GO:0005575,GO:0005623,GO:0005886,GO:0006950,GO:0006970,GO:0006972,GO:0008150,GO:0009628,GO:0009987,GO:0016020,GO:0033554,GO:0044464,GO:0044699,GO:0044763,GO:0050896,GO:0051716,GO:0071214,GO:0071470,GO:0071474,GO:0071944		0QR2X	S	integral membrane protein	NA	NA	NA	PF02325;YGGT family;GO:0016020,PF02325;YGGT family;GO:0016020	NA	NA	NA	NA	NA	NA	NA	NA	7-29,162-184,98-120,69-91
CP019396	PspR32_01290	288959	289777	819	pyrroline-5-carboxylate reductase	WP_009396809.1	PROC	GO:0000166,GO:0003674,GO:0003824,GO:0004735,GO:0005488,GO:0005575,GO:0005622,GO:0005623,GO:0005737,GO:0006082,GO:0006520,GO:0006560,GO:0006561,GO:0006807,GO:0008150,GO:0008152,GO:0008652,GO:0009058,GO:0009064,GO:0009084,GO:0009987,GO:0016053,GO:0016491,GO:0016645,GO:0016646,GO:0018130,GO:0019752,GO:0036094,GO:0043436,GO:0044237,GO:0044238,GO:0044249,GO:0044281,GO:0044283,GO:0044424,GO:0044464,GO:…	map00330,map01100,map01110,map01230	0QK2B	E	pyrroline-5-carboxylate reductase	G3DSA:1.10.3730.10,G3DSA:3.40.50.720	MF_01925;Pyrroline-5-carboxylate reductase [proC].;GO:0004735,GO:0006561,GO:0055114	PTHR11645	PF14748;Pyrroline-5-carboxylate reductase dimerisation;date=21-07-2017,PF03807;NADP oxidoreductase coenzyme F420-dependent;date=21-07-2017	PIRSF000193	NA	PS00521;Delta 1-pyrroline-5-carboxylate reductase signature.	NA	NA	NA	SSF51735,SSF48179	TIGR00112;proC: pyrroline-5-carboxylate reductase	NA
CP019396	PspR32_01295	289816	290502	687	YggS family pyridoxal phosphate enzyme	WP_010466839.1	YGGS	GO:0003674,GO:0005488,GO:0030170,GO:0043167,GO:0043168,GO:0048037		0QHXJ	S	alanine racemase domain protein	G3DSA:3.20.20.10	NA	PTHR10146,PTHR10146:SF4	PF01168;Alanine racemase, N-terminal domain;date=21-07-2017	PIRSF004848	NA	PS01211;Uncharacterized protein family UPF0001 signature.	NA	NA	NA	SSF51419	TIGR00044;TIGR00044: pyridoxal phosphate enzyme, YggS family	NA
CP019396	PspR32_01300	290569	291597	1029	twitching motility protein PilT	WP_010222213.1	PILT	GO:0000166,GO:0001882,GO:0001883,GO:0003674,GO:0005488,GO:0005524,GO:0005575,GO:0005622,GO:0005623,GO:0005737,GO:0006928,GO:0008150,GO:0009987,GO:0017076,GO:0030554,GO:0032549,GO:0032550,GO:0032553,GO:0032555,GO:0032559,GO:0035639,GO:0036094,GO:0040011,GO:0043107,GO:0043167,GO:0043168,GO:0044424,GO:0044464,GO:0044699,GO:0044763,GO:0048870,GO:0051179,GO:0051674,GO:0097159,GO:1901265,GO:1901363		0QI10	N, U	twitching motility protein	G3DSA:3.40.50.300,G3DSA:3.30.450.90	NA	PTHR30486:SF3,PTHR30486	PF00437;Type II/IV secretion system protein;GO:0005524,GO:0006810	NA	NA	PS00662;Bacterial type II secretion system protein E signature.	NA	NA	ATPases associated with a variety of cellular activities	SSF52540	TIGR01420;pilT_fam: twitching motility protein	NA
CP019396	PspR32_01305	291594	292226	633	peptidase P60	WP_016502054.1	YDHO		map00520,map01110	0QN7S	M	NLP P60 protein	G3DSA:3.90.1720.10	NA	PTHR21666	PF00877;NlpC/P60 family;date=21-07-2017	NA	NA	NA	NA	2021-01-01	NA	SSF54001	NA	NA
CP019396	PspR32_01310	292474	292893	420	hypothetical protein	WP_020295804.1				0QSF8	S	TM2 domain	NA	NA	PTHR21016	PF05154;TM2 domain;date=21-07-2017,PF05154;TM2 domain;date=21-07-2017	NA	NA	NA	NA	NA	NA	NA	NA	17-36,80-96,103-125,43-65
CP019396	PspR32_01315	292942	293631	690	cell division protein	WP_010222218.1	FTSN			0QWA6	D	Sporulation domain-containing protein	G3DSA:3.30.70.1070	NA	NA	PF05036;Sporulation related domain;date=21-07-2017	NA	NA	NA	PS51724;SPOR domain profile.	NA	NA	SSF110997	NA	24-46
CP019396	PspR32_01320	293633	295369	1737	arginine--tRNA ligase	WP_017901759.1	ARGS	GO:0003674,GO:0003824,GO:0004812,GO:0004814,GO:0005575,GO:0005622,GO:0005623,GO:0005737,GO:0006082,GO:0006139,GO:0006399,GO:0006412,GO:0006418,GO:0006420,GO:0006520,GO:0006725,GO:0006807,GO:0008150,GO:0008152,GO:0009058,GO:0009059,GO:0009987,GO:0010467,GO:0016070,GO:0016874,GO:0016875,GO:0016876,GO:0019538,GO:0019752,GO:0034641,GO:0034645,GO:0034660,GO:0043038,GO:0043039,GO:0043170,GO:0043436,GO:…	map00970	0QI4S	J	arginyl-tRNa synthetase	G3DSA:1.10.730.10,G3DSA:3.30.1360.70,G3DSA:3.40.50.620	MF_00123;Arginine--tRNA ligase [argS].;GO:0004814,GO:0005524,GO:0006420	PTHR11956:SF1,PTHR11956	PF05746;DALR anticodon binding domain;GO:0004814,GO:0005524,GO:0006420,PF03485;Arginyl tRNA synthetase N terminal domain;GO:0000166,GO:0004814,GO:0005524,GO:0005737,GO:0006420,PF00750;tRNA synthetases class I (R);GO:0004814,GO:0005524,GO:0006420	NA	Arginyl-tRNA synthetase signature,Arginyl-tRNA synthetase signature,Arginyl-tRNA synthetase signature,Arginyl-tRNA synthetase signature	PS00178;Aminoacyl-transfer RNA synthetases class-I signature.	NA	NA	DALR anticodon binding domain,Arginyl tRNA synthetase N terminal dom	SSF55190,SSF47323,SSF52374	TIGR00456;argS: arginine--tRNA ligase	NA
CP019396	PspR32_01325	295531	297750	2220	primosomal protein N'	WP_015272144.1	PRIA	GO:0003674,GO:0003676,GO:0003677,GO:0003678,GO:0003824,GO:0004003,GO:0004386,GO:0005488,GO:0006139,GO:0006152,GO:0006163,GO:0006195,GO:0006200,GO:0006259,GO:0006260,GO:0006261,GO:0006268,GO:0006269,GO:0006270,GO:0006276,GO:0006281,GO:0006302,GO:0006310,GO:0006725,GO:0006753,GO:0006793,GO:0006796,GO:0006807,GO:0006950,GO:0006974,GO:0008026,GO:0008094,GO:0008150,GO:0008152,GO:0009056,GO:0009058,GO:…	map03440	0QHVC	L	primosomal protein N''	G3DSA:3.40.50.300,G3DSA:3.40.50.300	MF_00983;Probable primosomal protein N' [priA].;GO:0003677,GO:0004003,GO:0005658,GO:0006260,GO:0032508	PTHR30580	PF00271;Helicase conserved C-terminal domain;date=21-07-2017,PF00270;DEAD/DEAH box helicase;GO:0003676,GO:0005524	NA	NA	NA	PS51194;Superfamilies 1 and 2 helicase C-terminal domain profile.,PS51192;Superfamilies 1 and 2 helicase ATP-binding type-1 domain profile.	NA	helicase superfamily c-terminal domain,DEAD-like helicases superfamily	SSF52540,SSF52540	TIGR00595;priA: primosomal protein N'	NA
CP019396	PspR32_01330	297922	298137	216	50S ribosomal protein L31	WP_007925855.1	RPME	GO:0003674,GO:0003735,GO:0005198,GO:0005488,GO:0005575,GO:0005622,GO:0005623,GO:0005737,GO:0005829,GO:0005840,GO:0006412,GO:0008150,GO:0008152,GO:0008270,GO:0009058,GO:0009059,GO:0009987,GO:0010467,GO:0015934,GO:0019538,GO:0022625,GO:0022626,GO:0030529,GO:0032991,GO:0034645,GO:0040007,GO:0043167,GO:0043169,GO:0043170,GO:0043226,GO:0043228,GO:0043229,GO:0043232,GO:0044237,GO:0044238,GO:0044249,GO:…	map03010	0QVKH	J	Binds the 23S rRNA ()	NA	MF_00501;50S ribosomal protein L31 [rpmE].;GO:0003735,GO:0005622,GO:0005840,GO:0006412	NA	PF01197;Ribosomal protein L31;GO:0003735,GO:0005622,GO:0005840,GO:0006412	NA	Ribosomal protein L31 signature,Ribosomal protein L31 signature,Ribosomal protein L31 signature	PS01143;Ribosomal protein L31 signature.	NA	NA	NA	SSF143800	TIGR00105;L31: ribosomal protein bL31	NA
CP019396	PspR32_01335	298140	298961	822	nuclease	WP_020191288.1	NUC	GO:0003674,GO:0003824,GO:0004518,GO:0005575,GO:0005576,GO:0005623,GO:0005886,GO:0006139,GO:0006259,GO:0006308,GO:0006725,GO:0006807,GO:0008150,GO:0008152,GO:0009056,GO:0009057,GO:0009987,GO:0016020,GO:0016787,GO:0016788,GO:0019439,GO:0034641,GO:0034655,GO:0043170,GO:0044237,GO:0044238,GO:0044248,GO:0044260,GO:0044265,GO:0044270,GO:0044464,GO:0046483,GO:0046700,GO:0071704,GO:0071944,GO:0090304,GO:…		0QW9W	L	nuclease	G3DSA:2.40.50.90	NA	NA	PF00565;Staphylococcal nuclease homologue;date=21-07-2017	NA	NA	PS01284;Thermonuclease family signature 2.	PS50830;Thermonuclease domain profile.	NA	Staphylococcal nuclease homologues	SSF50199	NA	NA
CP019396	PspR32_01340	299140	300408	1269	malate dehydrogenase	WP_003246680.1	MAEB	GO:0003674,GO:0003824,GO:0004470,GO:0004473,GO:0006082,GO:0006108,GO:0008150,GO:0008152,GO:0009987,GO:0016491,GO:0016614,GO:0016615,GO:0016616,GO:0019752,GO:0043436,GO:0043648,GO:0044237,GO:0044281,GO:0044710,GO:0055114,GO:0071704	map00620,map00710,map01100,map01120,map02020	0QJQU	C	Malic enzyme	G3DSA:3.40.50.10380,G3DSA:3.40.50.720	NA	PTHR23406,PTHR23406:SF18	PF00390;Malic enzyme, N-terminal domain;GO:0004471,GO:0055114,PF03949;Malic enzyme, NAD binding domain;GO:0004471,GO:0051287,GO:0055114	NA	NA	PS00331;Malic enzymes signature.	NA	NA	Malic enzyme, NAD binding domain	SSF51735,SSF53223	NA	NA
CP019396	PspR32_01345	300579	303035	2457	peptidase	WP_019752681.1	MRCA	GO:0000270,GO:0003674,GO:0003824,GO:0004180,GO:0004185,GO:0005488,GO:0005575,GO:0005576,GO:0005623,GO:0005886,GO:0005887,GO:0006022,GO:0006023,GO:0006024,GO:0006807,GO:0008144,GO:0008150,GO:0008152,GO:0008233,GO:0008236,GO:0008238,GO:0008360,GO:0008658,GO:0008955,GO:0009002,GO:0009058,GO:0009059,GO:0009252,GO:0009273,GO:0009636,GO:0009987,GO:0010941,GO:0016020,GO:0016021,GO:0016740,GO:0016757,GO:…	map00550,map01100	0RB2K	M	Penicillin-binding protein 1a	G3DSA:2.40.50.140,G3DSA:1.10.3810.10,G3DSA:3.40.710.10,G3DSA:3.40.710.10,G3DSA:3.40.710.10	NA	PTHR32282:SF5,PTHR32282:SF5,PTHR32282:SF5,PTHR32282,PTHR32282,PTHR32282	PF00912;Transglycosylase;date=21-07-2017,PF00905;Penicillin binding protein transpeptidase domain;GO:0008658,PF00905;Penicillin binding protein transpeptidase domain;GO:0008658	NA	NA	NA	NA	NA	NA	SSF53955,SSF56601,SSF56601,SSF56601,SSF56601	TIGR02074;PBP_1a_fam: penicillin-binding protein, 1A family	2029-07-01
CP019396	PspR32_01350	303185	304288	1104	hypothetical protein	PF05137.11, PF11104.6	PILM	GO:0008150,GO:0009297,GO:0009987,GO:0016043,GO:0022607,GO:0030030,GO:0030031,GO:0043711,GO:0044085,GO:0044699,GO:0044763,GO:0071840		0QIJQ	N, U	Type IV pilus assembly protein PilM	NA	NA	PTHR32432:SF3,PTHR32432	PF05137;Fimbrial assembly protein (PilN);date=21-07-2017,PF11104;Type IV pilus assembly protein PilM;ID=match$38856_8_181	NA	NA	NA	NA	NA	NA	SSF53067	NA	NA
CP019396	PspR32_01355	304285	305136	852	hypothetical protein	PF04350.11, PF04351.11	PILP	GO:0003674,GO:0003824,GO:0006928,GO:0008150,GO:0008152,GO:0009297,GO:0009987,GO:0016043,GO:0022607,GO:0030030,GO:0030031,GO:0043711,GO:0044085,GO:0044699,GO:0044763,GO:0071840		0QUJH	N, U	Pilus assembly protein	G3DSA:3.30.70.60	NA	NA	PF04350;Pilus assembly protein, PilO;date=21-07-2017,PF04351;Pilus assembly protein, PilP;date=21-07-2017	NA	NA	NA	NA	NA	NA	NA	NA	1934-12-01
CP019396	PspR32_01360	305188	306402	1215	pilus modification protein PilQ	WP_013974604.1	PILQ	GO:0003674,GO:0003676,GO:0003677,GO:0005488,GO:0005575,GO:0005623,GO:0006810,GO:0008104,GO:0008150,GO:0009279,GO:0009297,GO:0009306,GO:0009987,GO:0015031,GO:0015628,GO:0015976,GO:0016020,GO:0016043,GO:0019867,GO:0022607,GO:0030030,GO:0030031,GO:0030312,GO:0030313,GO:0031975,GO:0032940,GO:0033036,GO:0043711,GO:0044085,GO:0044462,GO:0044464,GO:0044699,GO:0044763,GO:0044765,GO:0045184,GO:0046903,GO:…		0QHUZ	U	(Type IV) pilus	NA	NA	PTHR30604	PF03958;Bacterial type II/III secretion system short domain;date=21-07-2017,PF07660;Secretin and TonB N terminus short domain;GO:0019867,PF00263;Bacterial type II and III secretion system protein;GO:0009306	NA	Bacterial general secretion pathway protein D signature,Bacterial general secretion pathway protein D signature,Bacterial general secretion pathway protein D signature,Bacterial general secretion pathway protein D signature	PS00875;Bacterial type II secretion system protein D signature.	NA	NA	Secretin and TonB N terminus short domain	NA	TIGR02515;IV_pilus_PilQ: type IV pilus secretin PilQ	NA
CP019396	PspR32_01365	306407	306925	519	shikimate kinase I	WP_010955625.1	AROK	GO:0000166,GO:0000287,GO:0001882,GO:0001883,GO:0003674,GO:0003824,GO:0004765,GO:0005488,GO:0005524,GO:0005575,GO:0005622,GO:0005623,GO:0005737,GO:0005829,GO:0006082,GO:0006793,GO:0006796,GO:0008150,GO:0008152,GO:0009058,GO:0009423,GO:0009987,GO:0016053,GO:0016301,GO:0016310,GO:0016740,GO:0016772,GO:0016773,GO:0017076,GO:0019632,GO:0019752,GO:0030554,GO:0032549,GO:0032550,GO:0032553,GO:0032555,GO:…	map00400,map01100,map01110,map01230	0QK08	E	Catalyzes the specific phosphorylation of the 3-hydroxyl group of shikimic acid using ATP as a cosubstrate ()	G3DSA:3.40.50.300	MF_00109;Shikimate kinase [aroK].;date=21-07-2017	PTHR21087	PF01202;Shikimate kinase;date=21-07-2017	NA	Shikimate kinase family signature,Shikimate kinase family signature,Shikimate kinase family signature,Shikimate kinase family signature,Shikimate kinase family signature	PS01128;Shikimate kinase signature.	NA	NA	NA	SSF52540	NA	NA
CP019396	PspR32_01370	307024	308121	1098	3-dehydroquinate synthase	WP_020302367.1	AROB	GO:0003674,GO:0003824,GO:0003856,GO:0005575,GO:0005622,GO:0005623,GO:0005737,GO:0006082,GO:0006520,GO:0006725,GO:0006807,GO:0008150,GO:0008152,GO:0008652,GO:0009058,GO:0009072,GO:0009073,GO:0009423,GO:0009987,GO:0016053,GO:0016829,GO:0016835,GO:0016838,GO:0019438,GO:0019752,GO:0043436,GO:0043648,GO:0043650,GO:0044237,GO:0044238,GO:0044249,GO:0044281,GO:0044283,GO:0044424,GO:0044464,GO:0044710,GO:…	map00400,map01100,map01110,map01230	0QJGW	E	3-dehydroquinate synthase	G3DSA:3.40.50.1970,G3DSA:1.20.1090.10	MF_00110;3-dehydroquinate synthase [aroB].;GO:0003856,GO:0005737,GO:0009073	PTHR21090:SF13,PTHR21090	PF01761;3-dehydroquinate synthase;date=21-07-2017	PIRSF001455	NA	NA	NA	NA	NA	SSF56796	TIGR01357;aroB: 3-dehydroquinate synthase	NA
CP019396	PspR32_01375	308138	309760	1623	cell division protein	WP_012053948.1				0QVWT	U	Sporulation domain-containing protein	G3DSA:3.40.50.300,G3DSA:3.40.50.300,G3DSA:3.40.50.300	NA	NA	PF05036;Sporulation related domain;date=21-07-2017,PF13401;AAA domain;date=21-07-2017	NA	NA	NA	PS51724;SPOR domain profile.	NA	NA	SSF52540	NA	NA
CP019396	PspR32_01380	309918	310189	272	hypothetical protein	NA	NA	NA	NA	NA	NA	NA	NA	NA	NA	NA	NA	NA	NA	NA	NA	NA	NA	NA	NA
CP019396	PspR32_01385	310124	314569	4446	glutamate synthase large subunit	WP_017363393.1	GLTB	GO:0003674,GO:0003824,GO:0004355,GO:0005575,GO:0005622,GO:0005623,GO:0006082,GO:0006520,GO:0006536,GO:0006537,GO:0006807,GO:0008150,GO:0008152,GO:0008652,GO:0009058,GO:0009064,GO:0009084,GO:0009342,GO:0009987,GO:0015930,GO:0016053,GO:0016491,GO:0016638,GO:0016639,GO:0019752,GO:0031026,GO:0032991,GO:0043234,GO:0043436,GO:0043648,GO:0043650,GO:0044237,GO:0044238,GO:0044249,GO:0044281,GO:0044283,GO:…	map00250,map00630,map00910,map01100,map01110,map01120,map01230	0QJBU	E	Glutamate synthase	G3DSA:3.20.20.70,G3DSA:3.20.20.70,G3DSA:3.60.20.10,G3DSA:2.160.20.60	NA	PTHR11938,PTHR11938:SF59	PF01645;Conserved region in glutamate synthase;GO:0006537,GO:0015930,GO:0016638,GO:0055114,PF04898;Glutamate synthase central domain;GO:0006807,GO:0015930,GO:0055114,PF01493;GXGXG motif;GO:0008152,GO:0016491,GO:0055114,PF00310;Glutamine amidotransferases class-II;GO:0008152	NA	NA	NA	PS51278;Glutamine amidotransferase type 2 domain profile.	NA	NA	SSF56235,SSF51395,SSF69336	NA	NA
CP019396	PspR32_01390	314686	316104	1419	glutamate synthase small subunit	WP_017678548.1	GLTD	GO:0003674,GO:0003824,GO:0004355,GO:0006082,GO:0006520,GO:0006536,GO:0006537,GO:0006807,GO:0008150,GO:0008152,GO:0008652,GO:0009058,GO:0009064,GO:0009084,GO:0009987,GO:0015930,GO:0016053,GO:0016491,GO:0016638,GO:0016639,GO:0019752,GO:0043436,GO:0043648,GO:0043650,GO:0044237,GO:0044238,GO:0044249,GO:0044281,GO:0044283,GO:0044710,GO:0044711,GO:0045181,GO:0046394,GO:0055114,GO:0071704,GO:1901564,GO:…	map00250,map00910,map01100,map01110,map01120,map01230	0QIAJ	E	Glutamate synthase	G3DSA:1.10.1060.10,G3DSA:3.50.50.60,G3DSA:3.40.50.720,G3DSA:3.40.50.720	NA	PTHR11938:SF61,PTHR11938	PF07992;Pyridine nucleotide-disulphide oxidoreductase;GO:0016491,GO:0055114,PF00070;Pyridine nucleotide-disulphide oxidoreductase;GO:0016491,GO:0050660,GO:0055114,PF14691;Dihydroprymidine dehydrogenase domain II, 4Fe-4S cluster;date=21-07-2017	NA	Adrenodoxin reductase family signature,Adrenodoxin reductase family signature,Adrenodoxin reductase family signature,Adrenodoxin reductase family signature,Adrenodoxin reductase family signature	NA	NA	NA	NA	SSF51971,SSF46548	TIGR01318;gltD_gamma_fam: glutamate synthase, small subunit	NA
CP019396	PspR32_01395	316293	317354	1062	uroporphyrinogen decarboxylase	WP_018928609.1	HEME	GO:0003674,GO:0003824,GO:0004853,GO:0005575,GO:0005622,GO:0005623,GO:0005737,GO:0006082,GO:0006520,GO:0006536,GO:0006725,GO:0006778,GO:0006779,GO:0006780,GO:0006782,GO:0006783,GO:0006807,GO:0008150,GO:0008152,GO:0009058,GO:0009064,GO:0009987,GO:0016053,GO:0016829,GO:0016830,GO:0016831,GO:0018130,GO:0019353,GO:0019438,GO:0019752,GO:0033013,GO:0033014,GO:0033526,GO:0034641,GO:0042168,GO:0042440,GO:…	map00860,map01100,map01110	0QISB	H	Catalyzes the decarboxylation of four acetate groups of uroporphyrinogen-III to yield coproporphyrinogen-III ()	G3DSA:3.20.20.210	MF_00218;Uroporphyrinogen decarboxylase [hemE].;GO:0004853,GO:0006779	PTHR21091,PTHR21091:SF2	PF01208;Uroporphyrinogen decarboxylase (URO-D);GO:0004853,GO:0006779	NA	NA	PS00906;Uroporphyrinogen decarboxylase signature 1.,PS00907;Uroporphyrinogen decarboxylase signature 2.	NA	NA	NA	SSF51726	TIGR01464;hemE: uroporphyrinogen decarboxylase	NA
CP019396	PspR32_01400	317495	317842	348	stress-induced protein YgiW	WP_011531760.1	YGIW	GO:0000302,GO:0005575,GO:0005623,GO:0006950,GO:0006979,GO:0008150,GO:0009987,GO:0010035,GO:0010038,GO:0033554,GO:0034599,GO:0034614,GO:0042221,GO:0042542,GO:0042597,GO:0042710,GO:0044010,GO:0044011,GO:0044464,GO:0044699,GO:0044763,GO:0044764,GO:0046686,GO:0050896,GO:0051703,GO:0051704,GO:0051716,GO:0070301,GO:0070887,GO:0071241,GO:0071248,GO:0071276,GO:1901700,GO:1901701		0QV0C	S	Bacterial OB fold (BOF) protein	G3DSA:2.40.50.200	NA	NA	PF04076;Bacterial OB fold (BOF) protein;date=21-07-2017	NA	NA	NA	NA	2020-01-01	NA	SSF101756	NA	2027-05-01
CP019396	PspR32_01405	317910	319172	1263	hypothetical protein	WP_010222239.1	YNFM	GO:0005575,GO:0005623,GO:0005886,GO:0006810,GO:0006855,GO:0008150,GO:0009987,GO:0015893,GO:0016020,GO:0042221,GO:0042493,GO:0044464,GO:0044699,GO:0044763,GO:0044765,GO:0050896,GO:0051179,GO:0051234,GO:0055085,GO:0071944		0QJ4J	G	Major Facilitator	G3DSA:1.20.1250.20,G3DSA:1.20.1250.20	NA	PTHR24003,PTHR24003:SF564	PF07690;Major Facilitator Superfamily;GO:0016021,GO:0055085	NA	NA	PS00216;Sugar transport proteins signature 1.,PS00216;Sugar transport proteins signature 1.	PS50850;Major facilitator superfamily (MFS) profile.	NA	NA	SSF103473	NA	70-92,36-55,191-213,130-152,104-126,159-181,241-263,366-388,278-300,392-414,307-326,331-353
CP019396	PspR32_01410	319293	320192	900	LysR family transcriptional regulator	WP_010955618.1	YNFL			0QI8J	K	LysR family transcriptional regulator	G3DSA:3.40.190.10,G3DSA:3.40.190.10,G3DSA:1.10.10.10	NA	PTHR30346,PTHR30346:SF0	PF03466;LysR substrate binding domain;date=21-07-2017,PF00126;Bacterial regulatory helix-turn-helix protein, lysR family;GO:0003700,GO:0006355	NA	LysR bacterial regulatory protein HTH signature,LysR bacterial regulatory protein HTH signature,LysR bacterial regulatory protein HTH signature	NA	PS50931;LysR-type HTH domain profile.	NA	NA	SSF53850,SSF46785	NA	NA
CP019396	PspR32_01415	320194	320640	447	excinuclease	WP_017903708.1				0QWIG	S	Excinuclease ATPase subunit	NA	NA	NA	NA	NA	NA	NA	NA	2023-01-01	NA	NA	NA	NA
CP019396	PspR32_01420	320656	321090	435	hypothetical protein	WP_010222242.1				0QWTE	S	lipoprotein	NA	NA	NA	NA	NA	NA	NA	PS51257;Prokaryotic membrane lipoprotein lipid attachment site profile.	NA	NA	NA	NA	NA
CP019396	PspR32_01425	321125	322351	1227	beta-ketoacyl-ACP synthase II	WP_011058835.1	FABF2		map00061,map00780,map01100	0QICX	I	synthase	G3DSA:3.40.47.10,G3DSA:3.40.47.10	NA	PTHR11712	PF00109;Beta-ketoacyl synthase, N-terminal domain;date=21-07-2017,PF02801;Beta-ketoacyl synthase, C-terminal domain;date=21-07-2017	NA	NA	PS00606;Beta-ketoacyl synthases active site.	NA	NA	Beta-ketoacyl synthase	SSF53901,SSF53901	NA	NA
CP019396	PspR32_01430	322351	323079	729	beta-ketoacyl-ACP reductase	WP_002551672.1	FABG	GO:0006082,GO:0006629,GO:0006631,GO:0006633,GO:0008150,GO:0008152,GO:0008610,GO:0009058,GO:0009987,GO:0016053,GO:0019752,GO:0032787,GO:0043436,GO:0044237,GO:0044238,GO:0044249,GO:0044255,GO:0044281,GO:0044283,GO:0044710,GO:0044711,GO:0046394,GO:0071704,GO:0072330,GO:1901576	map00061,map00780,map01040,map01100	0QHVI	I	reductase	G3DSA:3.40.50.720	NA	PTHR24312,PTHR24312:SF0	PF00106;short chain dehydrogenase;GO:0008152,GO:0016491	NA	Glucose/ribitol dehydrogenase family signature,Glucose/ribitol dehydrogenase family signature,Glucose/ribitol dehydrogenase family signature,Glucose/ribitol dehydrogenase family signature,Glucose/ribitol dehydrogenase family signature,Glucose/ribitol dehydrogenase family signature,Short-chain dehydrogenase/reductase (SDR) superfamily signature,Short-chain dehydrogenase/reductase (SDR) superfamily…	NA	NA	NA	Target=PspR32_01430 3 189	SSF51735	TIGR01831;fabG_rel: putative 3-oxoacyl-(acyl-carrier-protein) reductase	NA
CP019396	PspR32_01435	323072	323542	471	3-hydroxylacyl-ACP dehydratase	WP_003438831.1	FABA		map00362,map00363,map00626,map00650,map00903,map01100,map01110,map01120	0QUFY	I	dehydratase	G3DSA:3.10.129.10	NA	NA	NA	PIRSF020565	NA	NA	NA	NA	NA	SSF54637	NA	NA
CP019396	PspR32_01440	323539	324738	1200	beta-ketoacyl-[acyl-carrier-protein] synthase II	WP_007925822.1	FABF		map00061,map00780,map01100	0QI00	I	synthase	G3DSA:3.40.47.10,G3DSA:3.40.47.10	NA	PTHR11712,PTHR11712	PF02801;Beta-ketoacyl synthase, C-terminal domain;date=21-07-2017,PF00109;Beta-ketoacyl synthase, N-terminal domain;date=21-07-2017	NA	NA	PS00606;Beta-ketoacyl synthases active site.	NA	NA	Beta-ketoacyl synthase	SSF53901,SSF53901	NA	NA
CP019396	PspR32_01445	324735	325220	486	hypothetical protein	WP_011058839.1				18CSB	S	NA	NA	NA	NA	NA	NA	NA	NA	PS51257;Prokaryotic membrane lipoprotein lipid attachment site profile.	2020-01-01	NA	NA	NA	NA
CP019396	PspR32_01450	325217	325951	735	SAM-dependent methyltransferase	WP_010222249.1				0R9P1	S	ubiE/COQ5 methyltransferase family	G3DSA:3.40.50.150	NA	PTHR10108,PTHR10108:SF705	PF08241;Methyltransferase domain;GO:0008152,GO:0008168	NA	NA	PS01184;ubiE/COQ5 methyltransferase family signature 2.	NA	NA	NA	SSF53335	NA	NA
CP019396	PspR32_01455	325948	327195	1248	FAD-dependent oxidoreductase	WP_011531771.1	FIXC		map00051,map00363,map00591,map00625,map00650,map01100,map01120	0QKFI	C	FAD-binding protein	G3DSA:3.50.50.60,G3DSA:3.50.50.60	NA	PTHR10617,PTHR10617:SF101	PF01494;FAD binding domain;date=21-07-2017	NA	NA	NA	NA	NA	NA	SSF51905,SSF51905	NA	NA
CP019396	PspR32_01460	327182	328342	1161	sodium:proton antiporter	WP_010222251.1	NA	NA	NA	NA	NA	NA	NA	NA	NA	NA	NA	NA	NA	NA	NA	NA	NA	NA	26-48,63-82,121-143,287-309,221-243,4-21,258-280,94-116,347-369,156-173,183-201
CP019396	PspR32_01465	328339	330651	2313	hypothetical protein	WP_010222252.1	VP0886			0QJ1G	S	membrAne	G3DSA:1.20.1640.10,G3DSA:1.20.1640.10	NA	NA	NA	NA	NA	NA	NA	NA	NA	SSF82866,SSF82866	NA	645-667,275-297,674-696,711-733,302-324,418-440,7-26,371-393,345-367,740-762,251-270
CP019396	PspR32_01470	330641	331240	600	hypothetical protein	WP_016983875.1	ECS4335			0QV7Y	M	outer membrane lipoprotein carrier protein	G3DSA:2.50.20.10	NA	NA	PF03548;Outer membrane lipoprotein carrier protein LolA;date=21-07-2017	NA	NA	NA	PS51257;Prokaryotic membrane lipoprotein lipid attachment site profile.	2022-01-01	NA	SSF89392	NA	NA
CP019396	PspR32_01475	331237	331662	426	thioesterase	WP_011332100.1				0QS2D	S	Thioesterase	G3DSA:3.10.129.10	NA	PTHR31793	PF13279;Thioesterase-like superfamily;date=21-07-2017	NA	NA	NA	NA	NA	NA	SSF54637	NA	NA
CP019396	PspR32_01480	331655	333199	1545	histidine ammonia-lyase	WP_020796184.1	HUTH		map00340,map00360,map00940,map01100,map01110	0QNRY	E	Histidine ammonia-lyase	G3DSA:1.10.275.10,G3DSA:1.20.200.10	NA	PTHR10362:SF7,PTHR10362	PF00221;Aromatic amino acid lyase;GO:0009058,GO:0016841	NA	NA	PS00488;Phenylalanine and histidine ammonia-lyases signature.	NA	NA	NA	SSF48557	NA	NA
CP019396	PspR32_01485	333180	334118	939	glycosyl transferase	WP_010222256.1			map00350,map00362,map00540,map00627,map00642,map00903,map01100,map01120	0QQ8E	M	Acyltransferase	NA	NA	NA	PF03279;Bacterial lipid A biosynthesis acyltransferase;GO:0016021,GO:0016740	PIRSF028561	NA	NA	NA	NA	NA	NA	NA	29-48
CP019396	PspR32_01490	334115	334849	735	glycosyl transferase	WP_019825319.1	YCDQ			0QJ8B	M	Glycosyl Transferase Family	G3DSA:3.90.550.10	NA	PTHR10859	PF00535;Glycosyl transferase family 2;date=21-07-2017	NA	NA	NA	NA	NA	NA	SSF53448	NA	NA
CP019396	PspR32_01495	334842	336521	1680	AMP-binding protein	WP_010222259.1	PIGH			0QI68	Q	AMP-dependent synthetase and ligase	G3DSA:3.30.300.30,G3DSA:3.10.129.10,G3DSA:3.40.50.980,G3DSA:3.40.50.980	NA	PTHR24095:SF111,PTHR24095	PF00501;AMP-binding enzyme;GO:0003824,GO:0008152,PF07977;FabA-like domain;date=21-07-2017	NA	NA	NA	NA	NA	NA	SSF56801,SSF54637	NA	NA
CP019396	PspR32_01500	336518	337063	546	hypothetical protein	WP_019360977.1				0QUGE	S	membrAne	NA	NA	NA	NA	NA	NA	NA	NA	NA	NA	NA	NA	151-173,75-97,127-146,51-70,5-22,27-44
CP019396	PspR32_01505	337060	337314	255	acyl carrier protein	WP_020796189.1	ACPP	GO:0005575,GO:0005622,GO:0005623,GO:0005737,GO:0044424,GO:0044464		0QVX0	I, Q	Carrier of the growing fatty acid chain in fatty acid biosynthesis ()	G3DSA:1.10.1200.10	NA	NA	PF00550;Phosphopantetheine attachment site;date=21-07-2017	NA	NA	NA	PS50075;Acyl carrier protein phosphopantetheine domain profile.	NA	NA	SSF47336	NA	NA
CP019396	PspR32_01510	337324	337596	273	acyl carrier protein	WP_011058851.1	ACPP2			0QVX7	I, Q	Acyl carrier protein	G3DSA:1.10.1200.10	NA	NA	PF00550;Phosphopantetheine attachment site;date=21-07-2017	NA	NA	NA	PS50075;Acyl carrier protein phosphopantetheine domain profile.	NA	NA	SSF47336	NA	NA
CP019396	PspR32_01515	337571	338383	813	1-acyl-sn-glycerol-3-phosphate acyltransferase	WP_010222264.1	PLSC			0QJJF	I	Acyltransferase	G3DSA:3.40.1130.10	NA	PTHR10434	PF01553;Acyltransferase;GO:0008152,GO:0016746	NA	NA	NA	NA	NA	Phosphate acyltransferases	SSF69593	NA	19-41
CP019396	PspR32_01520	338359	339075	717	3-oxoacyl-ACP synthase	WP_010563241.1	VV10045			0QU0G	S	NA	NA	NA	NA	PF13723;Beta-ketoacyl synthase, N-terminal domain;date=21-07-2017	NA	NA	NA	NA	NA	NA	NA	NA	NA
CP019396	PspR32_01525	339393	340166	774	cobalamin biosynthesis protein CobQ	WP_010222266.1	BMUL_0541			0QKQ3	D	parA family	G3DSA:3.40.50.300	NA	PTHR13696,PTHR13696:SF52	PF01656;CobQ/CobB/MinD/ParA nucleotide binding domain;date=21-07-2017	NA	NA	NA	NA	NA	NA	SSF52540	NA	NA
CP019396	PspR32_01530	340163	340597	435	thioredoxin TrxC	WP_008042033.1	TRXC	GO:0003674,GO:0003824,GO:0005488,GO:0005575,GO:0005622,GO:0005623,GO:0005737,GO:0008150,GO:0008152,GO:0008270,GO:0015035,GO:0015036,GO:0016491,GO:0016667,GO:0043167,GO:0043169,GO:0044424,GO:0044464,GO:0044710,GO:0046872,GO:0046914,GO:0055114		0QS4Q	O	Thioredoxin 2	G3DSA:3.40.30.10	NA	PTHR10438:SF253,PTHR10438	PF00085;Thioredoxin;GO:0045454	NA	Thioredoxin family signature,Thioredoxin family signature,Thioredoxin family signature	PS00194;Thioredoxin family active site.	PS51352;Thioredoxin domain profile.	NA	NA	SSF52833	NA	NA
CP019396	PspR32_01535	340707	341192	486	hypothetical protein	WP_010222270.1				0QUU7	S	NA	NA	NA	NA	PF14085;Domain of unknown function (DUF4265);date=21-07-2017	NA	NA	NA	NA	NA	NA	NA	NA	NA
CP019396	PspR32_01540	341203	342663	1461	hypothetical protein	WP_007949840.1	YDIU			0QHUE	S	UPF0061 protein	NA	MF_00692;UPF0061 protein YdiU [ydiU].;date=21-07-2017	PTHR32057:SF12,PTHR32057	PF02696;Uncharacterized ACR, YdiU/UPF0061 family;date=21-07-2017	NA	NA	NA	NA	NA	NA	NA	NA	NA
CP019396	PspR32_01545	342722	346072	3351	potassium transporter KefA	WP_010222272.1	AEFA	GO:0003674,GO:0005215,GO:0005216,GO:0005575,GO:0005623,GO:0005886,GO:0006810,GO:0006811,GO:0006884,GO:0008150,GO:0008381,GO:0009987,GO:0009992,GO:0015075,GO:0015267,GO:0016020,GO:0019725,GO:0022803,GO:0022833,GO:0022836,GO:0022838,GO:0022839,GO:0022857,GO:0022891,GO:0022892,GO:0030104,GO:0034220,GO:0042592,GO:0044464,GO:0044699,GO:0044763,GO:0044765,GO:0048878,GO:0051179,GO:0051234,GO:0055082,GO:…		0QIUD	M	Mechanosensitive ion channel	G3DSA:2.30.30.60,G3DSA:3.30.70.100	NA	PTHR30347	PF12795;Mechanosensitive ion channel porin domain;date=21-07-2017,PF00924;Mechanosensitive ion channel;GO:0016020,GO:0055085,PF12794;Mechanosensitive ion channel inner membrane domain 1;date=21-07-2017	NA	NA	PS01246;Uncharacterized protein family UPF0003 signature.	NA	2023-01-01	NA	SSF82861,SSF82689,SSF50182	NA	486-505,832-854,536-558,642-664,898-920,775-792,677-699,869-891,568-590,709-731,611-630,807-825
CP019396	PspR32_01550	346112	347854	1743	K+/H+ antiporter	WP_012721847.1	CVRA	GO:0005575,GO:0005623,GO:0005886,GO:0006884,GO:0008150,GO:0009987,GO:0016020,GO:0016021,GO:0019725,GO:0031224,GO:0042592,GO:0044425,GO:0044464,GO:0044699,GO:0044763,GO:0065007,GO:0065008,GO:0071944		0QIHF	P	Participates in control of cell volume in low-osmolarity conditions ()	G3DSA:3.30.465.10,G3DSA:3.30.70.1450	MF_01075;K(+)/H(+) antiporter NhaP2 [nhaP2].;GO:0005451,GO:0006812,GO:0006813,GO:0006884,GO:0016021	PTHR32507:SF7,PTHR32507	PF03471;Transporter associated domain;date=21-07-2017,PF02080;TrkA-C domain;GO:0006813,GO:0008324,PF00999;Sodium/hydrogen exchanger family;GO:0006812,GO:0015299,GO:0016021,GO:0055085	NA	NA	NA	PS51202;RCK C-terminal domain profile.	NA	Transporter associated domain	SSF116726,SSF56176	NA	272-289,296-318,86-108,51-73,218-240,4-23,30-47,118-140,362-384,333-355
CP019396	PspR32_01555	348096	349787	1692	choline dehydrogenase	WP_016395415.1	BETA	GO:0003674,GO:0003824,GO:0005575,GO:0005623,GO:0005886,GO:0006066,GO:0006082,GO:0006520,GO:0006575,GO:0006576,GO:0006577,GO:0006578,GO:0006807,GO:0006950,GO:0006970,GO:0008150,GO:0008152,GO:0008652,GO:0008812,GO:0009058,GO:0009308,GO:0009628,GO:0009987,GO:0016020,GO:0016053,GO:0016491,GO:0016614,GO:0019285,GO:0019695,GO:0019752,GO:0031455,GO:0031456,GO:0034641,GO:0042398,GO:0042439,GO:0043436,GO:…	map00260,map01100	0QHS6	E	Can catalyze the oxidation of choline to betaine aldehyde and betaine aldehyde to glycine betaine ()	G3DSA:3.50.50.60,G3DSA:3.50.50.60,G3DSA:3.50.50.60	MF_00750;Oxygen-dependent choline dehydrogenase [betA].;GO:0008812,GO:0019285	PTHR11552:SF61,PTHR11552	PF05199;GMC oxidoreductase;GO:0016614,GO:0055114,PF00732;GMC oxidoreductase;GO:0016614,GO:0050660,GO:0055114	PIRSF000137	NA	PS00624;GMC oxidoreductases signature 2.,PS00623;GMC oxidoreductases signature 1.	NA	NA	NA	SSF54373,SSF51905,SSF51905	TIGR01810;betA: choline dehydrogenase	NA
CP019396	PspR32_01560	349939	351411	1473	betaine-aldehyde dehydrogenase	WP_015886275.1	BETB	GO:0003674,GO:0003824,GO:0004029,GO:0006066,GO:0006082,GO:0006520,GO:0006575,GO:0006576,GO:0006577,GO:0006578,GO:0006807,GO:0006950,GO:0006970,GO:0008150,GO:0008152,GO:0008652,GO:0008802,GO:0009058,GO:0009308,GO:0009628,GO:0009987,GO:0016053,GO:0016491,GO:0016620,GO:0016903,GO:0019285,GO:0019695,GO:0019752,GO:0031455,GO:0031456,GO:0034641,GO:0042398,GO:0042439,GO:0043436,GO:0044106,GO:0044237,GO:…	map00010,map00040,map00053,map00071,map00260,map00280,map00310,map00330,map00340,map00380,map00410,map00561,map00620,map00625,map00640,map00903,map01100,map01110,map01120	0QHQJ	C	dehydrogenase	G3DSA:3.40.309.10,G3DSA:3.40.605.10	MF_00804;NAD/NADP-dependent betaine aldehyde dehydrogenase [betB].;GO:0008802,GO:0019285,GO:0046872	PTHR11699,PTHR11699:SF115	PF00171;Aldehyde dehydrogenase family;GO:0008152,GO:0016491,GO:0055114	NA	NA	PS00070;Aldehyde dehydrogenases cysteine active site.,PS00687;Aldehyde dehydrogenases glutamic acid active site.	NA	NA	NA	SSF53720	TIGR01804;BADH: betaine-aldehyde dehydrogenase	NA
CP019396	PspR32_01565	351443	352108	666	transcriptional regulator BetI	WP_010222276.1	BETI	GO:0001071,GO:0003674,GO:0003700,GO:0006066,GO:0006082,GO:0006355,GO:0006520,GO:0006575,GO:0006576,GO:0006577,GO:0006578,GO:0006807,GO:0008150,GO:0008152,GO:0008652,GO:0009058,GO:0009308,GO:0009889,GO:0009987,GO:0010468,GO:0010556,GO:0016053,GO:0019219,GO:0019222,GO:0019285,GO:0019695,GO:0019752,GO:0031323,GO:0031326,GO:0031455,GO:0031456,GO:0034641,GO:0042398,GO:0042439,GO:0043436,GO:0044106,GO:…		0QM13	K	Repressor involved in choline regulation of the bet genes ()	G3DSA:1.10.357.10	MF_00768;HTH-type transcriptional regulator BetI [betI].;date=21-07-2017	PTHR30055:SF32,PTHR30055	PF00440;Bacterial regulatory proteins, tetR family;GO:0003677,PF13977;Bacterial transcriptional repressor;date=21-07-2017	NA	NA	PS01081;TetR-type HTH domain signature.	PS50977;TetR-type HTH domain profile.	NA	NA	SSF46689,SSF48498	TIGR03384;betaine_BetI: transcriptional repressor BetI	NA
CP019396	PspR32_01570	352531	354534	2004	beta-aspartyl-peptidase	WP_019437768.1	BETT	GO:0005575,GO:0005623,GO:0005886,GO:0006810,GO:0006950,GO:0006974,GO:0008150,GO:0009987,GO:0016020,GO:0033554,GO:0044464,GO:0044699,GO:0044763,GO:0050896,GO:0051179,GO:0051234,GO:0051716,GO:0071944		16PBM	P	transporter	NA	NA	PTHR30047:SF2,PTHR30047	PF02028;BCCT family transporter;GO:0005215,GO:0006810,GO:0016020	NA	NA	NA	NA	NA	NA	NA	TIGR00842;bcct: transporter, betaine/carnitine/choline transporter (BCCT) family	483-505,459-478,201-223,59-81,417-439,323-345,17-39,264-286,146-168,238-257,94-116,358-377
CP019396	PspR32_01575	354663	355403	741	amino acid ABC transporter substrate-binding protein	WP_020299542.1				0QQAJ	E	ABC-type amino acid transport signal transduction	G3DSA:3.40.190.10,G3DSA:3.40.190.10	NA	NA	PF00497;Bacterial extracellular solute-binding proteins, family 3;date=21-07-2017	NA	NA	NA	NA	2021-01-01	NA	SSF53850	NA	NA
CP019396	PspR32_01580	355394	356161	768	hypothetical protein	WP_005737131.1	YIBQ			0QK64	S	Polysaccharide deacetylase	G3DSA:3.20.20.370	NA	PTHR30105	PF04748;Divergent polysaccharide deacetylase;date=21-07-2017	NA	NA	NA	NA	2018-01-01	NA	SSF88713	NA	NA
CP019396	PspR32_01585	356171	357499	1329	peptidase S41	WP_009684994.1	CTPA	GO:0005575,GO:0005576,GO:0005623,GO:0005886,GO:0016020,GO:0030288,GO:0030312,GO:0030313,GO:0031975,GO:0042597,GO:0044462,GO:0044464,GO:0071944		0QI5K	M	protease	G3DSA:3.30.750.44,G3DSA:2.30.42.10,G3DSA:3.90.226.10,G3DSA:3.90.226.10	NA	PTHR32060	PF03572;Peptidase family S41;GO:0006508,GO:0008236,PF00595;PDZ domain (Also known as DHR or GLGF);GO:0005515	NA	NA	NA	PS50106;PDZ domain profile.	2025-01-01	tail specific protease,Domain present in PSD-95, Dlg, and ZO-1/2.	SSF52096,SSF52096,SSF50156	TIGR00225;prc: C-terminal processing peptidase	NA
CP019396	PspR32_01590	357589	358959	1371	peptidase M23	WP_016502019.1	ENVC	GO:0000910,GO:0000920,GO:0001896,GO:0003674,GO:0003824,GO:0004175,GO:0004222,GO:0005575,GO:0005623,GO:0006508,GO:0007049,GO:0008150,GO:0008152,GO:0008219,GO:0008233,GO:0008237,GO:0009987,GO:0016265,GO:0016787,GO:0019538,GO:0019835,GO:0022402,GO:0032153,GO:0032155,GO:0032506,GO:0042221,GO:0042493,GO:0042597,GO:0043170,GO:0044238,GO:0044464,GO:0044699,GO:0044763,GO:0050896,GO:0051301,GO:0070011,GO:…		0QINT	D	peptidase	G3DSA:2.70.70.10	NA	PTHR21666:SF176,PTHR21666,PTHR21666,PTHR21666:SF176	PF01551;Peptidase family M23;date=21-07-2017	NA	NA	NA	NA	NA	NA	SSF51261	NA	NA
CP019396	PspR32_01595	359028	360563	1536	2,3-bisphosphoglycerate-independent phosphoglycerate mutase	WP_010222285.1	GPMI	GO:0003674,GO:0003824,GO:0004619,GO:0005488,GO:0005575,GO:0005622,GO:0005623,GO:0005737,GO:0005975,GO:0005996,GO:0006006,GO:0006007,GO:0006091,GO:0006096,GO:0008150,GO:0008152,GO:0009056,GO:0009987,GO:0016052,GO:0016853,GO:0016866,GO:0016868,GO:0019318,GO:0019320,GO:0030145,GO:0043167,GO:0043169,GO:0044237,GO:0044238,GO:0044424,GO:0044464,GO:0044723,GO:0044724,GO:0046365,GO:0046537,GO:0046872,GO:…	map00010,map00260,map00680,map01100,map01110,map01120,map01230	0QK8I	G	Catalyzes the interconversion of 2-phosphoglycerate and 3-phosphoglycerate ()	G3DSA:3.40.720.10,G3DSA:3.40.720.10,G3DSA:3.40.1450.10	MF_01038;2,3-bisphosphoglycerate-independent phosphoglycerate mutase [gpmI].;GO:0004619,GO:0006007	PTHR31637,PTHR31637:SF0	PF01676;Metalloenzyme superfamily;GO:0003824,GO:0046872,PF06415;BPG-independent PGAM N-terminus (iPGM_N);GO:0004619,GO:0005737,GO:0006007,GO:0030145	PIRSF001492	NA	NA	NA	NA	NA	SSF64158,SSF53649,SSF53649	TIGR01307;pgm_bpd_ind: phosphoglycerate mutase (2,3-diphosphoglycerate-independent)	NA
CP019396	PspR32_01600	360782	361198	417	sulfurtransferase	WP_010222286.1	YIBN		map00270,map01100,map04122	0QR8U	P	Rhodanese domain protein	G3DSA:3.40.250.10	NA	PTHR13253:SF69,PTHR13253	PF00581;Rhodanese-like domain;date=21-07-2017	NA	NA	NA	PS50206;Rhodanese domain profile.	NA	Rhodanese Homology Domain	SSF52821	NA	2027-05-01
CP019396	PspR32_01605	361200	361454	255	glutaredoxin 3	WP_011058748.1	GRXC	GO:0005575,GO:0005622,GO:0005623,GO:0005737,GO:0044424,GO:0044464		0QW5X	O	glutaredoxin 3	G3DSA:3.40.30.10	NA	PTHR10168,PTHR10168:SF47	PF00462;Glutaredoxin;GO:0009055,GO:0015035,GO:0045454	NA	Glutaredoxin signature,Glutaredoxin signature,Glutaredoxin signature	PS00195;Glutaredoxin active site.	PS51354;Glutaredoxin domain profile.	NA	NA	SSF52833	TIGR02181;GRX_bact: glutaredoxin 3	NA
CP019396	PspR32_01610	361495	361986	492	preprotein translocase subunit SecB	WP_016772114.1	SECB	GO:0005575,GO:0005622,GO:0005623,GO:0005737,GO:0006605,GO:0006810,GO:0006886,GO:0008104,GO:0008150,GO:0009306,GO:0009987,GO:0015031,GO:0032940,GO:0033036,GO:0034613,GO:0043952,GO:0044424,GO:0044464,GO:0044699,GO:0044763,GO:0044765,GO:0045184,GO:0046903,GO:0046907,GO:0051179,GO:0051234,GO:0051641,GO:0051649,GO:0055085,GO:0070727,GO:0071702,GO:0071806	map03060,map03070	0QI6R	U	One of the proteins required for the normal export of preproteins out of the cell cytoplasm. It is a molecular chaperone that binds to a subset of precursor proteins, maintaining them in a translocation-competent state. It also specifically binds to its receptor SecA ()	G3DSA:3.10.420.10	MF_00821;Protein-export protein SecB [secB].;GO:0015031,GO:0051082,GO:0051262	NA	PF02556;Preprotein translocase subunit SecB;GO:0015031,GO:0051082,GO:0051262	NA	Bacterial protein-transport SecB chaperone protein signature,Bacterial protein-transport SecB chaperone protein signature,Bacterial protein-transport SecB chaperone protein signature,Bacterial protein-transport SecB chaperone protein signature	NA	NA	NA	NA	SSF54611	TIGR00809;secB: protein-export chaperone SecB	NA
CP019396	PspR32_01615	362085	362540	456	tRNA (uridine(34)/cytosine(34)/5- carboxymethylaminomethyluridine(34)-2'-O)- methyltransferase TrmL	WP_009396100.1	TRML	GO:0000154,GO:0001510,GO:0002128,GO:0002130,GO:0002131,GO:0002132,GO:0003674,GO:0003824,GO:0005575,GO:0005622,GO:0005623,GO:0005737,GO:0006139,GO:0006364,GO:0006396,GO:0006399,GO:0006400,GO:0006725,GO:0006807,GO:0008033,GO:0008150,GO:0008152,GO:0008168,GO:0008173,GO:0008175,GO:0008649,GO:0008757,GO:0009451,GO:0009987,GO:0010467,GO:0016070,GO:0016072,GO:0016300,GO:0016427,GO:0016740,GO:0016741,GO:…	map04122	0QQUE	J	Methylates the ribose at the nucleotide 34 wobble position in the two leucyl isoacceptors tRNA(Leu)(CmAA) and tRNA(Leu)(cmnm5UmAA). Catalyzes the methyl transfer from S- adenosyl-L-methionine to the 2'-OH of the wobble nucleotide ()	G3DSA:3.40.1280.10	MF_01885;tRNA (cytidine(34)-2'-O)-methyltransferase [trmL].;GO:0001510,GO:0008168	PTHR12029	PF00588;SpoU rRNA Methylase family;GO:0003723,GO:0006396,GO:0008173	PIRSF029256	NA	NA	NA	NA	NA	SSF75217	NA	NA
CP019396	PspR32_01620	362539	362976	438	hypothetical protein	WP_010955603.1	NA	NA	NA	NA	NA	NA	NA	NA	NA	NA	NA	NA	NA	NA	NA	NA	NA	NA	22-44
CP019396	PspR32_01625	363283	364719	1437	nitrogen regulation protein NR(I)	WP_003171122.1	NTRC	GO:0000156,GO:0000160,GO:0003674,GO:0004871,GO:0006355,GO:0006808,GO:0007154,GO:0007165,GO:0008150,GO:0009889,GO:0009987,GO:0010468,GO:0010556,GO:0019219,GO:0019222,GO:0023052,GO:0031323,GO:0031326,GO:0035556,GO:0044699,GO:0044700,GO:0044763,GO:0050789,GO:0050794,GO:0050896,GO:0051171,GO:0051252,GO:0051716,GO:0060089,GO:0060255,GO:0065007,GO:0080090,GO:2000112,GO:2001141	map02020	0QIDU	T	two component, sigma54 specific, transcriptional regulator, Fis family	G3DSA:1.10.10.60,G3DSA:3.40.50.300,G3DSA:3.40.50.2300,G3DSA:1.10.8.60	NA	PTHR32071:SF24,PTHR32071,PTHR32071,PTHR32071:SF24	PF00158;Sigma-54 interaction domain;GO:0005524,GO:0006355,GO:0008134,PF02954;Bacterial regulatory protein, Fis family;GO:0043565,PF00072;Response regulator receiver domain;GO:0000160	NA	FIS bacterial regulatory protein HTH signature,FIS bacterial regulatory protein HTH signature	PS00675;Sigma-54 interaction domain ATP-binding region A signature.,PS00676;Sigma-54 interaction domain ATP-binding region B signature.,PS00688;Sigma-54 interaction domain C-terminal part signature.	PS50110;Response regulatory domain profile.,PS50045;Sigma-54 interaction domain profile.	NA	cheY-homologous receiver domain,ATPases associated with a variety of cellular activities	SSF52540,SSF46689,SSF52172	TIGR01818;ntrC: nitrogen regulation protein NR(I)	NA
CP019396	PspR32_01630	364716	365801	1086	PAS domain-containing sensor histidine kinase	WP_020312124.1	GLNL	GO:0000155,GO:0000160,GO:0003674,GO:0003824,GO:0004672,GO:0004673,GO:0004721,GO:0004871,GO:0004872,GO:0005575,GO:0005622,GO:0005623,GO:0006464,GO:0006468,GO:0006793,GO:0006796,GO:0006808,GO:0007154,GO:0007165,GO:0008150,GO:0008152,GO:0009987,GO:0016301,GO:0016310,GO:0016311,GO:0016740,GO:0016772,GO:0016773,GO:0016775,GO:0016787,GO:0016788,GO:0016791,GO:0019222,GO:0019538,GO:0023014,GO:0023052,GO:…	map02020	0QK32	T	Signal transduction histidine kinase, nitrogen specific	G3DSA:3.30.565.10,G3DSA:1.10.287.130,G3DSA:3.30.450.20	NA	PTHR24423	PF00512;His Kinase A (phospho-acceptor) domain;GO:0000155,GO:0007165,GO:0016020,PF02518;Histidine kinase-, DNA gyrase B-, and HSP90-like ATPase;date=21-07-2017,PF00989;PAS fold;GO:0006355	NA	Bacterial sensor protein C-terminal signature,Bacterial sensor protein C-terminal signature,Bacterial sensor protein C-terminal signature	NA	PS50109;Histidine kinase domain profile.	NA	Histidine kinase-like ATPases,His Kinase A (phosphoacceptor) domain,PAS domain	SSF55874,SSF47384,SSF55785	NA	NA
CP019396	PspR32_01635	366058	366624	567	hypothetical protein	WP_008078102.1	SSCG_01041	GO:0003674,GO:0003824,GO:0004106,GO:0005575,GO:0005576,GO:0006082,GO:0008150,GO:0008152,GO:0009987,GO:0016853,GO:0016866,GO:0019752,GO:0043436,GO:0043648,GO:0044237,GO:0044281,GO:0044710,GO:0046417,GO:0071704	map00400,map01100,map01110,map01230	0R3TH	E	Catalyzes the Claisen rearrangement of chorismate to prephenate ()	G3DSA:1.20.59.10	NA	NA	PF01817;Chorismate mutase type II;GO:0046417	NA	NA	NA	PS51168;Chorismate mutase domain profile.	NA	Chorismate mutase type II	SSF48600	TIGR01806;CM_mono2: putative chorismate mutase	NA
CP019396	PspR32_01640	367090	368496	1407	type I glutamate--ammonia ligase	WP_012721762.1	GLNA	GO:0000166,GO:0000287,GO:0001882,GO:0001883,GO:0003674,GO:0003824,GO:0004356,GO:0005488,GO:0005524,GO:0005525,GO:0005575,GO:0005576,GO:0005618,GO:0005622,GO:0005623,GO:0005737,GO:0005829,GO:0005886,GO:0006082,GO:0006461,GO:0006520,GO:0006536,GO:0006541,GO:0006542,GO:0006725,GO:0006807,GO:0006950,GO:0006952,GO:0008150,GO:0008152,GO:0008652,GO:0009058,GO:0009064,GO:0009084,GO:0009405,GO:0009607,GO:…	map00250,map00330,map00630,map00910,map01100,map01120,map01230,map02020,map04724,map04727	0QIJC	E	glutamine synthetase	G3DSA:3.30.590.10,G3DSA:3.10.20.70	NA	PTHR20852:SF46,PTHR20852	PF00120;Glutamine synthetase, catalytic domain;GO:0004356,GO:0006807,PF03951;Glutamine synthetase, beta-Grasp domain;GO:0004356,GO:0006542,GO:0006807	NA	NA	PS00182;Glutamine synthetase class-I adenylation site.,PS00181;Glutamine synthetase putative ATP-binding region signature.,PS00180;Glutamine synthetase signature 1.	NA	NA	NA	SSF54368,SSF55931	TIGR00653;GlnA: glutamine synthetase, type I	NA
CP019396	PspR32_01645	368549	368782	234	hypothetical protein	WP_003186727.1	NA	NA	NA	NA	NA	NA	NA	NA	NA	NA	NA	NA	NA	NA	NA	NA	NA	NA	NA
CP019396	PspR32_01650	368827	370281	1455	tRNA 4-thiouridine(8) synthase ThiI	WP_011332034.1	THII	GO:0003674,GO:0003824,GO:0005575,GO:0005622,GO:0005623,GO:0005737,GO:0006725,GO:0006766,GO:0006767,GO:0006772,GO:0006790,GO:0006807,GO:0008150,GO:0008152,GO:0009058,GO:0009110,GO:0009228,GO:0009987,GO:0018130,GO:0019438,GO:0034641,GO:0042364,GO:0042723,GO:0042724,GO:0044237,GO:0044249,GO:0044271,GO:0044272,GO:0044281,GO:0044283,GO:0044424,GO:0044464,GO:0044710,GO:0044711,GO:0046483,GO:0071704,GO:…	map00730,map01100,map04122	0QJ42	H	Catalyzes the ATP-dependent transfer of a sulfur to tRNA to produce 4-thiouridine in position 8 of tRNAs, which functions as a near-UV photosensor. Also catalyzes the transfer of sulfur to the sulfur carrier protein ThiS, forming ThiS-thiocarboxylate. This is a step in the synthesis of thiazole, in the thiamine biosynthesis pathway. The sulfur is donated as persulfide by IscS ()	G3DSA:3.40.250.10,G3DSA:3.40.50.620	MF_00021;tRNA sulfurtransferase [thiI].;GO:0005737,GO:0016783,GO:0034227	PTHR14911,PTHR14911:SF15	PF02568;Thiamine biosynthesis protein (ThiI);GO:0004810,PF02926;THUMP domain;GO:0003723	NA	NA	NA	PS51165;THUMP domain profile.	NA	Target=PspR32_01650 77 167	SSF52821,SSF143437,SSF52402	TIGR04271;ThiI_C_thiazole: thiazole biosynthesis domain,TIGR00342;TIGR00342: tRNA sulfurtransferase ThiI	NA
CP019396	PspR32_01655	370410	372233	1824	GTP-binding protein TypA	WP_009396119.1	TYPA	GO:0005575,GO:0005618,GO:0005623,GO:0005886,GO:0006412,GO:0006950,GO:0008150,GO:0008152,GO:0009058,GO:0009059,GO:0009266,GO:0009409,GO:0009628,GO:0009987,GO:0010467,GO:0016020,GO:0019538,GO:0030312,GO:0034645,GO:0043170,GO:0044237,GO:0044238,GO:0044249,GO:0044260,GO:0044267,GO:0044464,GO:0050896,GO:0071704,GO:0071944,GO:1901576		0QIPQ	T	gtp-binding protein typa	G3DSA:2.40.30.10,G3DSA:2.40.50.250,G3DSA:3.30.70.870,G3DSA:3.40.50.300,G3DSA:3.30.70.240	NA	PTHR23115:SF14,PTHR23115:SF14,PTHR23115,PTHR23115	PF00679;Elongation factor G C-terminus;date=21-07-2017,PF00009;Elongation factor Tu GTP binding domain;date=21-07-2017,PF03144;Elongation factor Tu domain 2;GO:0005525	NA	GTP-binding elongation factor signature,GTP-binding elongation factor signature,GTP-binding elongation factor signature,GTP-binding elongation factor signature	PS00301;Translational (tr)-type guanine nucleotide-binding (G) domain signature.	PS51722;Translational (tr)-type guanine nucleotide-binding (G) domain profile.	NA	NA	SSF52540,SSF54980,SSF54980,SSF50447	TIGR00231;small_GTP: small GTP-binding protein domain,TIGR01394;TypA_BipA: GTP-binding protein TypA/BipA	NA
CP019396	PspR32_01660	372375	372782	408	Fe-S-oxidoreductase	WP_010453530.1				0QT2G	S	Pfam:UPF0153	NA	NA	NA	PF03692;Putative zinc- or iron-chelating domain;date=21-07-2017	NA	NA	NA	NA	NA	NA	NA	NA	NA
CP019396	PspR32_01665	372982	375432	2451	glycogen phosphorylase	WP_010222302.1	GLGP	GO:0005575,GO:0005618,GO:0005623,GO:0005975,GO:0008150,GO:0008152,GO:0009056,GO:0009274,GO:0009276,GO:0016052,GO:0030312,GO:0030313,GO:0031975,GO:0044238,GO:0044464,GO:0071704,GO:0071944,GO:1901575	map00500,map01100,map01110,map04910	0RAUG	G	Phosphorylase is an important allosteric enzyme in carbohydrate metabolism. Enzymes from different sources differ in their regulatory mechanisms and in their natural substrates. However, all known phosphorylases share catalytic and structural properties ()	G3DSA:3.40.50.2000,G3DSA:3.40.50.2000	NA	PTHR11468:SF3,PTHR11468	PF00343;Carbohydrate phosphorylase;GO:0005975,GO:0008184	PIRSF000460	NA	PS00102;Phosphorylase pyridoxal-phosphate attachment site.	NA	NA	NA	SSF53756	TIGR02093;P_ylase: glycogen/starch/alpha-glucan phosphorylases	NA
CP019396	PspR32_01670	375577	376587	1011	fructose-bisphosphatase	WP_010222303.1	FBP	GO:0005575,GO:0005622,GO:0005623,GO:0005737,GO:0044424,GO:0044464	map00010,map00030,map00051,map00680,map00710,map01100,map01110,map01120,map04910	0QI71	G	D-fructose-1,6-bisphosphate 1-phosphohydrolase class 1	G3DSA:3.30.540.10,G3DSA:3.40.190.80	MF_01855;Fructose-1,6-bisphosphatase class 1 [fbp].;GO:0005975,GO:0042132,GO:0042578	PTHR11556	PF00316;Fructose-1-6-bisphosphatase;GO:0005975,GO:0042132,GO:0042578	PIRSF000904,PIRSF500210	Fructose-1,6-bisphosphatase signature,Fructose-1,6-bisphosphatase signature,Fructose-1,6-bisphosphatase signature,Fructose-1,6-bisphosphatase signature,Fructose-1,6-bisphosphatase signature,Fructose-1,6-bisphosphatase signature	NA	NA	NA	NA	SSF56655	NA	NA
CP019396	PspR32_01675	376591	377187	597	hypothetical protein	WP_016712456.1				0QUPT	S	Bacterial protein of unknown function (DUF924)	G3DSA:1.20.58.320,G3DSA:1.25.40.10	NA	PTHR23004:SF7,PTHR23004	PF06041;Bacterial protein of unknown function (DUF924);date=21-07-2017	NA	NA	NA	NA	NA	NA	SSF48452	NA	NA
CP019396	PspR32_01680	377271	379163	1893	chemotaxis protein	WP_016984623.1	PCTC	GO:0006935,GO:0008150,GO:0009605,GO:0032101,GO:0032103,GO:0040011,GO:0040012,GO:0040017,GO:0042221,GO:0042330,GO:0048518,GO:0048520,GO:0048583,GO:0048584,GO:0050789,GO:0050795,GO:0050896,GO:0050920,GO:0050921,GO:0050926,GO:0050927,GO:0050930,GO:0065007	map02020,map02030	0QITN	S	Methyl-accepting chemotaxis	G3DSA:1.10.287.950,G3DSA:3.30.450.20	NA	PTHR32089,PTHR32089:SF28	PF02743;Cache domain;date=21-07-2017,PF00672;HAMP domain;GO:0004871,GO:0007165,GO:0016021,PF00015;Methyl-accepting chemotaxis protein (MCP) signalling domain;GO:0004871,GO:0007165,GO:0016020	NA	NA	NA	PS50111;Bacterial chemotaxis sensory transducers domain profile.,PS50885;HAMP domain profile.	NA	Methyl-accepting chemotaxis-like domains (chemotaxis sensory transducer).,HAMP (Histidine kinases, Adenylyl cyclases, Methyl binding proteins, Phosphatases) domain,HAMP (Histidine kinases, Adenylyl cyclases, Methyl binding proteins, Phosphatases) domain	SSF58104,SSF103190	NA	11-30,280-302
CP019396	PspR32_01685	379399	379653	255	hypothetical protein	WP_003171143.1				0QVTF	S	(Lipo)protein	NA	NA	NA	NA	NA	NA	NA	PS51257;Prokaryotic membrane lipoprotein lipid attachment site profile.	NA	NA	NA	NA	NA
CP019396	PspR32_01690	379650	380225	576	lipocalin	WP_010222310.1	BLC	GO:0005575,GO:0005623,GO:0009279,GO:0016020,GO:0019867,GO:0030312,GO:0030313,GO:0031975,GO:0044462,GO:0044464,GO:0071944		0QVCD	M	Outer membrane lipoprotein	G3DSA:2.40.128.20	NA	PTHR10612:SF7,PTHR10612	PF08212;Lipocalin-like domain;date=21-07-2017	PIRSF036893	Bacterial lipocalin signature,Bacterial lipocalin signature,Bacterial lipocalin signature,Bacterial lipocalin signature	PS00213;Lipocalin signature.	PS51257;Prokaryotic membrane lipoprotein lipid attachment site profile.	2024-01-01	NA	SSF50814	NA	NA
CP019396	PspR32_01695	380258	381622	1365	formimidoylglutamate deiminase	WP_003438687.1	HUTF		map00340,map00625,map00791,map01120	16QYE	F	deiminase	G3DSA:3.20.20.140,G3DSA:2.30.40.10,G3DSA:2.30.40.10	NA	PTHR11271:SF4,PTHR11271	PF01979;Amidohydrolase family;GO:0016787	NA	NA	NA	NA	NA	NA	SSF51556,SSF51338	TIGR02022;hutF: formiminoglutamate deiminase	NA
CP019396	PspR32_01700	381730	382476	747	histidine utilization repressor	WP_011332042.1	HUTC			0QMZX	K	histidine utilization repressor	G3DSA:3.40.1410.10,G3DSA:1.10.10.10	NA	PTHR11751:SF342,PTHR11751	PF00392;Bacterial regulatory proteins, gntR family;GO:0003700,GO:0006355,PF07702;UTRA domain;GO:0003677,GO:0006355	NA	GntR bacterial regulatory protein HTH signature,GntR bacterial regulatory protein HTH signature	NA	PS50949;GntR-type HTH domain profile.	NA	Target=PspR32_01700 104 241,helix_turn_helix gluconate operon transcriptional repressor	SSF46785,SSF64288	TIGR02018;his_ut_repres: histidine utilization repressor	NA
CP019396	PspR32_01705	382473	383045	573	hypothetical protein	WP_010222314.1				0QUZM	S	HutD	G3DSA:2.60.120.10,G3DSA:2.60.120.10	NA	NA	PF05962;HutD;date=21-07-2017	NA	NA	NA	NA	NA	NA	SSF51182	NA	NA
CP019396	PspR32_01710	383342	385021	1680	urocanate hydratase	WP_008098123.1	HUTU	GO:0005575,GO:0005622,GO:0005623,GO:0005737,GO:0044424,GO:0044464	map00340,map01100	0QIMT	E	Imidazolonepropionate hydrolase	G3DSA:3.40.50.10730,G3DSA:3.40.1770.10,G3DSA:3.40.1770.10	MF_00577;Urocanate hydratase [hutU].;GO:0016153	PTHR12216:SF2,PTHR12216	PF01175;Urocanase;GO:0016153	PIRSF001423	NA	PS01233;Urocanase signature.	NA	NA	NA	SSF111326	TIGR01228;hutU: urocanate hydratase	NA
CP019396	PspR32_01715	385089	386621	1533	histidine ammonia-lyase	WP_010563163.1	HUTH	GO:0003674,GO:0003824,GO:0004397,GO:0005575,GO:0005622,GO:0005623,GO:0005737,GO:0006082,GO:0006520,GO:0006807,GO:0008150,GO:0008152,GO:0009987,GO:0016829,GO:0016840,GO:0016841,GO:0019752,GO:0043436,GO:0044237,GO:0044238,GO:0044281,GO:0044424,GO:0044464,GO:0044710,GO:0071704,GO:1901564	map00340,map00940,map01100	0QI66	E	Histidine ammonia-lyase	G3DSA:1.10.275.10,G3DSA:1.20.200.10	MF_00229;Histidine ammonia-lyase [hutH].;GO:0004397,GO:0005737,GO:0006548	PTHR10362,PTHR10362:SF7	PF00221;Aromatic amino acid lyase;GO:0009058,GO:0016841	NA	NA	PS00488;Phenylalanine and histidine ammonia-lyases signature.	NA	NA	NA	SSF48557	TIGR01225;hutH: histidine ammonia-lyase	NA
CP019396	PspR32_01720	386713	388119	1407	proline-specific permease ProY	WP_010222317.1	PROY			0QK5S	E	permease	NA	NA	PTHR11785:SF280,PTHR11785	PF00324;Amino acid permease;GO:0006810,GO:0016020,GO:0055085	PIRSF006060	NA	PS00218;Amino acid permeases signature.	NA	NA	NA	NA	NA	281-303,359-381,402-424,124-146,92-114,244-266,201-223,19-41,428-450,153-175,45-64,333-355
CP019396	PspR32_01725	388135	389340	1206	imidazolonepropionase	WP_016712448.1	HUTI	GO:0005575,GO:0005622,GO:0005623,GO:0005737,GO:0044424,GO:0044464	map00340,map01100	0QIEM	Q	imidazolone-5-propionate hydrolase	G3DSA:3.20.20.140,G3DSA:2.30.40.10	MF_00372;Imidazolonepropionase [hutI].;GO:0005737,GO:0016812,GO:0019556	PTHR22642:SF1,PTHR22642	PF13147;Amidohydrolase;date=21-07-2017	NA	NA	NA	NA	NA	NA	SSF51338,SSF51338,SSF51556	TIGR01224;hutI: imidazolonepropionase	NA
CP019396	PspR32_01730	389351	390154	804	N-formylglutamate deformylase	WP_010222319.1	HUTG	GO:0006082,GO:0006520,GO:0006807,GO:0008150,GO:0008152,GO:0009987,GO:0019752,GO:0043436,GO:0044237,GO:0044238,GO:0044281,GO:0044710,GO:0071704,GO:1901564	map00340,map00630,map01100	0QKZ2	E	N-formylglutamate amidohydrolase	G3DSA:3.40.630.40	NA	NA	PF05013;N-formylglutamate amidohydrolase;date=21-07-2017	NA	NA	NA	NA	NA	NA	SSF53187	TIGR02017;hutG_amidohyd: N-formylglutamate deformylase	NA
CP019396	PspR32_01735	390323	391294	972	prolyl aminopeptidase	WP_003249260.1	PIP	GO:0008150,GO:0008152,GO:0009987,GO:0019538,GO:0043170,GO:0044237,GO:0044238,GO:0044260,GO:0044267,GO:0071704	map00330	0QIF9	E	proline iminopeptidase	G3DSA:3.40.50.1820	NA	PTHR10992:SF693,PTHR10992	PF00561;alpha/beta hydrolase fold;date=21-07-2017	PIRSF006431	Prolyl aminopeptidase (S33) family signature,Prolyl aminopeptidase (S33) family signature,Prolyl aminopeptidase (S33) family signature,Alpha/beta hydrolase fold signature,Alpha/beta hydrolase fold signature,Alpha/beta hydrolase fold signature	NA	NA	NA	NA	SSF53474	TIGR01249;pro_imino_pep_1: prolyl aminopeptidase	NA
CP019396	PspR32_01740	391291	391728	438	D-tyrosyl-tRNA(Tyr) deacylase	WP_011536082.1	DTD	GO:0003674,GO:0003824,GO:0005575,GO:0005622,GO:0005623,GO:0005737,GO:0006139,GO:0006399,GO:0006725,GO:0006807,GO:0008150,GO:0008152,GO:0009987,GO:0016070,GO:0016787,GO:0016788,GO:0034641,GO:0034660,GO:0043170,GO:0044237,GO:0044238,GO:0044260,GO:0044424,GO:0044464,GO:0046483,GO:0051499,GO:0051500,GO:0052689,GO:0071704,GO:0090304,GO:1901360		0QS1E	J	Hydrolyzes D-tyrosyl-tRNA(Tyr) into D-tyrosine and free tRNA(Tyr). Could be a defense mechanism against a harmful effect of D-tyrosine ()	G3DSA:3.50.80.10	MF_00518;D-aminoacyl-tRNA deacylase [dtd].;GO:0005737,GO:0016788,GO:0019478	PTHR10472	PF02580;D-Tyr-tRNA(Tyr) deacylase;GO:0005737,GO:0016788,GO:0019478	NA	NA	NA	NA	NA	NA	SSF69500	TIGR00256;TIGR00256: D-tyrosyl-tRNA(Tyr) deacylase	NA
CP019396	PspR32_01745	391990	393705	1716	glucan biosynthesis protein G	WP_016395370.1	MDOG	GO:0005575,GO:0005623,GO:0005975,GO:0006950,GO:0006970,GO:0008150,GO:0008152,GO:0009058,GO:0009311,GO:0009312,GO:0009628,GO:0016051,GO:0042597,GO:0044238,GO:0044464,GO:0044723,GO:0050896,GO:0071704,GO:1901576		0QIAE	P	Involved in the biosynthesis of osmoregulated periplasmic glucans (OPGs) ()	G3DSA:2.60.40.10,G3DSA:2.70.98.10	MF_01069;Glucans biosynthesis protein G [mdoG].;date=21-07-2017	PTHR30504:SF2,PTHR30504	PF04349;Periplasmic glucan biosynthesis protein, MdoG;GO:0016051,GO:0042597	PIRSF006281	NA	NA	NA	NA	NA	SSF81296,SSF74650	NA	19-38
CP019396	PspR32_01750	393698	396271	2574	glucan biosynthesis glucosyltransferase H	WP_012274581.1	MDOH	GO:0000271,GO:0003674,GO:0003824,GO:0005575,GO:0005623,GO:0005886,GO:0005887,GO:0005975,GO:0005976,GO:0006073,GO:0006950,GO:0006970,GO:0008150,GO:0008152,GO:0009058,GO:0009059,GO:0009250,GO:0009311,GO:0009312,GO:0009628,GO:0009987,GO:0016020,GO:0016021,GO:0016051,GO:0016740,GO:0016757,GO:0031224,GO:0031226,GO:0033692,GO:0034637,GO:0034645,GO:0043170,GO:0044042,GO:0044237,GO:0044238,GO:0044249,GO:…		0QHXZ	M	Involved in the biosynthesis of osmoregulated periplasmic glucans (OPGs) ()	G3DSA:3.90.550.10	MF_01072;Glucans biosynthesis glucosyltransferase H [mdoH].;GO:0016758	PTHR10587:SF63,PTHR10587	PF00535;Glycosyl transferase family 2;date=21-07-2017	NA	NA	NA	NA	NA	NA	SSF53448	NA	570-592,197-219,514-536,681-703,605-627,141-158
CP019396	PspR32_01755	396520	397323	804	amino acid ABC transporter substrate-binding protein	WP_003249267.1	FLIY		map02010	0RAVB	E	Amino acid ABC transporter, periplasmic amino acid-binding protein	G3DSA:3.40.190.10,G3DSA:3.40.190.10,G3DSA:3.40.190.10	NA	PTHR18966,PTHR18966:SF149	PF00497;Bacterial extracellular solute-binding proteins, family 3;date=21-07-2017	NA	NA	PS01039;Bacterial extracellular solute-binding proteins, family 3 signature.	NA	2024-01-01	Bacterial periplasmic substrate-binding proteins,Eukaryotic homologues of bacterial periplasmic substrate binding proteins.	SSF53850	NA	2027-05-01
CP019396	PspR32_01760	397402	398364	963	ABC transporter permease	WP_010222325.1	WS0280	GO:0005575,GO:0016020		0RAIU	E	amino acid AbC transporter	G3DSA:1.10.3720.10	NA	PTHR30614:SF4,PTHR30614	PF00528;Binding-protein-dependent transport system inner membrane component;GO:0006810,GO:0016020	NA	NA	NA	PS50928;ABC transporter integral membrane type-1 domain profile.	NA	NA	SSF161098	TIGR01726;HEQRo_perm_3TM: amino ABC transporter, permease protein, 3-TM region, His/Glu/Gln/Arg/opine family	159-181,13-35,191-213,288-310,124-146
CP019396	PspR32_01765	398357	399091	735	peptide ABC transporter ATP-binding protein	WP_003453244.1	GLNQ		map02010,map02020	0QIVF	E	abc transporter atp-binding protein	G3DSA:3.40.50.300	NA	PTHR24220,PTHR24220:SF419	PF00005;ABC transporter;GO:0005524,GO:0016887	PIRSF039085	NA	PS00211;ABC transporters family signature.	PS50893;ATP-binding cassette, ABC transporter-type domain profile.	NA	ATPases associated with a variety of cellular activities	SSF52540	NA	NA
CP019396	PspR32_01770	399158	401074	1917	methyl-accepting chemotaxis protein	WP_003220840.1			map02020,map02030	0QISK	S	methyl-accepting chemotaxis	G3DSA:1.10.287.950	NA	PTHR32089:SF28,PTHR32089	PF00672;HAMP domain;GO:0004871,GO:0007165,GO:0016021,PF00015;Methyl-accepting chemotaxis protein (MCP) signalling domain;GO:0004871,GO:0007165,GO:0016020	NA	Bacterial chemotaxis sensory transducer signature,Bacterial chemotaxis sensory transducer signature,Bacterial chemotaxis sensory transducer signature	NA	PS50885;HAMP domain profile.,PS50111;Bacterial chemotaxis sensory transducers domain profile.	NA	Methyl-accepting chemotaxis-like domains (chemotaxis sensory transducer).,HAMP (Histidine kinases, Adenylyl cyclases, Methyl binding proteins, Phosphatases) domain,HAMP (Histidine kinases, Adenylyl cyclases, Methyl binding proteins, Phosphatases) domain	SSF58104	NA	18-40,288-307
CP019396	PspR32_01775	401153	401860	708	16S rRNA (uracil(1498)-N(3))-methyltransferase	WP_008149512.1		GO:0005575,GO:0005622,GO:0005623,GO:0005737,GO:0044424,GO:0044464		0QQ71	S	Specifically methylates the N3 position of the uracil ring of uridine 1498 (m3U1498) in 16S rRNA. Acts on the fully assembled 30S ribosomal subunit ()	G3DSA:3.40.1280.10	NA	PTHR30027,PTHR30027:SF3	PF04452;RNA methyltransferase;GO:0006364,GO:0008168	PIRSF015601	NA	NA	NA	NA	NA	SSF75217	TIGR00046;TIGR00046: RNA methyltransferase, RsmE family	NA
CP019396	PspR32_01780	401857	402648	792	twin arginine-targeting protein translocase TatC	WP_012312389.1	TATC	GO:0003674,GO:0005215,GO:0005575,GO:0005622,GO:0005623,GO:0005737,GO:0005829,GO:0005886,GO:0006810,GO:0006886,GO:0008104,GO:0008150,GO:0008320,GO:0008565,GO:0009977,GO:0009987,GO:0015031,GO:0015291,GO:0015399,GO:0015405,GO:0015450,GO:0016020,GO:0022804,GO:0022857,GO:0022884,GO:0022891,GO:0022892,GO:0032991,GO:0033036,GO:0033281,GO:0034613,GO:0040007,GO:0043234,GO:0044424,GO:0044425,GO:0044444,GO:…	map03060,map03070	0QI0S	U	Part of the twin-arginine translocation (Tat) system that transports large folded proteins containing a characteristic twin-arginine motif in their signal peptide across membranes. Together with TatB, TatC is part of a receptor directly interacting with Tat signal peptides ()	NA	MF_00902;Sec-independent protein translocase protein TatC [tatC].;GO:0016021	PTHR30371,PTHR30371:SF0	PF00902;Sec-independent protein translocase protein (TatC);GO:0016021	NA	Bacterial Sec-independent translocation TatC protein family signature,Bacterial Sec-independent translocation TatC protein family signature,Bacterial Sec-independent translocation TatC protein family signature,Bacterial Sec-independent translocation TatC protein family signature	PS01218;TatC family signature.	NA	NA	NA	NA	TIGR00945;tatC: twin arginine-targeting protein translocase TatC	24-46,223-240,196-213,78-100,162-184,120-142
CP019396	PspR32_01785	402645	403028	384	Sec-independent protein translocase TatB	WP_003187876.1	TATB	GO:0005575,GO:0005623,GO:0005886,GO:0016020,GO:0044464,GO:0071944	map03060,map03070	0R9BA	U	Part of the twin-arginine translocation (Tat) system that transports large folded proteins containing a characteristic twin-arginine motif in their signal peptide across membranes. Together with TatC, TatB is part of a receptor directly interacting with Tat signal peptides. TatB may form an oligomeric binding site that transiently accommodates folded Tat precursor proteins before their translocat…	NA	MF_00237;Sec-independent protein translocase protein TatB [tatB].;GO:0016020,GO:0043953	NA	PF02416;mttA/Hcf106 family;GO:0008565,GO:0015031	NA	Bacterial sec-independent translocation TatB protein signature,Bacterial sec-independent translocation TatB protein signature,Bacterial sec-independent translocation TatB protein signature	NA	NA	NA	NA	NA	TIGR01410;tatB: twin arginine-targeting protein translocase TatB	NA
CP019396	PspR32_01790	403032	403301	270	Sec-independent protein translocase TatA	WP_016489564.1		GO:0005575,GO:0005623,GO:0005886,GO:0016020,GO:0044464,GO:0071944	map03060,map03070	0R9I6	U	Part of the twin-arginine translocation (Tat) system that transports large folded proteins containing a characteristic twin-arginine motif in their signal peptide across membranes. TatA could form the protein-conducting channel of the Tat system ()	NA	MF_00236;Sec-independent protein translocase protein TatA [tatA].;GO:0005886,GO:0008565,GO:0009306,GO:0015031,GO:0016021	NA	PF02416;mttA/Hcf106 family;GO:0008565,GO:0015031	NA	NA	NA	NA	NA	NA	NA	TIGR01411;tatAE: twin arginine-targeting protein translocase, TatA/E family	NA
CP019396	PspR32_01795	403327	403662	336	phosphoribosyl-ATP diphosphatase	WP_003209299.1	HISE	GO:0005575,GO:0005622,GO:0005623,GO:0005737,GO:0044424,GO:0044464	map00340,map01100,map01110,map01230	0QU5N	E	Phosphoribosyl-ATP pyrophosphatase	NA	MF_01020;Phosphoribosyl-ATP pyrophosphatase [hisE].;GO:0000105,GO:0004636	PTHR21256	PF01503;Phosphoribosyl-ATP pyrophosphohydrolase;date=21-07-2017	NA	NA	NA	NA	NA	NA	SSF101386	TIGR03188;histidine_hisI: phosphoribosyl-ATP diphosphatase	NA
CP019396	PspR32_01800	403664	404056	393	phosphoribosyl-AMP cyclohydrolase	WP_016495145.1	HISI	GO:0005575,GO:0005622,GO:0005623,GO:0005737,GO:0044424,GO:0044464	map00340,map01100,map01110,map01230	0QJ8E	E	Phosphoribosyl-amp cyclohydrolase	NA	MF_01021;Phosphoribosyl-AMP cyclohydrolase [hisI].;GO:0000105,GO:0004635	PTHR21256	PF01502;Phosphoribosyl-AMP cyclohydrolase;GO:0000105,GO:0004635	NA	NA	NA	NA	NA	NA	SSF141734	NA	NA
CP019396	PspR32_01805	404129	405736	1608	ubiquinone biosynthesis regulatory protein kinase UbiB	WP_003220853.1	UBIB	GO:0003674,GO:0003824,GO:0005575,GO:0005623,GO:0005886,GO:0006732,GO:0006733,GO:0006743,GO:0006744,GO:0008150,GO:0008152,GO:0009058,GO:0009108,GO:0009987,GO:0016020,GO:0016491,GO:0019168,GO:0042180,GO:0042181,GO:0042375,GO:0044237,GO:0044249,GO:0044281,GO:0044283,GO:0044464,GO:0044710,GO:0044711,GO:0045426,GO:0051186,GO:0051188,GO:0055114,GO:0071704,GO:0071944,GO:1901576,GO:1901661,GO:1901663	map00130,map01100,map01110	0QJ98	H	Required, probably indirectly, for the hydroxylation of 2-octaprenylphenol to 2-octaprenyl-6-hydroxy-phenol, the fourth step in ubiquinone biosynthesis ()	G3DSA:3.90.1200.10	MF_00414;Probable protein kinase UbiB [ubiB].;GO:0006744	PTHR10566,PTHR10566:SF6	PF03109;ABC1 family;date=21-07-2017	NA	NA	NA	NA	NA	NA	SSF56112,SSF56112	TIGR01982;UbiB: 2-polyprenylphenol 6-hydroxylase	511-533
CP019396	PspR32_01810	405733	406356	624	SCP2 domain-containing protein	WP_019581841.1	YIGP			0QTCU	S	Sterol-binding domain-containing protein	NA	NA	NA	PF02036;SCP-2 sterol transfer family;date=21-07-2017	NA	NA	NA	NA	NA	NA	SSF55718	NA	NA
CP019396	PspR32_01815	406356	407126	771	bifunctional demethylmenaquinone methyltransferase/2-methoxy-6-polyprenyl-1,4-benzoquinol methylase	WP_008080626.1	UBIE	GO:0003674,GO:0003824,GO:0005575,GO:0005623,GO:0005886,GO:0006732,GO:0006733,GO:0006743,GO:0006744,GO:0008150,GO:0008152,GO:0008168,GO:0008169,GO:0008425,GO:0008757,GO:0009058,GO:0009108,GO:0009233,GO:0009234,GO:0009987,GO:0016020,GO:0016740,GO:0016741,GO:0030580,GO:0032259,GO:0040007,GO:0042180,GO:0042181,GO:0042375,GO:0043333,GO:0044237,GO:0044249,GO:0044281,GO:0044283,GO:0044464,GO:0044710,GO:…	map00130,map01100,map01110	0QII6	H	Methyltransferase required for the conversion of demethylmenaquinone (DMKH2) to menaquinone (MKH2) and the conversion of 2-polyprenyl-6-methoxy-1,4-benzoquinol (DDMQH2) to 2-polyprenyl-3-methyl-6-methoxy-1,4-benzoquinol (DMQH2) ()	G3DSA:3.40.50.150	MF_01813;Ubiquinone/menaquinone biosynthesis C-methyltransferase UbiE [ubiE].;GO:0008168	PTHR10108:SF24,PTHR10108,PTHR10108:SF24,PTHR10108	PF01209;ubiE/COQ5 methyltransferase family;GO:0008168	NA	NA	PS01184;ubiE/COQ5 methyltransferase family signature 2.,PS01183;ubiE/COQ5 methyltransferase family signature 1.	PS51608;UbiE family SAM-binding methyltransferase profile.	NA	NA	SSF53335	TIGR01934;MenG_MenH_UbiE: ubiquinone/menaquinone biosynthesis methyltransferase	NA
CP019396	PspR32_01820	407251	407526	276	polyhydroxyalkanoic acid system protein	WP_008096120.1				0QYAK	S	polyhydroxyalkanoic acid system protein	NA	NA	NA	PF09650;Putative polyhydroxyalkanoic acid system protein (PHA_gran_rgn);date=21-07-2017	NA	NA	NA	NA	NA	NA	NA	TIGR02610;PHA_gran_rgn: putative polyhydroxyalkanoic acid system protein	NA
CP019396	PspR32_01825	407753	408172	420	poly(3-hydroxyalkanoate) granule-associated protein PhaI	WP_010222343.1	PHAI	GO:0005575,GO:0005622,GO:0005623,GO:0005737,GO:0008150,GO:0009892,GO:0010468,GO:0010605,GO:0010629,GO:0016234,GO:0019222,GO:0043226,GO:0043227,GO:0043229,GO:0043231,GO:0044424,GO:0044444,GO:0044464,GO:0048519,GO:0050789,GO:0060255,GO:0065007,GO:0070088		0QWSW	S	polyhydroxyalkanoate granule-associated protein	NA	NA	NA	PF05597;Poly(hydroxyalcanoate) granule associated protein (phasin);date=21-07-2017	NA	NA	NA	NA	NA	NA	NA	TIGR01837;PHA_granule_1: poly(hydroxyalkanoate) granule-associated protein	NA
CP019396	PspR32_01830	408183	408944	762	poly(hydroxyalkanoate) granule-associated protein	WP_010222344.1	GA2	GO:0005575,GO:0005622,GO:0005623,GO:0005737,GO:0008150,GO:0008152,GO:0009892,GO:0010468,GO:0010605,GO:0010629,GO:0016234,GO:0019222,GO:0043226,GO:0043227,GO:0043229,GO:0043231,GO:0044424,GO:0044444,GO:0044464,GO:0048519,GO:0050789,GO:0060255,GO:0065007,GO:0070088		0QWSW	S	polyhydroxyalkanoate granule-associated protein	NA	NA	NA	PF05597;Poly(hydroxyalcanoate) granule associated protein (phasin);date=21-07-2017	NA	NA	NA	NA	NA	NA	NA	TIGR01837;PHA_granule_1: poly(hydroxyalkanoate) granule-associated protein	NA
CP019396	PspR32_01835	409044	409658	615	TetR family transcriptional regulator	WP_009397780.1	PHAD	GO:0001071,GO:0003674,GO:0003700,GO:0006355,GO:0008150,GO:0009889,GO:0010468,GO:0010556,GO:0019219,GO:0019222,GO:0031323,GO:0031326,GO:0050789,GO:0050794,GO:0051171,GO:0051252,GO:0060255,GO:0065007,GO:0080090,GO:2000112,GO:2001141		0QV5F	K	Transcriptional regulator	G3DSA:1.10.357.10	NA	PTHR30055:SF7,PTHR30055	PF13972;Bacterial transcriptional repressor;date=21-07-2017,PF00440;Bacterial regulatory proteins, tetR family;GO:0003677	NA	TetR bacterial regulatory protein HTH signature,TetR bacterial regulatory protein HTH signature	NA	PS50977;TetR-type HTH domain profile.	NA	NA	SSF46689	NA	NA
CP019396	PspR32_01840	409672	411354	1683	class II poly(R)-hydroxyalkanoic acid synthase	WP_018606678.1	PHAC2	GO:0008150,GO:0008152,GO:0009058,GO:0042620,GO:0042621,GO:0071704,GO:1901576	map00650	0QKNH	I	acid synthase	G3DSA:3.40.50.1820	NA	NA	PF00561;alpha/beta hydrolase fold;date=21-07-2017,PF07167;Poly-beta-hydroxybutyrate polymerase (PhaC) N-terminus;GO:0016746,GO:0042619	NA	NA	NA	NA	NA	NA	SSF53474	TIGR01839;PHA_synth_II: poly(R)-hydroxyalkanoic acid synthase, class II	NA
CP019396	PspR32_01845	411474	412325	852	poly(3-hydroxyalkanoate) depolymerase	WP_010221485.1	PHAZ	GO:0008150,GO:0008152,GO:0009056,GO:0009987,GO:0044237,GO:0044248	map00363,map00960,map01120	0QTBW	S	poly(3-hydroxyalkanoate) depolymerase	G3DSA:3.40.50.1820	NA	PTHR10992,PTHR10992:SF698	PF00561;alpha/beta hydrolase fold;date=21-07-2017	NA	Alpha/beta hydrolase fold signature,Alpha/beta hydrolase fold signature,Alpha/beta hydrolase fold signature,Alpha/beta hydrolase fold signature	NA	NA	NA	NA	SSF53474	TIGR02240;PHA_depoly_arom: poly(3-hydroxyalkanoate) depolymerase	NA
CP019396	PspR32_01850	412386	414065	1680	class II poly(R)-hydroxyalkanoic acid synthase	WP_019691365.1	PHAC1	GO:0008150,GO:0008152,GO:0009058,GO:0042620,GO:0042621,GO:0071704,GO:1901576	map00650	0QKNH	I	acid synthase	G3DSA:3.40.50.1820	NA	NA	PF00561;alpha/beta hydrolase fold;date=21-07-2017,PF07167;Poly-beta-hydroxybutyrate polymerase (PhaC) N-terminus;GO:0016746,GO:0042619	NA	NA	NA	NA	NA	NA	SSF53474	TIGR01839;PHA_synth_II: poly(R)-hydroxyalkanoic acid synthase, class II	NA
CP019396	PspR32_01855	414415	414792	378	1-(5-phosphoribosyl)-5-((5- phosphoribosylamino)methylideneamino)imidazole-4- carboxamide isomerase	WP_008368010.1	BMUL_0566		map00340,map01100,map01110,map01230	0QTPE	S	Protein of unknown function (DUF971)	NA	NA	NA	PF06155;Protein of unknown function (DUF971);date=21-07-2017	NA	NA	NA	NA	NA	NA	NA	NA	NA
CP019396	PspR32_01860	414885	416222	1338	HslU--HslV peptidase ATPase subunit	WP_010213775.1	HSLU	GO:0003674,GO:0003824,GO:0005575,GO:0005622,GO:0005623,GO:0005737,GO:0006508,GO:0006950,GO:0008150,GO:0008152,GO:0008233,GO:0009266,GO:0009408,GO:0009628,GO:0016020,GO:0016787,GO:0019538,GO:0043170,GO:0044238,GO:0044424,GO:0044464,GO:0050896,GO:0071704		0QHSQ	O	this subunit has chaperone activity. The binding of ATP and its subsequent hydrolysis by HslU are essential for unfolding of protein substrates subsequently hydrolyzed by HslV. HslU recognizes the N-terminal part of its protein substrates and unfolds these before they are guided to HslV for hydrolysis ()	G3DSA:3.40.50.300,G3DSA:3.40.50.300,G3DSA:1.10.8.60,G3DSA:1.10.8.10,G3DSA:1.10.8.10	MF_00249;ATP-dependent protease ATPase subunit HslU [hslU].;GO:0005524,GO:0005737,GO:0009376,GO:0016887,GO:0070011	PTHR11262:SF3,PTHR11262:SF3,PTHR11262,PTHR11262	PF07724;AAA domain (Cdc48 subfamily);GO:0005524,PF00004;ATPase family associated with various cellular activities (AAA);GO:0005524	NA	NA	NA	NA	NA	ATPases associated with a variety of cellular activities,C-terminal, D2-small domain, of ClpB protein	SSF52540	TIGR00390;hslU: ATP-dependent protease HslVU, ATPase subunit	NA
CP019396	PspR32_01865	416300	416830	531	ATP-dependent protease subunit HslV	WP_008368013.1	HSLV	GO:0003674,GO:0003824,GO:0005575,GO:0005622,GO:0005623,GO:0005737,GO:0005829,GO:0006508,GO:0006950,GO:0008150,GO:0008152,GO:0008233,GO:0009266,GO:0009408,GO:0009628,GO:0016787,GO:0019538,GO:0043170,GO:0044238,GO:0044424,GO:0044444,GO:0044464,GO:0050896,GO:0071704		0QIQF	O	Protease subunit of a proteasome-like degradation complex believed to be a general protein degrading machinery ()	G3DSA:3.60.20.10	MF_00248;ATP-dependent protease subunit HslV [hslV].;GO:0004298,GO:0006508,GO:0009376	PTHR32194	PF00227;Proteasome subunit;GO:0004298,GO:0005839,GO:0051603	PIRSF039093	NA	NA	PS51476;Proteasome beta-type subunit profile.	NA	NA	SSF56235	TIGR03692;ATP_dep_HslV: ATP-dependent protease HslVU, peptidase subunit	NA
CP019396	PspR32_01870	417015	418286	1272	dihydroorotase	WP_010221490.1	PYRC	GO:0008150,GO:0040007	map00240,map01100	0QI4A	F	dihydroorotase	G3DSA:2.30.40.10,G3DSA:3.20.20.140	MF_00220_B;Dihydroorotase [pyrC].;GO:0004151,GO:0006221,GO:0046872	PTHR11647:SF4,PTHR11647	PF13147;Amidohydrolase;date=21-07-2017	NA	NA	NA	NA	NA	NA	SSF51338,SSF51338,SSF51556	TIGR00857;pyrC_multi: dihydroorotase, multifunctional complex type	NA
CP019396	PspR32_01875	418283	419287	1005	aspartate carbamoyltransferase	WP_002551732.1	PYRB	GO:0003674,GO:0003824,GO:0004070,GO:0005575,GO:0005618,GO:0005622,GO:0005623,GO:0005737,GO:0005829,GO:0005886,GO:0006139,GO:0006220,GO:0006221,GO:0006725,GO:0006753,GO:0006793,GO:0006796,GO:0006807,GO:0008150,GO:0008152,GO:0009058,GO:0009117,GO:0009165,GO:0009218,GO:0009220,GO:0009259,GO:0009260,GO:0009987,GO:0016020,GO:0016740,GO:0016741,GO:0016743,GO:0018130,GO:0019438,GO:0019637,GO:0019693,GO:…	map00240,map00250,map01100	0QK5P	F	aspartate transcarbamylase	G3DSA:3.40.50.1370,G3DSA:3.40.50.1370	MF_00001;Aspartate carbamoyltransferase [pyrB].;GO:0004070,GO:0006207	PTHR11405	PF02729;Aspartate/ornithine carbamoyltransferase, carbamoyl-P binding domain;GO:0006520,GO:0016743,PF00185;Aspartate/ornithine carbamoyltransferase, Asp/Orn binding domain;GO:0006520,GO:0016597,GO:0016743	NA	Aspartate carbamoyltransferase signature,Aspartate carbamoyltransferase signature,Aspartate carbamoyltransferase signature,Aspartate carbamoyltransferase signature,Aspartate carbamoyltransferase signature,Aspartate carbamoyltransferase signature,Aspartate/ornithine carbamoyltransferase superfamily signature,Aspartate/ornithine carbamoyltransferase superfamily signature,Aspartate/ornithine carbamo…	PS00097;Aspartate and ornithine carbamoyltransferases signature.	NA	NA	NA	SSF53671	TIGR00670;asp_carb_tr: aspartate carbamoyltransferase	NA
CP019396	PspR32_01880	419300	419818	519	bifunctional pyr operon transcriptional regulator/uracil phosphoribosyltransferase	WP_014592661.1	PYRR	GO:0000287,GO:0003674,GO:0003824,GO:0004422,GO:0005488,GO:0005575,GO:0005618,GO:0005622,GO:0005623,GO:0005737,GO:0005829,GO:0006139,GO:0006144,GO:0006163,GO:0006164,GO:0006166,GO:0006168,GO:0006177,GO:0006178,GO:0006188,GO:0006725,GO:0006753,GO:0006793,GO:0006796,GO:0006807,GO:0008150,GO:0008152,GO:0009058,GO:0009112,GO:0009113,GO:0009116,GO:0009117,GO:0009119,GO:0009123,GO:0009124,GO:0009126,GO:…	map00240,map01100	0QS4M	F	Bifunctional pyrimidine regulatory protein PyrR uracil phosphoribosyltransferase	G3DSA:3.40.50.2020	NA	PTHR11608	PF00156;Phosphoribosyl transferase domain;GO:0009116	NA	NA	NA	NA	NA	NA	SSF53271	NA	NA
CP019396	PspR32_01885	419881	420312	432	Holliday junction resolvase RuvX	WP_010221493.1	YQGF	GO:0005575,GO:0005622,GO:0005623,GO:0005737,GO:0006355,GO:0008150,GO:0009889,GO:0010468,GO:0010556,GO:0019219,GO:0019222,GO:0031323,GO:0031326,GO:0031554,GO:0031555,GO:0031564,GO:0043244,GO:0044424,GO:0044464,GO:0050789,GO:0050794,GO:0051128,GO:0051171,GO:0051252,GO:0060255,GO:0065007,GO:0080090,GO:2000112,GO:2001141		0QQWR	L	Could be a nuclease that resolves Holliday junction intermediates in genetic recombination ()	G3DSA:3.30.420.140	MF_00651;Putative Holliday junction resolvase [yqgF].;GO:0006310,GO:0031564	NA	PF03652;Uncharacterised protein family (UPF0081);GO:0006310,GO:0031564	NA	NA	NA	NA	NA	Likely ribonuclease with RNase H fold.	SSF53098	TIGR00250;RNAse_H_YqgF: putative transcription antitermination factor YqgF	NA
CP019396	PspR32_01890	420312	420881	570	DUF179 domain-containing protein	WP_010207221.1	YQGE			0QQTX	K	UPF0301 protein	G3DSA:3.40.1740.10,G3DSA:3.40.1740.10,G3DSA:3.30.70.1300	MF_00758;UPF0301 protein YqgE [yqgE].;date=21-07-2017	PTHR30327:SF1,PTHR30327	PF02622;Uncharacterized ACR, COG1678;date=21-07-2017	NA	NA	NA	NA	NA	NA	SSF143456	NA	NA
CP019396	PspR32_01895	420953	421936	984	hypothetical protein	PF12796.5				17BFK	E	ankyrin repeat	G3DSA:1.25.40.20	NA	PTHR24188	PF12796;Ankyrin repeats (3 copies);date=21-07-2017	NA	NA	NA	PS50088;Ankyrin repeat profile.,PS50297;Ankyrin repeat region circular profile.,PS51257;Prokaryotic membrane lipoprotein lipid attachment site profile.	1930-01-01	ankyrin repeats,ankyrin repeats,ankyrin repeats,ankyrin repeats,ankyrin repeats	SSF48403	NA	NA
CP019396	PspR32_01900	422021	422926	906	energy transducer TonB	WP_019694070.1	TONB3			0QR6K	M	TonB family	G3DSA:3.30.1150.10	NA	NA	PF03544;Gram-negative bacterial TonB protein C-terminal;GO:0006810	NA	NA	NA	NA	NA	NA	SSF74653	TIGR01352;tonB_Cterm: TonB family C-terminal domain	22-44
CP019396	PspR32_01905	423036	423989	954	glutathione synthase	WP_016567014.1	GSHB	GO:0000287,GO:0003674,GO:0003824,GO:0004363,GO:0005488,GO:0005575,GO:0005622,GO:0005623,GO:0005737,GO:0005829,GO:0006082,GO:0006518,GO:0006520,GO:0006575,GO:0006749,GO:0006750,GO:0006790,GO:0006807,GO:0008150,GO:0008152,GO:0008652,GO:0009058,GO:0009987,GO:0016053,GO:0016874,GO:0016879,GO:0016881,GO:0019184,GO:0019752,GO:0034641,GO:0042398,GO:0043043,GO:0043167,GO:0043169,GO:0043436,GO:0043603,GO:…	map00480,map01100	0QJUD	H	glutathione synthase	G3DSA:3.40.50.20,G3DSA:3.30.1490.20,G3DSA:3.30.470.20	MF_00162;Glutathione synthetase [gshB].;GO:0004363,GO:0005829,GO:0006750	PTHR21621:SF4,PTHR21621	PF02951;Prokaryotic glutathione synthetase, N-terminal domain;GO:0004363,GO:0006750,PF02955;Prokaryotic glutathione synthetase, ATP-grasp domain;GO:0004363,GO:0005524,GO:0006750	NA	NA	NA	PS50975;ATP-grasp fold profile.	NA	NA	SSF56059,SSF52440	TIGR01380;glut_syn: glutathione synthase	NA
CP019396	PspR32_01910	424304	424714	411	response regulator	WP_008094833.1	PILG	GO:0008150,GO:0009297,GO:0009987,GO:0016043,GO:0022607,GO:0030030,GO:0030031,GO:0043711,GO:0044085,GO:0044699,GO:0044763,GO:0071840	map02020	17AKF	T	response regulator	G3DSA:3.40.50.2300	NA	PTHR26402:SF404,PTHR26402	PF00072;Response regulator receiver domain;GO:0000160	NA	NA	NA	PS50110;Response regulatory domain profile.	NA	cheY-homologous receiver domain	SSF52172	NA	NA
CP019396	PspR32_01915	424757	425122	366	response regulator	WP_020295795.1	PILH		map02020	0QS4D	T	response regulator	G3DSA:3.40.50.2300	NA	PTHR26402	PF00072;Response regulator receiver domain;GO:0000160	NA	NA	NA	PS50110;Response regulatory domain profile.	NA	cheY-homologous receiver domain	SSF52172	NA	NA
CP019396	PspR32_01920	425134	425673	540	chemotaxis protein CheW	WP_016704857.1	PILI	GO:0006928,GO:0008150,GO:0009297,GO:0009987,GO:0016043,GO:0022607,GO:0030030,GO:0030031,GO:0040011,GO:0043107,GO:0043711,GO:0044085,GO:0044699,GO:0044763,GO:0048870,GO:0051179,GO:0051674,GO:0071840	map02020	0QSRR	N, T	CheW protein	G3DSA:2.40.50.180	NA	PTHR22617:SF19,PTHR22617	PF01584;CheW-like domain;GO:0004871,GO:0006935,GO:0007165	NA	NA	NA	PS50851;CheW-like domain profile.	NA	Two component signalling adaptor domain	SSF50341	NA	NA
CP019396	PspR32_01925	425689	427734	2046	chemotaxis protein	WP_010221501.1	PILJ	GO:0005575,GO:0005623,GO:0005886,GO:0006928,GO:0008150,GO:0009297,GO:0009987,GO:0016020,GO:0016043,GO:0022607,GO:0030030,GO:0030031,GO:0040011,GO:0043107,GO:0043711,GO:0044085,GO:0044464,GO:0044699,GO:0044763,GO:0048870,GO:0051179,GO:0051674,GO:0071840,GO:0071944	map02020,map02030	0QM95	T	Methyl-accepting chemotaxis	G3DSA:1.10.287.950	NA	PTHR32089:SF29,PTHR32089	PF13675;Type IV pili methyl-accepting chemotaxis transducer N-term;date=21-07-2017,PF00015;Methyl-accepting chemotaxis protein (MCP) signalling domain;GO:0004871,GO:0007165,GO:0016020	NA	NA	NA	PS50111;Bacterial chemotaxis sensory transducers domain profile.,PS50885;HAMP domain profile.	NA	Methyl-accepting chemotaxis-like domains (chemotaxis sensory transducer).	SSF58104	NA	18-40,310-332
CP019396	PspR32_01930	427760	433072	5313	hybrid sensor histidine kinase/response regulator	WP_003229086.1	CHEA		map02020,map02030	16UK5	T	CheA signal transduction histidine kinase	G3DSA:1.20.120.160,G3DSA:1.20.120.160,G3DSA:1.20.120.160,G3DSA:1.20.120.160,G3DSA:1.20.120.160,G3DSA:1.20.120.160,G3DSA:2.30.30.40,G3DSA:2.30.30.40,G3DSA:3.40.50.2300,G3DSA:3.30.565.10,G3DSA:1.10.287.560	NA	PTHR22617:SF6,PTHR22617:SF6,PTHR22617,PTHR22617	PF01584;CheW-like domain;GO:0004871,GO:0006935,GO:0007165,PF02518;Histidine kinase-, DNA gyrase B-, and HSP90-like ATPase;date=21-07-2017,PF00072;Response regulator receiver domain;GO:0000160,PF02895;Signal transducing histidine kinase, homodimeric domain;GO:0000155,GO:0000160,GO:0004673,GO:0005737,GO:0006935,PF01627;Hpt domain;GO:0000160,GO:0004871,PF01627;Hpt domain;GO:0000160,GO:0004871,PF0162…	NA	Bacterial sensor protein C-terminal signature,Bacterial sensor protein C-terminal signature,Bacterial sensor protein C-terminal signature	NA	PS50109;Histidine kinase domain profile.,PS50894;Histidine-containing phosphotransfer (HPt) domain profile.,PS50894;Histidine-containing phosphotransfer (HPt) domain profile.,PS50894;Histidine-containing phosphotransfer (HPt) domain profile.,PS50851;CheW-like domain profile.,PS50894;Histidine-containing phosphotransfer (HPt) domain profile.,PS50110;Response regulatory domain profile.	NA	cheY-homologous receiver domain,Histidine kinase-like ATPases,Two component signalling adaptor domain,Histidine Phosphotransfer domain,Histidine Phosphotransfer domain,Histidine Phosphotransfer domain,Histidine Phosphotransfer domain	SSF50341,SSF55874,SSF47226,SSF47226,SSF47226,SSF47226,SSF47226,SSF52172,SSF47226,SSF47226	NA	NA
CP019396	PspR32_01935	433065	433532	468	chemotaxis protein	WP_010221503.1	CHPC	GO:0006928,GO:0008150,GO:0009987,GO:0040011,GO:0043107,GO:0044699,GO:0044763,GO:0048870,GO:0051179,GO:0051674	map02020	0QVQ0	S	chemotaxis protein	NA	NA	NA	PF01584;CheW-like domain;GO:0004871,GO:0006935,GO:0007165	NA	NA	NA	PS50851;CheW-like domain profile.	NA	Two component signalling adaptor domain	SSF50341	NA	NA
CP019396	PspR32_01940	433588	434205	618	hemolysin III	WP_010444877.1	YQFA	GO:0005575,GO:0005623,GO:0005886,GO:0016020,GO:0044464,GO:0071944		0QMXE	S	hemolysin III	NA	NA	PTHR20855,PTHR20855:SF3	PF03006;Haemolysin-III related;GO:0016021	NA	NA	NA	PS51257;Prokaryotic membrane lipoprotein lipid attachment site profile.	NA	NA	NA	TIGR01065;hlyIII: channel protein, hemolysin III family	7-29,73-92,155-174,181-203,39-61,128-150,96-115
CP019396	PspR32_01945	434202	434921	720	16S rRNA (uracil(1498)-N(3))-methyltransferase	WP_019471551.1	RSME	GO:0000154,GO:0001510,GO:0003674,GO:0003824,GO:0005575,GO:0005622,GO:0005623,GO:0005737,GO:0006139,GO:0006364,GO:0006396,GO:0006725,GO:0006807,GO:0008150,GO:0008152,GO:0008168,GO:0008170,GO:0008173,GO:0008649,GO:0008757,GO:0009451,GO:0009987,GO:0010467,GO:0016070,GO:0016072,GO:0016436,GO:0016740,GO:0016741,GO:0022613,GO:0031167,GO:0032259,GO:0034470,GO:0034641,GO:0034660,GO:0042254,GO:0043170,GO:…		0QJE7	S	Specifically methylates the N3 position of the uracil ring of uridine 1498 (m3U1498) in 16S rRNA. Acts on the fully assembled 30S ribosomal subunit ()	G3DSA:2.40.240.20,G3DSA:3.40.1280.10	NA	PTHR30027,PTHR30027:SF3	PF04452;RNA methyltransferase;GO:0006364,GO:0008168	PIRSF015601	NA	NA	NA	NA	NA	SSF75217,SSF88697	TIGR00046;TIGR00046: RNA methyltransferase, RsmE family	NA
CP019396	PspR32_01950	435021	436427	1407	adenosylmethionine--8-amino-7-oxononanoate aminotransferase BioA	WP_002551704.1	BIOA	GO:0003674,GO:0003824,GO:0004015,GO:0004801,GO:0005488,GO:0005575,GO:0005622,GO:0005623,GO:0005737,GO:0006082,GO:0006461,GO:0006766,GO:0006767,GO:0006768,GO:0006790,GO:0006807,GO:0008150,GO:0008152,GO:0008483,GO:0009058,GO:0009102,GO:0009110,GO:0009987,GO:0016043,GO:0016053,GO:0016740,GO:0016744,GO:0016769,GO:0018130,GO:0019752,GO:0022607,GO:0030170,GO:0032787,GO:0034641,GO:0042364,GO:0043167,GO:…	map00780,map01100	0RB1M	H	Catalyzes the transfer of the alpha-amino group from S- adenosyl-L-methionine (SAM) to 7-keto-8-aminopelargonic acid (KAPA) to form 7,8-diaminopelargonic acid (DAPA). It is the only animotransferase known to utilize SAM as an amino donor ()	G3DSA:3.90.1150.10,G3DSA:3.90.1150.10,G3DSA:3.40.640.10	MF_00834;Adenosylmethionine-8-amino-7-oxononanoate aminotransferase [bioA].;GO:0004015,GO:0009102	PTHR11986:SF8,PTHR11986	PF00202;Aminotransferase class-III;GO:0008483,GO:0030170	NA	NA	PS00600;Aminotransferases class-III pyridoxal-phosphate attachment site.	NA	NA	NA	SSF53383	TIGR00508;bioA: adenosylmethionine-8-amino-7-oxononanoate transaminase	NA
CP019396	PspR32_01955	436619	438475	1857	amine oxidase	WP_010221507.1			map00260,map00330,map00340,map00350,map00360,map00380,map00950,map00982,map01100,map01110,map04726,map04728,map05030,map05031,map05034	0QYAN	E	amine oxidase	G3DSA:1.10.405.10,G3DSA:3.50.50.60,G3DSA:3.50.50.60,G3DSA:3.50.50.60	NA	PTHR10742:SF255,PTHR10742	PF13450;NAD(P)-binding Rossmann-like domain;date=21-07-2017,PF01593;Flavin containing amine oxidoreductase;GO:0016491,GO:0055114	NA	Flavin-containing amine oxidase signature,Flavin-containing amine oxidase signature,Flavin-containing amine oxidase signature	NA	NA	2023-01-01	NA	SSF51905,SSF51905,SSF54373	NA	NA
CP019396	PspR32_01960	438739	439290	552	cytochrome b	WP_008071971.1	YCEJ	GO:0003674,GO:0005575,GO:0005623,GO:0005886,GO:0009055,GO:0016020,GO:0044464,GO:0071944		0QJAQ	C	cytochrome b561	NA	NA	PTHR30529:SF1,PTHR30529	PF00033;Cytochrome b(N-terminal)/b6/petB;GO:0016020,GO:0022904	NA	NA	NA	NA	NA	NA	SSF81342	NA	13-35,146-168,55-72,92-114
CP019396	PspR32_01965	439324	439902	579	hypothetical protein	WP_019471546.1	YCEI	GO:0005575,GO:0005623,GO:0042597,GO:0044464		0QQVR	S	UPF0312 protein	G3DSA:2.40.128.110	MF_00780;Protein YceI [yceI].;date=21-07-2017	NA	PF04264;YceI-like domain;date=21-07-2017	NA	NA	NA	NA	2023-01-01	YceI-like domain	SSF101874	NA	NA
CP019396	PspR32_01970	439967	441865	1899	DEAD/DEAH box helicase	WP_010221510.1	RHLE	GO:0003674,GO:0003724,GO:0003824,GO:0004004,GO:0004386,GO:0006139,GO:0006152,GO:0006163,GO:0006195,GO:0006200,GO:0006725,GO:0006753,GO:0006793,GO:0006796,GO:0006807,GO:0006996,GO:0008026,GO:0008150,GO:0008152,GO:0008186,GO:0009056,GO:0009116,GO:0009117,GO:0009119,GO:0009123,GO:0009125,GO:0009126,GO:0009128,GO:0009141,GO:0009143,GO:0009144,GO:0009146,GO:0009150,GO:0009154,GO:0009158,GO:0009161,GO:…	map03018	0QI2F	L	ATP-dependent RNA helicase	G3DSA:3.40.50.300,G3DSA:3.40.50.300	MF_00968;ATP-dependent RNA helicase RhlE [rhlE].;GO:0004004,GO:0042255	PTHR24031:SF0,PTHR24031:SF0,PTHR24031:SF0,PTHR24031,PTHR24031,PTHR24031	PF00271;Helicase conserved C-terminal domain;date=21-07-2017,PF00270;DEAD/DEAH box helicase;GO:0003676,GO:0005524	NA	NA	PS00039;DEAD-box subfamily ATP-dependent helicases signature.	PS51194;Superfamilies 1 and 2 helicase C-terminal domain profile.,PS51192;Superfamilies 1 and 2 helicase ATP-binding type-1 domain profile.,PS51195;DEAD-box RNA helicase Q motif profile.	NA	helicase superfamily c-terminal domain,DEAD-like helicases superfamily	SSF52540,SSF52540	NA	NA
CP019396	PspR32_01975	442087	442872	786	amino acid ABC transporter substrate-binding protein	WP_010221511.1				0QWG4	E	Periplasmic binding protein	G3DSA:3.40.190.10,G3DSA:3.40.190.10	NA	NA	PF00497;Bacterial extracellular solute-binding proteins, family 3;date=21-07-2017	NA	NA	NA	NA	2020-01-01	Bacterial periplasmic substrate-binding proteins	SSF53850	NA	NA
CP019396	PspR32_01980	442938	444020	1083	hypothetical protein	WP_010221512.1				0R68C	S	NA	NA	NA	NA	NA	NA	NA	NA	NA	NA	NA	NA	NA	NA
CP019396	PspR32_01985	444131	444976	846	methylenetetrahydrofolate reductase [NAD(P)H]	WP_018605035.1	METF	GO:0003674,GO:0003824,GO:0004489,GO:0006082,GO:0006520,GO:0006807,GO:0008150,GO:0008152,GO:0009987,GO:0016491,GO:0016645,GO:0016646,GO:0019752,GO:0043436,GO:0044237,GO:0044238,GO:0044281,GO:0044710,GO:0055114,GO:0071704,GO:1901564	map00670,map00720,map01100,map01120	0QJ44	E	Methylenetetrahydrofolate reductase	G3DSA:3.20.20.220	NA	PTHR21091:SF90,PTHR21091	PF02219;Methylenetetrahydrofolate reductase;GO:0004489,GO:0006555,GO:0055114	NA	NA	NA	NA	NA	NA	SSF51730	TIGR00676;fadh2: methylenetetrahydrofolate reductase [NAD(P)H]	NA
CP019396	PspR32_01990	445070	446479	1410	adenosylhomocysteinase	WP_011266417.1	AHCY	GO:0000096,GO:0000098,GO:0000166,GO:0003674,GO:0003824,GO:0004013,GO:0005488,GO:0005575,GO:0005576,GO:0005618,GO:0005622,GO:0005623,GO:0005737,GO:0005829,GO:0005886,GO:0006082,GO:0006139,GO:0006461,GO:0006520,GO:0006555,GO:0006725,GO:0006790,GO:0006807,GO:0008150,GO:0008152,GO:0009056,GO:0009063,GO:0009066,GO:0009068,GO:0009087,GO:0009116,GO:0009119,GO:0009987,GO:0016020,GO:0016043,GO:0016054,GO:…	map00270,map01100	0QJPJ	H	May play a key role in the regulation of the intracellular concentration of adenosylhomocysteine ()	G3DSA:3.40.50.720,G3DSA:3.40.50.1480,G3DSA:3.40.50.1480	MF_00563;Adenosylhomocysteinase [ahcY].;GO:0004013,GO:0006730	PTHR23420	PF05221;S-adenosyl-L-homocysteine hydrolase;GO:0004013,GO:0006730,PF00670;S-adenosyl-L-homocysteine hydrolase, NAD binding domain;date=21-07-2017	PIRSF001109	NA	PS00739;S-adenosyl-L-homocysteine hydrolase signature 2.,PS00738;S-adenosyl-L-homocysteine hydrolase signature 1.	NA	NA	S-adenosyl-L-homocysteine hydrolase,S-adenosyl-L-homocysteine hydrolase, NAD binding domain	SSF52283,SSF52283,SSF51735	TIGR00936;ahcY: adenosylhomocysteinase	NA
CP019396	PspR32_01995	446705	447214	510	hypothetical protein	WP_010221515.1	NA	NA	NA	NA	NA	NA	NA	NA	NA	PF12306;Inclusion body protein;date=21-07-2017	NA	NA	NA	NA	NA	NA	NA	NA	NA
CP019396	PspR32_02000	447297	447803	507	inclusion body protein	WP_011536029.1	AIDA			0QX4H	S	Inclusion body protein	NA	NA	NA	PF12306;Inclusion body protein;date=21-07-2017	NA	NA	NA	NA	NA	NA	NA	NA	NA
CP019396	PspR32_02005	448140	448538	399	acyl-CoA thioesterase	WP_003206420.1			map00903,map01040	0QVFU	I	Thioesterase superfamily protein	G3DSA:3.10.129.10	NA	PTHR11049	PF03061;Thioesterase superfamily;date=21-07-2017	NA	NA	NA	NA	NA	NA	SSF54637	NA	NA
CP019396	PspR32_02010	448605	449840	1236	sodium:proton antiporter	WP_015272068.1				0R90F	P	Sodium/hydrogen exchanger family	NA	NA	PTHR10110:SF86,PTHR10110	PF00999;Sodium/hydrogen exchanger family;GO:0006812,GO:0015299,GO:0016021,GO:0055085	NA	NA	NA	NA	NA	NA	NA	NA	70-89,319-341,200-219,295-314,165-187,253-275,130-152,98-120,354-372,4-23,382-404,232-249,28-50
CP019396	PspR32_02015	450041	450874	834	EamA family transporter	WP_016501954.1				0QS7J	S	Permease of the drug metabolite transporter (DMT) superfamily	NA	NA	PTHR22911,PTHR22911:SF48	PF00892;EamA-like transporter family;GO:0016020,GO:0016021,PF00892;EamA-like transporter family;GO:0016020,GO:0016021	NA	NA	NA	NA	NA	NA	SSF103481,SSF103481	NA	173-192,139-158,115-132,4-21,28-50,205-227,257-274,83-105,55-74
CP019396	PspR32_02020	450900	451286	387	hypothetical protein	WP_004419617.1	OCAR_4291			0QUHQ	S	membrane protein-like protein	G3DSA:1.20.120.550	NA	NA	PF01124;MAPEG family;date=21-07-2017	NA	NA	NA	NA	NA	NA	SSF161084	NA	5-27,105-127
CP019396	PspR32_02025	451293	452444	1152	transglycosylase	WP_020191825.1	MLTA	GO:0000270,GO:0000910,GO:0003674,GO:0003824,GO:0004553,GO:0005575,GO:0005623,GO:0005886,GO:0005887,GO:0006022,GO:0006023,GO:0006024,GO:0006026,GO:0006027,GO:0006807,GO:0007049,GO:0008150,GO:0008152,GO:0008933,GO:0009056,GO:0009057,GO:0009058,GO:0009059,GO:0009252,GO:0009253,GO:0009273,GO:0009279,GO:0009987,GO:0016020,GO:0016021,GO:0016740,GO:0016757,GO:0016787,GO:0016798,GO:0019867,GO:0022402,GO:…		0QKJQ	M	Membrane-bound lytic Murein transglycosylase A	G3DSA:2.40.40.10,G3DSA:2.40.40.10	NA	PTHR30124,PTHR30124:SF0	PF06725;3D domain;GO:0004553,GO:0009254,GO:0019867,PF03562;MltA specific insert domain;GO:0004553	PIRSF019422	NA	NA	PS51257;Prokaryotic membrane lipoprotein lipid attachment site profile.	NA	MltA specific insert domain	SSF50685	NA	NA
CP019396	PspR32_02030	452575	453021	447	cytochrome C	WP_019097660.1				17N42	C	cytochrome C	G3DSA:1.20.120.10	NA	NA	PF01322;Cytochrome C';GO:0005506,GO:0009055,GO:0020037	PIRSF000027	NA	NA	PS51257;Prokaryotic membrane lipoprotein lipid attachment site profile.,PS51009;Cytochrome c class II profile.	2019-01-01	NA	SSF47175	NA	NA
CP019396	PspR32_02035	453103	453498	396	hypothetical protein	WP_004419614.1	YQJC			0QVXG	S	exported protein	NA	NA	NA	PF06476;Protein of unknown function (DUF1090);date=21-07-2017	NA	NA	NA	NA	2022-01-01	NA	NA	NA	NA
CP019396	PspR32_02040	453558	455246	1689	DNA ligase B	WP_007244560.1	LIGB	GO:0003674,GO:0003824,GO:0003909,GO:0003911,GO:0006139,GO:0006259,GO:0006266,GO:0006725,GO:0006807,GO:0008150,GO:0008152,GO:0009987,GO:0016874,GO:0016886,GO:0034641,GO:0043170,GO:0044237,GO:0044238,GO:0044260,GO:0046483,GO:0071704,GO:0090304,GO:1901360	map03030,map03410,map03420,map03430	0QKKD	L	Catalyzes the formation of phosphodiester linkages between 5'-phosphoryl and 3'-hydroxyl groups in double-stranded DNA using NAD as a coenzyme and as the energy source for the reaction ()	G3DSA:1.10.287.610,G3DSA:3.30.470.30,G3DSA:1.10.150.20,G3DSA:2.40.50.140	MF_01587;DNA ligase B [ligB].;GO:0003911,GO:0006259	PTHR11107:SF11,PTHR11107	PF01653;NAD-dependent DNA ligase adenylation domain;GO:0003911,PF03120;NAD-dependent DNA ligase OB-fold domain;GO:0003911,GO:0006260,GO:0006281	NA	NA	NA	NA	2023-01-01	Ligase N family	SSF47781,SSF56091,SSF50249	NA	NA
CP019396	PspR32_02045	455426	456616	1191	methionine adenosyltransferase	WP_004373084.1	METK	GO:0000166,GO:0000287,GO:0001882,GO:0001883,GO:0003674,GO:0003824,GO:0004478,GO:0005488,GO:0005524,GO:0005575,GO:0005622,GO:0005623,GO:0005737,GO:0005829,GO:0006082,GO:0006139,GO:0006520,GO:0006556,GO:0006575,GO:0006725,GO:0006732,GO:0006790,GO:0006807,GO:0008150,GO:0008152,GO:0008652,GO:0009058,GO:0009108,GO:0009116,GO:0009119,GO:0009163,GO:0009987,GO:0016053,GO:0016740,GO:0016765,GO:0017076,GO:…	map00270,map01100,map01110	0QHZD	H	Catalyzes the formation of S-adenosylmethionine from methionine and ATP. The overall synthetic reaction is composed of two sequential steps, AdoMet formation and the subsequent tripolyphosphate hydrolysis which occurs prior to release of AdoMet from the enzyme ()	G3DSA:3.30.300.10,G3DSA:3.30.300.10,G3DSA:3.30.300.10	MF_00086;S-adenosylmethionine synthase [metK].;GO:0004478,GO:0005524,GO:0006556	PTHR11964:SF1,PTHR11964	PF00438;S-adenosylmethionine synthetase, N-terminal domain;GO:0004478,GO:0006556,PF02773;S-adenosylmethionine synthetase, C-terminal domain;GO:0004478,GO:0006556,PF02772;S-adenosylmethionine synthetase, central domain;GO:0004478,GO:0006556	PIRSF000497	NA	PS00377;S-adenosylmethionine synthase signature 2.,PS00376;S-adenosylmethionine synthase signature 1.	NA	NA	NA	SSF55973,SSF55973,SSF55973	TIGR01034;metK: methionine adenosyltransferase	NA
CP019396	PspR32_02050	456629	457630	1002	ArsR family transcriptional regulator	WP_003177548.1	ARSR			0QJBN	K	transcriptional regulator, ArsR family	G3DSA:3.40.50.150,G3DSA:1.10.10.10	NA	PTHR10108	PF12840;Helix-turn-helix domain;date=21-07-2017,PF13489;Methyltransferase domain;date=21-07-2017	NA	Bacterial regulatory protein ArsR family signature,Bacterial regulatory protein ArsR family signature,Bacterial regulatory protein ArsR family signature	NA	PS50987;ArsR-type HTH domain profile.	NA	helix_turn_helix, Arsenical Resistance Operon Repressor	SSF46785,SSF53335	NA	NA
CP019396	PspR32_02055	457890	459887	1998	transketolase	WP_004576616.1	TKTA	GO:0003674,GO:0003824,GO:0004802,GO:0005488,GO:0005975,GO:0005996,GO:0006006,GO:0006007,GO:0006091,GO:0006098,GO:0006139,GO:0006725,GO:0006732,GO:0006733,GO:0006739,GO:0006740,GO:0006753,GO:0006793,GO:0006796,GO:0006807,GO:0008150,GO:0008152,GO:0009052,GO:0009056,GO:0009117,GO:0009987,GO:0016052,GO:0016740,GO:0016744,GO:0019318,GO:0019320,GO:0019321,GO:0019362,GO:0019637,GO:0019842,GO:0030145,GO:…	map00030,map00710,map01051,map01100,map01110,map01120,map01230	0QHXA	G	transketolase (EC 2.2.1.1)	G3DSA:3.40.50.920,G3DSA:3.40.50.970,G3DSA:3.40.50.970	NA	PTHR11624:SF1,PTHR11624	PF02779;Transketolase, pyrimidine binding domain;date=21-07-2017,PF00456;Transketolase, thiamine diphosphate binding domain;date=21-07-2017,PF02780;Transketolase, C-terminal domain;GO:0003824,GO:0008152	NA	NA	PS00801;Transketolase signature 1.,PS00802;Transketolase signature 2.	NA	NA	Transketolase, pyrimidine binding domain	SSF52518,SSF52518,SSF52922	TIGR00232;tktlase_bact: transketolase	NA
CP019396	PspR32_02060	460042	461109	1068	erythrose-4-phosphate dehydrogenase	WP_003249381.1	EPD	GO:0000166,GO:0003674,GO:0003824,GO:0004365,GO:0005488,GO:0005575,GO:0005622,GO:0005623,GO:0005737,GO:0005975,GO:0005996,GO:0006006,GO:0006725,GO:0006732,GO:0006766,GO:0006767,GO:0006793,GO:0006796,GO:0006807,GO:0008150,GO:0008152,GO:0008614,GO:0008615,GO:0009058,GO:0009108,GO:0009110,GO:0009987,GO:0016491,GO:0016620,GO:0016903,GO:0018130,GO:0019318,GO:0019438,GO:0019637,GO:0034641,GO:0036094,GO:…	map00010,map00281,map00626,map00750,map00903,map01100,map01110,map01120,map01230,map04066,map05010	0QIP7	G	Catalyzes the NAD-dependent conversion of D-erythrose 4- phosphate to 4-phosphoerythronate ()	G3DSA:3.30.360.10,G3DSA:3.40.50.720	NA	PTHR10836:SF33,PTHR10836	PF02800;Glyceraldehyde 3-phosphate dehydrogenase, C-terminal domain;GO:0016620,GO:0055114,PF00044;Glyceraldehyde 3-phosphate dehydrogenase, NAD binding domain;GO:0016620,GO:0055114	PIRSF000149	Glyceraldehyde-3-phosphate dehydrogenase signature,Glyceraldehyde-3-phosphate dehydrogenase signature,Glyceraldehyde-3-phosphate dehydrogenase signature,Glyceraldehyde-3-phosphate dehydrogenase signature,Glyceraldehyde-3-phosphate dehydrogenase signature	NA	NA	NA	Glyceraldehyde 3-phosphate dehydrogenase, NAD binding domain	SSF55347,SSF51735	TIGR01532;E4PD_g-proteo: erythrose-4-phosphate dehydrogenase	NA
CP019396	PspR32_02065	461122	462285	1164	phosphoglycerate kinase	WP_005896277.1	PGK	GO:0005575,GO:0005576,GO:0005622,GO:0005623,GO:0005737,GO:0005886,GO:0008150,GO:0016020,GO:0040007,GO:0044424,GO:0044464,GO:0071944	map00010,map00051,map00562,map00710,map01100,map01110,map01120,map01230	0QI5S	G	phosphoglycerate kinase	G3DSA:3.40.50.1260,G3DSA:3.40.50.1270	MF_00145;Phosphoglycerate kinase [pgk].;GO:0004618,GO:0006096	PTHR11406	PF00162;Phosphoglycerate kinase;GO:0004618,GO:0006096	PIRSF000724	Phosphoglycerate kinase family signature,Phosphoglycerate kinase family signature,Phosphoglycerate kinase family signature,Phosphoglycerate kinase family signature,Phosphoglycerate kinase family signature,Phosphoglycerate kinase family signature,Phosphoglycerate kinase family signature,Phosphoglycerate kinase family signature,Phosphoglycerate kinase family signature	PS00111;Phosphoglycerate kinase signature.	NA	NA	NA	SSF53748	NA	NA
CP019396	PspR32_02070	462318	462536	219	hypothetical protein	WP_007922316.1	NA	NA	NA	NA	NA	NA	NA	NA	NA	NA	NA	NA	NA	PS51257;Prokaryotic membrane lipoprotein lipid attachment site profile.	2024-01-01	NA	NA	NA	NA
CP019396	PspR32_02075	462588	462914	327	hypothetical protein	WP_009681374.1	NA	NA	NA	NA	NA	NA	NA	NA	NA	PF09864;Membrane-bound lysozyme-inhibitor of c-type lysozyme;date=21-07-2017	NA	NA	NA	PS51257;Prokaryotic membrane lipoprotein lipid attachment site profile.	2024-01-01	NA	SSF141488	NA	NA
CP019396	PspR32_02080	463012	464076	1065	fructose-1,6-bisphosphate aldolase	WP_017735686.1	FBA	GO:0003674,GO:0003824,GO:0008150,GO:0008152,GO:0009025,GO:0016829,GO:0016830,GO:0016832	map00010,map00030,map00051,map00052,map00680,map00710,map01100,map01110,map01120,map01230	0QIJ3	G	fructose-bisphosphate aldolase	G3DSA:3.20.20.70	NA	PTHR30304,PTHR30304:SF0	PF01116;Fructose-bisphosphate aldolase class-II;GO:0005975,GO:0008270,GO:0016832	PIRSF001359	NA	PS00602;Fructose-bisphosphate aldolase class-II signature 1.,PS00806;Fructose-bisphosphate aldolase class-II signature 2.	NA	NA	NA	SSF51569	TIGR00167;cbbA: ketose-bisphosphate aldolase,TIGR01521;FruBisAldo_II_B: fructose-bisphosphate aldolase, class II, Calvin cycle subtype	NA
CP019396	PspR32_02085	464290	466410	2121	two-component system response regulator	WP_014592635.1				0QIJK	T	Diguanylate cyclase phosphodiesterase	G3DSA:3.30.70.270,G3DSA:3.40.50.2300,G3DSA:3.30.450.20,G3DSA:3.20.20.450	NA	PTHR10919	PF00072;Response regulator receiver domain;GO:0000160,PF00563;EAL domain;date=21-07-2017,PF00989;PAS fold;GO:0006355,PF00990;GGDEF domain;date=21-07-2017	NA	NA	NA	PS50112;PAS repeat profile.,PS50110;Response regulatory domain profile.,PS50887;GGDEF domain profile.,PS50883;EAL domain profile.	NA	cheY-homologous receiver domain,diguanylate cyclase,PAS domain,Putative diguanylate phosphodiesterase	SSF55785,SSF52172,SSF55073,SSF141868	TIGR00254;GGDEF: diguanylate cyclase (GGDEF) domain	NA
CP019396	PspR32_02090	466451	466951	501	metal-dependent hydrolase	WP_010221534.1	YGJP			0QQUK	S	Metal-dependent hydrolase	NA	NA	PTHR30399,PTHR30399:SF2	PF01863;Protein of unknown function DUF45;date=21-07-2017	NA	NA	NA	NA	NA	NA	NA	NA	NA
CP019396	PspR32_02095	466969	467265	297	hypothetical protein	WP_003249396.1				0QVCQ	S	Pfam:DUF2131	NA	NA	NA	PF09904;Winged helix-turn helix;date=21-07-2017	PIRSF037266	NA	NA	NA	NA	NA	NA	NA	NA
CP019396	PspR32_02100	467361	467813	453	GNAT family N-acetyltransferase	WP_010221536.1	ELAA	GO:0003674,GO:0003824,GO:0008150,GO:0008152,GO:0016407,GO:0016740,GO:0016746,GO:0016747		171PU	S	ElaA protein	G3DSA:3.40.630.30	NA	PTHR23091:SF193,PTHR23091	PF13508;Acetyltransferase (GNAT) domain;GO:0008080	NA	NA	NA	PS51186;Gcn5-related N-acetyltransferase (GNAT) domain profile.	NA	NA	SSF55729	NA	NA
CP019396	PspR32_02105	468046	468786	741	amino acid ABC transporter substrate-binding protein	WP_007937943.1		GO:0003333,GO:0003674,GO:0003824,GO:0005215,GO:0005275,GO:0005342,GO:0006139,GO:0006152,GO:0006163,GO:0006195,GO:0006200,GO:0006725,GO:0006753,GO:0006793,GO:0006796,GO:0006807,GO:0006810,GO:0006811,GO:0006820,GO:0006865,GO:0008150,GO:0008152,GO:0008509,GO:0008514,GO:0009056,GO:0009116,GO:0009117,GO:0009119,GO:0009123,GO:0009125,GO:0009126,GO:0009128,GO:0009141,GO:0009143,GO:0009144,GO:0009146,GO:…		0QSR1	E	amino acid AbC transporter	G3DSA:3.40.190.10,G3DSA:3.40.190.10,G3DSA:3.40.190.10	NA	NA	PF00497;Bacterial extracellular solute-binding proteins, family 3;date=21-07-2017	NA	NA	NA	NA	2023-01-01	Bacterial periplasmic substrate-binding proteins	SSF53850	NA	2026-07-01
CP019396	PspR32_02110	468787	470970	2184	TIGR01666 family membrane protein	WP_010466973.1	YCCS	GO:0005575,GO:0005623,GO:0005886,GO:0016020,GO:0044464,GO:0071944		0QMH1	S	membrane	NA	NA	PTHR30509:SF2,PTHR30509	PF12805;FUSC-like inner membrane protein yccS;date=21-07-2017,PF13515;Fusaric acid resistance protein-like;date=21-07-2017	NA	NA	NA	NA	NA	NA	NA	TIGR01667;YCCS_YHJK: integral membrane protein, YccS/YhfK family,TIGR01666;YCCS: TIGR01666 family membrane protein	492-510,21-38,66-83,87-109,520-539,445-463,148-170,116-133,42-59,468-485
CP019396	PspR32_02115	471089	472270	1182	hypothetical protein	WP_011063948.1	YHIN			0QJ7W	S	HI0933 family	G3DSA:2.40.30.10,G3DSA:1.10.8.260,G3DSA:3.50.50.60,G3DSA:3.50.50.60	NA	PTHR10617,PTHR10617:SF103	PF03486;HI0933-like protein;date=21-07-2017	NA	FAD-dependent pyridine nucleotide reductase signature,FAD-dependent pyridine nucleotide reductase signature,FAD-dependent pyridine nucleotide reductase signature,Pyridine nucleotide disulphide reductase class-I signature,Pyridine nucleotide disulphide reductase class-I signature,Pyridine nucleotide disulphide reductase class-I signature	NA	NA	NA	NA	SSF160996,SSF51905,SSF51905	TIGR00275;TIGR00275: flavoprotein, HI0933 family	NA
CP019396	PspR32_02120	472367	473752	1386	ATP-dependent RNA helicase	WP_009399359.1	DBPA	GO:0000027,GO:0000166,GO:0001882,GO:0001883,GO:0003674,GO:0003676,GO:0003723,GO:0003724,GO:0003824,GO:0004004,GO:0004386,GO:0005488,GO:0005524,GO:0005575,GO:0005622,GO:0005623,GO:0005737,GO:0006139,GO:0006152,GO:0006163,GO:0006195,GO:0006200,GO:0006725,GO:0006753,GO:0006793,GO:0006796,GO:0006807,GO:0006996,GO:0008026,GO:0008150,GO:0008152,GO:0008186,GO:0009056,GO:0009116,GO:0009117,GO:0009119,GO:…	map03018	0QJFX	L	ATP-dependent RNA helicase DbpA	G3DSA:3.40.50.300,G3DSA:3.40.50.300	NA	PTHR24031,PTHR24031,PTHR24031:SF180,PTHR24031:SF180	PF03880;DbpA RNA binding domain;date=21-07-2017,PF00270;DEAD/DEAH box helicase;GO:0003676,GO:0005524,PF00271;Helicase conserved C-terminal domain;date=21-07-2017	NA	NA	PS00039;DEAD-box subfamily ATP-dependent helicases signature.	PS51192;Superfamilies 1 and 2 helicase ATP-binding type-1 domain profile.,PS51194;Superfamilies 1 and 2 helicase C-terminal domain profile.,PS51195;DEAD-box RNA helicase Q motif profile.	2015-01-01	DEAD-like helicases superfamily,helicase superfamily c-terminal domain	SSF52540	NA	NA
CP019396	PspR32_02125	473810	475237	1428	MFS transporter	WP_017341215.1	MDTD	GO:0005575,GO:0005623,GO:0005886,GO:0016020,GO:0044464,GO:0071944		0QHUV	P	multidrug resistance protein mdtD	G3DSA:1.20.1250.20,G3DSA:1.20.1250.20	NA	PTHR24003:SF278,PTHR24003	PF07690;Major Facilitator Superfamily;GO:0016021,GO:0055085	NA	Tetracycline resistance protein TetB signature,Tetracycline resistance protein TetB signature,Tetracycline resistance protein TetB signature,Tetracycline resistance protein TetB signature	NA	PS50850;Major facilitator superfamily (MFS) profile.	NA	NA	SSF103473,SSF103473	TIGR00711;efflux_EmrB: drug resistance MFS transporter, drug:H+ antiporter-2 (14 Spanner) (DHA2) family	106-128,229-251,434-456,54-73,304-326,80-102,17-39,272-294,362-384,167-189,140-162,397-419,202-219,333-352
CP019396	PspR32_02130	475343	476674	1332	Zn-dependent protease	WP_012312456.1				0QK6C	S	Putative modulator of DNA gyrase	NA	NA	PTHR30624,PTHR30624:SF2	PF01523;Putative modulator of DNA gyrase;date=21-07-2017	NA	NA	NA	NA	NA	NA	SSF111283	NA	NA
CP019396	PspR32_02135	476674	478116	1443	peptidase C69	WP_008085776.1				0QNY1	S	peptidase U62, modulator of DNA gyrase	NA	NA	PTHR30624,PTHR30624:SF6	PF01523;Putative modulator of DNA gyrase;date=21-07-2017	NA	NA	NA	NA	NA	NA	SSF111283	NA	NA
CP019396	PspR32_02140	478149	479951	1803	acyl-CoA dehydrogenase	WP_005784114.1	ACD		map00071,map00280,map00281,map00410,map00640,map00650,map01100,map01110,map03320	0QM0J	I	acyl-CoA dehydrogenase	G3DSA:1.10.540.10,G3DSA:1.20.140.10,G3DSA:2.40.110.10	NA	PTHR10909,PTHR10909:SF269	PF02771;Acyl-CoA dehydrogenase, N-terminal domain;GO:0008152,GO:0016627,GO:0050660,GO:0055114,PF02770;Acyl-CoA dehydrogenase, middle domain;GO:0003995,GO:0055114,PF00441;Acyl-CoA dehydrogenase, C-terminal domain;GO:0016627,GO:0055114,PF12806;Acetyl-CoA dehydrogenase C-terminal like;date=21-07-2017,PF12418;Acyl-CoA dehydrogenase N terminal;date=21-07-2017	NA	NA	NA	NA	NA	NA	SSF56645,SSF47203	NA	NA
CP019396	PspR32_02145	480157	480717	561	hypothetical protein	WP_014859630.1				0QUQ1	S	NA	NA	NA	NA	NA	NA	NA	NA	NA	NA	NA	NA	NA	161-183,15-37,83-105,115-134
CP019396	PspR32_02150	480774	484727	3954	trifunctional transcriptional regulator/proline dehydrogenase/L-glutamate gamma-semialdehyde dehydrogenase	WP_013692109.1	PUTA	GO:0000166,GO:0000975,GO:0000976,GO:0000984,GO:0000986,GO:0000987,GO:0001017,GO:0001067,GO:0001071,GO:0001121,GO:0001130,GO:0001131,GO:0001141,GO:0001159,GO:0001217,GO:0003674,GO:0003676,GO:0003677,GO:0003700,GO:0003824,GO:0003842,GO:0004016,GO:0004657,GO:0005488,GO:0005575,GO:0005623,GO:0005886,GO:0006082,GO:0006139,GO:0006163,GO:0006164,GO:0006171,GO:0006351,GO:0006355,GO:0006520,GO:0006536,GO:…	map00250,map00330,map01100,map01110	0QJWW	E	proline dehydrogenase, pyrroline-5-carboxylate dehydrogenase	G3DSA:1.20.5.550,G3DSA:3.40.605.10,G3DSA:1.10.2060.10,G3DSA:3.20.20.220,G3DSA:3.40.309.10	NA	PTHR11699:SF18,PTHR11699	PF00171;Aldehyde dehydrogenase family;GO:0008152,GO:0016491,GO:0055114,PF01619;Proline dehydrogenase;date=21-07-2017,PF14850;DNA-binding domain of Proline dehydrogenase;GO:0003842,GO:0055114	PIRSF000197	NA	PS00070;Aldehyde dehydrogenases cysteine active site.	NA	NA	NA	SSF47598,SSF81935,SSF53720,SSF51730	TIGR01238;D1pyr5carbox3: delta-1-pyrroline-5-carboxylate dehydrogenase	NA
CP019396	PspR32_02155	485081	486565	1485	sodium:proline symporter	WP_010221548.1	PUTP	GO:0003333,GO:0003674,GO:0005215,GO:0005283,GO:0005298,GO:0005342,GO:0005343,GO:0005416,GO:0005575,GO:0005623,GO:0005886,GO:0006810,GO:0006811,GO:0006812,GO:0006814,GO:0006820,GO:0006865,GO:0006869,GO:0008150,GO:0008324,GO:0008509,GO:0008514,GO:0009987,GO:0010876,GO:0015075,GO:0015077,GO:0015081,GO:0015171,GO:0015175,GO:0015179,GO:0015193,GO:0015291,GO:0015293,GO:0015294,GO:0015370,GO:0015672,GO:…		16Q11	E	Sodium proline symporter	NA	NA	PTHR11819:SF118,PTHR11819	PF00474;Sodium:solute symporter family;GO:0005215,GO:0006810,GO:0016020,GO:0055085	NA	NA	PS00456;Sodium:solute symporter family signature 1.	PS50283;Sodium:solute symporter family profile.	NA	NA	NA	TIGR00813;sss: transporter, solute:sodium symporter (SSS) family,TIGR02121;Na_Pro_sym: sodium/proline symporter	369-390,164-183,448-470,276-298,400-422,233-255,7-26,66-88,127-149,429-444,196-218,326-348
CP019396	PspR32_02160	486692	487528	837	23S rRNA (adenine(2030)-N(6))-methyltransferase RlmJ	WP_019825346.1	YHIR	GO:0000154,GO:0001510,GO:0003674,GO:0003824,GO:0006139,GO:0006364,GO:0006396,GO:0006725,GO:0006807,GO:0008150,GO:0008152,GO:0008168,GO:0008170,GO:0008173,GO:0008649,GO:0008757,GO:0008988,GO:0009451,GO:0009987,GO:0010467,GO:0015976,GO:0016070,GO:0016072,GO:0016433,GO:0016740,GO:0016741,GO:0022613,GO:0031167,GO:0032259,GO:0034470,GO:0034641,GO:0034660,GO:0036307,GO:0042254,GO:0043170,GO:0043412,GO:…		0QIFY	S	protein involved in catabolism of external DNA	G3DSA:3.40.50.150	MF_00934;Ribosomal RNA large subunit methyltransferase J [rlmJ].;GO:0008649,GO:0070475	NA	PF04378;Ribosomal RNA small subunit methyltransferase D, RsmJ;GO:0008649,GO:0070475	NA	NA	NA	NA	NA	NA	SSF53335	NA	NA
CP019396	PspR32_02165	487687	489444	1758	carbamoyltransferase	WP_007915701.1				0QKYY	O	K00612 carbamoyltransferase EC 2.1.3	NA	NA	NA	PF02543;Carbamoyltransferase;GO:0003824,GO:0009058	NA	NA	NA	NA	NA	NA	SSF53067,SSF53067,SSF53067	NA	NA
CP019396	PspR32_02170	489428	490558	1131	glycosyl transferase	WP_003249433.1				0QWDA	M	glycosyl transferase group 1	G3DSA:3.40.50.2000	NA	PTHR12526	PF00534;Glycosyl transferases group 1;GO:0009058	NA	NA	NA	NA	NA	NA	SSF53756	NA	NA
CP019396	PspR32_02175	490558	491454	897	GNAT family N-acetyltransferase	WP_014336253.1	EPSB			0QQUF	S	Mig-14 family	NA	NA	NA	PF07395;Mig-14;date=21-07-2017	PIRSF029703	NA	NA	NA	NA	NA	SSF55729	NA	NA
CP019396	PspR32_02180	491451	492851	1401	PIG-L family deacetylase	WP_014754637.1				0QRWQ	S	LmbE family	G3DSA:3.40.50.10320,G3DSA:3.40.50.10320	NA	PTHR12993:SF10,PTHR12993:SF10,PTHR12993,PTHR12993	PF02585;GlcNAc-PI de-N-acetylase;date=21-07-2017	NA	NA	NA	NA	NA	NA	SSF102588	NA	17-39
CP019396	PspR32_02185	492903	493859	957	glycosyltransferase	WP_003186512.1				0R5GW	S	NA	NA	NA	NA	PF13524;Glycosyl transferases group 1;date=21-07-2017	NA	NA	NA	NA	NA	NA	SSF53756	NA	NA
CP019396	PspR32_02190	493927	494700	774	hypothetical protein	WP_007922174.1				0QRJ1	M	Inherit from bactNOG: glycosyl transferase family	G3DSA:3.90.550.10	NA	NA	NA	NA	NA	NA	NA	NA	NA	SSF53448	NA	236-255
CP019396	PspR32_02195	494749	495843	1095	glycosyl transferase	WP_015272033.1	YPJH		map00051,map00500	0QN6G	M	Glycosyl Transferase	G3DSA:3.40.50.2000	NA	PTHR12526	PF00534;Glycosyl transferases group 1;GO:0009058	NA	NA	NA	NA	NA	NA	SSF53756	NA	NA
CP019396	PspR32_02200	495850	496452	603	toluene tolerance protein	WP_011535988.1	TTG8	GO:0008150,GO:0009636,GO:0042221,GO:0050896		0QQ4I	M	Toluene tolerance protein	G3DSA:1.10.510.10	NA	NA	NA	NA	NA	NA	NA	NA	NA	SSF56112	NA	NA
CP019396	PspR32_02205	496553	497485	933	hypothetical protein	NA	NA	NA	NA	NA	NA	NA	NA	NA	NA	NA	NA	NA	NA	NA	NA	NA	NA	NA	NA
CP019396	PspR32_02210	497501	499309	1809	lipid A export permease/ATP-binding protein MsbA	WP_012053874.1	MSBA	GO:0000166,GO:0001882,GO:0001883,GO:0003674,GO:0003824,GO:0005215,GO:0005319,GO:0005488,GO:0005524,GO:0005575,GO:0005623,GO:0005886,GO:0006139,GO:0006152,GO:0006163,GO:0006195,GO:0006200,GO:0006725,GO:0006753,GO:0006793,GO:0006796,GO:0006807,GO:0006810,GO:0006869,GO:0008144,GO:0008150,GO:0008152,GO:0008289,GO:0009056,GO:0009116,GO:0009117,GO:0009119,GO:0009123,GO:0009125,GO:0009126,GO:0009128,GO:…	map02010	0QHUD	V	Involved in lipid A export and possibly also in glycerophospholipid export and for biogenesis of the outer membrane. Transmembrane domains (TMD) form a pore in the inner membrane and the ATP-binding domain (NBD) is responsible for energy generation ()	G3DSA:3.40.50.300,G3DSA:1.20.1560.10	NA	PTHR24221	PF00005;ABC transporter;GO:0005524,GO:0016887,PF00664;ABC transporter transmembrane region;GO:0005524,GO:0006810,GO:0016021,GO:0042626,GO:0055085	NA	NA	PS00211;ABC transporters family signature.	PS51239;Lipid A export ATP-binding/permease protein msbA family profile.,PS50893;ATP-binding cassette, ABC transporter-type domain profile.,PS50929;ABC transporter integral membrane type-1 fused domain profile.	NA	ATPases associated with a variety of cellular activities	SSF52540,SSF90123	TIGR02203;MsbA_lipidA: lipid A export permease/ATP-binding protein MsbA	263-285,182-201,160-177,82-104,20-42
CP019396	PspR32_02215	499443	500864	1422	bifunctional heptose 7-phosphate kinase/heptose 1-phosphate adenyltransferase	WP_019472396.1	HLDE	GO:0003674,GO:0003824,GO:0006793,GO:0006796,GO:0008150,GO:0008152,GO:0009987,GO:0016301,GO:0016310,GO:0016740,GO:0016772,GO:0044237	map00540,map01100	0QJ1B	H	Catalyzes the ADP transfer to D-glycero-D-manno-heptose 1-phosphate, yielding ADP-D,D-heptose ()	G3DSA:3.40.50.620,G3DSA:3.40.1190.20	MF_01603;Bifunctional protein HldE [hldE].;GO:0016773,GO:0016779	PTHR10584,PTHR10584:SF150	PF01467;Cytidylyltransferase;GO:0003824,GO:0009058,PF00294;pfkB family carbohydrate kinase;date=21-07-2017	NA	NA	PS00583;pfkB family of carbohydrate kinases signature 1.	NA	NA	NA	SSF52374,SSF53613	TIGR02198;rfaE_dom_I: bifunctional protein RfaE, domain I,TIGR00125;cyt_tran_rel: cytidyltransferase-like domain,TIGR02199;rfaE_dom_II: bifunctional protein RfaE, domain II	NA
CP019396	PspR32_02220	500898	501860	963	metal ABC transporter ATPase	WP_003188010.1	NA	NA	NA	NA	NA	NA	NA	NA	NA	NA	NA	NA	NA	NA	NA	NA	NA	NA	NA
CP019396	PspR32_02225	501908	502717	810	aldo/keto reductase	WP_010221559.1	YQKF		map00053,map01100,map01110	0QMHQ	C	aldo keto reductase	G3DSA:3.20.20.100	NA	PTHR11732:SF155,PTHR11732	PF00248;Aldo/keto reductase family;date=21-07-2017	NA	Aldo-keto reductase signature,Aldo-keto reductase signature,Aldo-keto reductase signature	NA	NA	NA	NA	SSF51430	NA	NA
CP019396	PspR32_02230	502714	503889	1176	FAD-dependent oxidoreductase	WP_020801207.1				0QNH2	C	fad dependent oxidoreductase	G3DSA:3.50.50.60,G3DSA:3.50.50.60	NA	NA	PF01266;FAD dependent oxidoreductase;GO:0016491,GO:0055114	NA	NA	NA	NA	NA	NA	SSF51905,SSF51905	NA	NA
CP019396	PspR32_02235	503958	504290	333	multidrug DMT transporter	WP_017138493.1	EMRE	GO:0003674,GO:0005215,GO:0005575,GO:0005623,GO:0005886,GO:0006805,GO:0006810,GO:0006855,GO:0006950,GO:0006974,GO:0008150,GO:0008152,GO:0009410,GO:0009636,GO:0009987,GO:0015291,GO:0015297,GO:0015893,GO:0016020,GO:0016021,GO:0022804,GO:0022857,GO:0031224,GO:0033554,GO:0042221,GO:0042493,GO:0044237,GO:0044425,GO:0044464,GO:0044699,GO:0044763,GO:0044765,GO:0046677,GO:0050896,GO:0051179,GO:0051234,GO:…		0QU9D	P	multidrug resistance protein	NA	NA	PTHR30561,PTHR30561:SF1	PF00893;Small Multidrug Resistance protein;GO:0016021	NA	NA	NA	NA	NA	NA	SSF103481	NA	85-104,29-51,58-80
CP019396	PspR32_02240	504377	505267	891	LysR family transcriptional regulator	WP_019473530.1				0QS05	K	Transcriptional regulator	G3DSA:1.10.10.10,G3DSA:3.40.190.10,G3DSA:3.40.190.10	NA	PTHR30419,PTHR30419:SF4	PF00126;Bacterial regulatory helix-turn-helix protein, lysR family;GO:0003700,GO:0006355,PF03466;LysR substrate binding domain;date=21-07-2017	NA	NA	NA	PS50931;LysR-type HTH domain profile.	NA	NA	SSF46785,SSF53850	NA	NA
CP019396	PspR32_02245	505282	506550	1269	3-deoxy-D-manno-octulosonic acid transferase	WP_020190064.1	KDTA	GO:0000271,GO:0003674,GO:0003824,GO:0005575,GO:0005618,GO:0005623,GO:0005886,GO:0005975,GO:0005976,GO:0006629,GO:0006643,GO:0006644,GO:0006664,GO:0006793,GO:0006796,GO:0008150,GO:0008152,GO:0008610,GO:0008653,GO:0008654,GO:0009058,GO:0009059,GO:0009103,GO:0009244,GO:0009245,GO:0009247,GO:0009274,GO:0009276,GO:0009311,GO:0009312,GO:0009987,GO:0016020,GO:0016051,GO:0016740,GO:0019637,GO:0030312,GO:…	map00540,map01100	0QIGJ	M	3-Deoxy-D-manno-octulosonic-acid transferase	NA	NA	PTHR23417:SF2,PTHR23417	PF04413;3-Deoxy-D-manno-octulosonic-acid transferase (kdotransferase);date=21-07-2017,PF00534;Glycosyl transferases group 1;GO:0009058	NA	NA	NA	NA	NA	NA	SSF53756	NA	NA
CP019396	PspR32_02250	506629	508062	1434	channel protein TolC	WP_003258125.1	TOLC		map03070,map04626,map05133	0QITE	U	Outer membrane protein tolc	G3DSA:1.20.1600.10	NA	PTHR30026,PTHR30026:SF3	PF02321;Outer membrane efflux protein;GO:0005215,GO:0006810,PF02321;Outer membrane efflux protein;GO:0005215,GO:0006810	NA	NA	NA	NA	2021-01-01	NA	SSF56954	TIGR01844;type_I_sec_TolC: type I secretion outer membrane protein, TolC family	NA
CP019396	PspR32_02255	508466	510352	1887	phosphomethylpyrimidine synthase ThiC	WP_010221565.1	THIC	GO:0003674,GO:0003824,GO:0005575,GO:0005622,GO:0005623,GO:0005737,GO:0005829,GO:0005886,GO:0006725,GO:0006766,GO:0006767,GO:0006772,GO:0006790,GO:0006807,GO:0008150,GO:0008152,GO:0009058,GO:0009110,GO:0009228,GO:0009987,GO:0016020,GO:0018130,GO:0019438,GO:0034641,GO:0040007,GO:0042364,GO:0042723,GO:0042724,GO:0044237,GO:0044249,GO:0044271,GO:0044272,GO:0044281,GO:0044283,GO:0044424,GO:0044444,GO:…	map00730,map01100	0QIKG	H	Catalyzes the synthesis of the hydroxymethylpyrimidine phosphate (HMP-P) moiety of thiamine from aminoimidazole ribotide (AIR) in a radical S-adenosyl-L-methionine (SAM)-dependent reaction ()	NA	MF_00089;Phosphomethylpyrimidine synthase [thiC].;GO:0009228,GO:0051536	PTHR30557:SF1,PTHR30557:SF1,PTHR30557,PTHR30557:SF1,PTHR30557,PTHR30557	PF13667;ThiC-associated domain;date=21-07-2017,PF01964;ThiC family;GO:0009228,GO:0051536	NA	NA	NA	NA	NA	NA	NA	TIGR00190;thiC: phosphomethylpyrimidine synthase	NA
CP019396	PspR32_02260	510548	511399	852	nitrate reductase	NA	NA	NA	NA	NA	NA	NA	NA	NA	NA	NA	NA	NA	NA	NA	NA	NA	NA	NA	NA
CP019396	PspR32_02265	511368	512114	747	DUF3298 domain-containing protein	WP_004577396.1				0QUCA	S	(Lipo)protein	G3DSA:3.90.640.20,G3DSA:3.30.565.40	NA	NA	PF11738;Protein of unknown function (DUF3298);date=21-07-2017	NA	NA	NA	PS51257;Prokaryotic membrane lipoprotein lipid attachment site profile.	2023-01-01	NA	NA	NA	NA
CP019396	PspR32_02270	512301	512921	621	ADP-ribose diphosphatase	WP_019691482.1	NUDF	GO:0000287,GO:0003674,GO:0003824,GO:0005488,GO:0005575,GO:0005622,GO:0005623,GO:0005737,GO:0005829,GO:0006091,GO:0006139,GO:0006259,GO:0006281,GO:0006725,GO:0006807,GO:0006950,GO:0006974,GO:0008150,GO:0008152,GO:0009636,GO:0009987,GO:0010035,GO:0016462,GO:0016787,GO:0016817,GO:0016818,GO:0033554,GO:0034641,GO:0042221,GO:0043167,GO:0043169,GO:0043170,GO:0044237,GO:0044238,GO:0044260,GO:0044424,GO:…	map00230	0QK6N	F	adp-ribose pyrophosphatase	G3DSA:3.90.79.10	NA	PTHR11839,PTHR11839:SF5	PF00293;NUDIX domain;GO:0016787	NA	NA	PS00893;Nudix box signature.	PS51462;Nudix hydrolase domain profile.	NA	NA	SSF55811	TIGR00052;TIGR00052: nudix-type nucleoside diphosphatase, YffH/AdpP family	NA
CP019396	PspR32_02275	512912	513364	453	cytoplasmic protein	WP_003377111.1				0QV9C	S	Protein of unknown function (DUF1249)	NA	NA	NA	PF06853;Protein of unknown function (DUF1249);date=21-07-2017	NA	NA	NA	NA	NA	NA	NA	NA	NA
CP019396	PspR32_02280	513449	514264	816	phosphodiesterase	WP_003171324.1	CPDA	GO:0003674,GO:0003824,GO:0004112,GO:0004114,GO:0004115,GO:0004721,GO:0004722,GO:0005488,GO:0005506,GO:0006139,GO:0006163,GO:0006464,GO:0006470,GO:0006725,GO:0006753,GO:0006793,GO:0006796,GO:0006807,GO:0008081,GO:0008150,GO:0008152,GO:0008198,GO:0009117,GO:0009150,GO:0009187,GO:0009259,GO:0009987,GO:0016311,GO:0016787,GO:0016788,GO:0016791,GO:0019538,GO:0019637,GO:0019693,GO:0034641,GO:0036211,GO:…		0QJWY	S	Hydrolyzes cAMP to 5'-AMP. Plays an important regulatory role in modulating the intracellular concentration of cAMP, thereby influencing cAMP-dependent processes ()	G3DSA:3.60.21.10	MF_00905;3',5'-cyclic adenosine monophosphate phosphodiesterase CpdA [cpdA].;GO:0004115	PTHR12905,PTHR12905:SF7,PTHR12905:SF7,PTHR12905	PF00149;Calcineurin-like phosphoesterase;GO:0016787	NA	NA	NA	NA	NA	NA	SSF56300	NA	NA
CP019396	PspR32_02285	514367	514975	609	esterase	WP_016489466.1	YQIA	GO:0003674,GO:0003824,GO:0008150,GO:0008152,GO:0016787,GO:0016788		0QJKG	S	esterase	G3DSA:3.40.50.1820	NA	NA	PF05728;Uncharacterised protein family (UPF0227);date=21-07-2017	NA	NA	NA	NA	NA	NA	SSF53474	NA	NA
CP019396	PspR32_02290	515012	516916	1905	DNA topoisomerase IV subunit B	WP_019411131.1	PARE	GO:0003674,GO:0003824,GO:0003916,GO:0003918,GO:0005575,GO:0005622,GO:0005623,GO:0005737,GO:0006139,GO:0006152,GO:0006163,GO:0006195,GO:0006200,GO:0006259,GO:0006260,GO:0006261,GO:0006265,GO:0006276,GO:0006725,GO:0006753,GO:0006793,GO:0006796,GO:0006807,GO:0006996,GO:0007049,GO:0007059,GO:0007062,GO:0008094,GO:0008150,GO:0008152,GO:0009056,GO:0009058,GO:0009059,GO:0009116,GO:0009117,GO:0009119,GO:…		0QIIA	L	DNA topoisomerase IV, subunit B	G3DSA:3.30.230.10,G3DSA:3.30.565.10,G3DSA:3.40.50.670	MF_00938;DNA topoisomerase 4 subunit B [parE].;GO:0003677,GO:0003918,GO:0005524,GO:0005694,GO:0006265	PTHR10169	PF00986;DNA gyrase B subunit, carboxyl terminus;GO:0003677,GO:0003918,GO:0005524,GO:0006265,PF01751;Toprim domain;date=21-07-2017,PF02518;Histidine kinase-, DNA gyrase B-, and HSP90-like ATPase;date=21-07-2017,PF00204;DNA gyrase B;GO:0003677,GO:0003918,GO:0005524,GO:0006265	NA	Topoisomerase IV subunit B signature,Topoisomerase IV subunit B signature,Topoisomerase IV subunit B signature,Topoisomerase IV subunit B signature,Topoisomerase IV subunit B signature,Topoisomerase IV subunit B signature,Topoisomerase IV subunit B signature,Topoisomerase IV subunit B signature,Topoisomerase IV subunit B signature,Topoisomerase IV subunit B signature,Topoisomerase IV subunit B si…	PS00177;DNA topoisomerase II signature.	PS50880;Toprim domain profile.	NA	TopoisomeraseII,Histidine kinase-like ATPases	SSF54211,SSF56719,SSF55874	TIGR01055;parE_Gneg: DNA topoisomerase IV, B subunit	NA
CP019396	PspR32_02295	516913	517899	987	DNA topoisomerase IV	WP_010221573.1	NA	NA	NA	NA	NA	NA	NA	NA	NA	PF13449;Esterase-like activity of phytase;date=21-07-2017	NA	NA	NA	NA	2019-01-01	NA	SSF63825	NA	NA
CP019396	PspR32_02300	517896	518414	519	aspartyl protease	WP_016489463.1	ORF		map04112	0QUBV	S	Aspartyl protease	NA	NA	NA	PF13650;Aspartyl protease;date=21-07-2017	NA	NA	PS00141;Eukaryotic and viral aspartyl proteases active site.	NA	NA	NA	SSF50630	TIGR02281;clan_AA_DTGA: clan AA aspartic protease, TIGR02281 family	2029-12-01
CP019396	PspR32_02305	518425	520683	2259	DNA topoisomerase IV subunit A	WP_010221575.1	PARC	GO:0003674,GO:0003824,GO:0003916,GO:0003918,GO:0005575,GO:0005622,GO:0005623,GO:0005737,GO:0005886,GO:0006139,GO:0006152,GO:0006163,GO:0006195,GO:0006200,GO:0006259,GO:0006260,GO:0006261,GO:0006265,GO:0006276,GO:0006725,GO:0006753,GO:0006793,GO:0006796,GO:0006807,GO:0006996,GO:0007049,GO:0007059,GO:0007062,GO:0008094,GO:0008150,GO:0008152,GO:0009056,GO:0009058,GO:0009059,GO:0009116,GO:0009117,GO:…		0QII2	L	DNA topoisomerase IV, subunit A	G3DSA:3.90.199.10,G3DSA:3.90.199.10,G3DSA:3.30.1360.40,G3DSA:2.120.10.90	MF_00936;DNA topoisomerase 4 subunit A [parC].;GO:0003677,GO:0003918,GO:0005524,GO:0005694,GO:0006265	PTHR10169,PTHR10169:SF30	PF00521;DNA gyrase/topoisomerase IV, subunit A;GO:0003677,GO:0003918,GO:0005524,GO:0006265,PF03989;DNA gyrase C-terminal domain, beta-propeller;GO:0003677,GO:0003916,GO:0005524,GO:0005694,GO:0006265,PF03989;DNA gyrase C-terminal domain, beta-propeller;GO:0003677,GO:0003916,GO:0005524,GO:0005694,GO:0006265	NA	NA	NA	NA	NA	DNA Topoisomerase IV	SSF56719,SSF101904	TIGR01062;parC_Gneg: DNA topoisomerase IV, A subunit	NA
CP019396	PspR32_02310	520861	521565	705	hypothetical protein	WP_003249494.1				0QXQS	S	(Lipo)protein	G3DSA:3.40.50.10610	NA	NA	PF03886;Protein of unknown function (DUF330);date=21-07-2017	NA	NA	NA	PS51257;Prokaryotic membrane lipoprotein lipid attachment site profile.	2023-01-01	NA	SSF159594	NA	NA
CP019396	PspR32_02315	521771	523273	1503	HAMP domain-containing protein	WP_003217537.1				0QWCT	S	Hamp domain protein	NA	NA	NA	PF00672;HAMP domain;GO:0004871,GO:0007165,GO:0016021	NA	NA	NA	NA	NA	NA	NA	NA	31-53,162-184
CP019396	PspR32_02320	523409	524623	1215	phosphoserine phosphatase SerB	WP_010221578.1	SERB	GO:0000287,GO:0003674,GO:0003824,GO:0004647,GO:0005488,GO:0005575,GO:0005622,GO:0005623,GO:0005737,GO:0006082,GO:0006520,GO:0006544,GO:0006545,GO:0006563,GO:0006564,GO:0006793,GO:0006796,GO:0006807,GO:0008150,GO:0008152,GO:0008652,GO:0009058,GO:0009069,GO:0009070,GO:0009987,GO:0016053,GO:0016311,GO:0016787,GO:0016788,GO:0016791,GO:0019752,GO:0042578,GO:0043167,GO:0043169,GO:0043436,GO:0044237,GO:…	map00260,map00680,map01100,map01120,map01230	0QISU	E	phosphoserine phosphatase	G3DSA:1.10.150.210,G3DSA:3.30.70.260,G3DSA:3.30.70.260,G3DSA:3.40.50.1000	NA	PTHR10000:SF7,PTHR10000	PF12710;haloacid dehalogenase-like hydrolase;date=21-07-2017,PF13740;ACT domain;date=21-07-2017	NA	NA	NA	PS51671;ACT domain profile.	NA	NA	SSF56784,SSF55021	TIGR00338;serB: phosphoserine phosphatase SerB,TIGR01488;HAD-SF-IB: HAD phosphoserine phosphatase-like hydrolase, family IB	NA
CP019396	PspR32_02325	524735	525598	864	phosphatidylserine decarboxylase	WP_011535963.1	PSD	GO:0003674,GO:0003824,GO:0004609,GO:0005575,GO:0005623,GO:0005886,GO:0006629,GO:0006644,GO:0006793,GO:0006796,GO:0008150,GO:0008152,GO:0008610,GO:0008654,GO:0009058,GO:0009987,GO:0016020,GO:0016829,GO:0016830,GO:0016831,GO:0019637,GO:0044237,GO:0044238,GO:0044249,GO:0044255,GO:0044464,GO:0044710,GO:0071704,GO:0071944,GO:0090407,GO:1901576	map00564,map01100	0QIS9	I	Phosphatidylserine decarboxylase proenzyme	NA	MF_00662;Phosphatidylserine decarboxylase proenzyme [psd].;GO:0004609,GO:0008654	PTHR10067:SF4,PTHR10067	PF02666;Phosphatidylserine decarboxylase;GO:0004609,GO:0008654	NA	NA	NA	NA	NA	NA	NA	TIGR00163;PS_decarb: phosphatidylserine decarboxylase	NA
CP019396	PspR32_02330	525608	526417	810	sulfurtransferase	WP_009399535.1	PSD	GO:0003674,GO:0003824,GO:0004609,GO:0005575,GO:0005623,GO:0005886,GO:0006629,GO:0006644,GO:0006793,GO:0006796,GO:0008150,GO:0008152,GO:0008610,GO:0008654,GO:0009058,GO:0009987,GO:0016020,GO:0016829,GO:0016830,GO:0016831,GO:0019637,GO:0044237,GO:0044238,GO:0044249,GO:0044255,GO:0044464,GO:0044710,GO:0071704,GO:0071944,GO:0090407,GO:1901576	map00564,map01100	0QIS9	I	Phosphatidylserine decarboxylase proenzyme	G3DSA:3.40.250.10,G3DSA:3.40.250.10	NA	PTHR11364	PF00581;Rhodanese-like domain;date=21-07-2017,PF00581;Rhodanese-like domain;date=21-07-2017	NA	NA	PS00683;Rhodanese C-terminal signature.,PS00380;Rhodanese signature 1.	PS50206;Rhodanese domain profile.,PS50206;Rhodanese domain profile.	NA	Rhodanese Homology Domain,Rhodanese Homology Domain	SSF52821,SSF52821	NA	NA
CP019396	PspR32_02335	526464	527999	1536	histidine kinase	WP_012316490.1				0QWX1	S	Metal-dependent hydrolase HDOD	G3DSA:1.10.3150.10	NA	NA	PF08668;HDOD domain;date=21-07-2017	NA	NA	NA	NA	NA	NA	SSF109604,SSF109604	NA	NA
CP019396	PspR32_02340	528131	528982	852	flagellar motor stator protein MotA	WP_003197198.1	MOTA	GO:0001539,GO:0003674,GO:0003774,GO:0003824,GO:0005215,GO:0005575,GO:0006810,GO:0006811,GO:0006812,GO:0006818,GO:0006928,GO:0006935,GO:0008150,GO:0008152,GO:0008324,GO:0009605,GO:0009987,GO:0015075,GO:0015077,GO:0015078,GO:0015672,GO:0015992,GO:0016020,GO:0016021,GO:0016462,GO:0016787,GO:0016817,GO:0016818,GO:0017111,GO:0022857,GO:0022890,GO:0022891,GO:0022892,GO:0031224,GO:0034220,GO:0040011,GO:…	map02020,map02030,map02040	0QKM9	N	flagellar motor protein MotA	NA	NA	PTHR30433,PTHR30433:SF4	PF01618;MotA/TolQ/ExbB proton channel family;GO:0006810,GO:0008565,GO:0016020	NA	NA	PS01307;Flagellar motor protein motA family signature.	NA	NA	NA	NA	TIGR03818;MotA1: flagellar motor stator protein MotA	26-48,166-188,4-21,198-220,68-85
CP019396	PspR32_02345	528986	530008	1023	flagellar motor protein MotB	WP_020193426.1	MOTB	GO:0001539,GO:0003674,GO:0003774,GO:0003824,GO:0005575,GO:0006928,GO:0006935,GO:0008150,GO:0008152,GO:0009605,GO:0009987,GO:0016020,GO:0016021,GO:0016462,GO:0016787,GO:0016817,GO:0016818,GO:0017111,GO:0031224,GO:0040011,GO:0042221,GO:0042330,GO:0044425,GO:0044699,GO:0044763,GO:0048870,GO:0050896,GO:0051179,GO:0051674	map02030,map02040	0QI5M	N	flagellar motor protein	G3DSA:3.30.1330.60	NA	PTHR30329:SF2,PTHR30329	PF00691;OmpA family;date=21-07-2017,PF13677;Membrane MotB of proton-channel complex MotA/MotB;date=21-07-2017	NA	NA	NA	PS51123;OmpA-like domain profile.	NA	NA	SSF103088	NA	21-43
CP019396	PspR32_02350	530071	530553	483	molecular chaperone Tir	WP_008078345.1				0R3X6	S	NA	G3DSA:3.40.50.10140	NA	NA	PF13676;TIR domain;GO:0005515,GO:0007165	NA	NA	NA	NA	NA	NA	SSF52200	NA	NA
CP019396	PspR32_02355	530811	531842	1032	ribosome small subunit-dependent GTPase	WP_003366295.1	RSGA	GO:0000166,GO:0001882,GO:0001883,GO:0003674,GO:0003824,GO:0003924,GO:0005488,GO:0006139,GO:0006152,GO:0006163,GO:0006184,GO:0006195,GO:0006725,GO:0006753,GO:0006793,GO:0006796,GO:0006807,GO:0008150,GO:0008152,GO:0009056,GO:0009116,GO:0009117,GO:0009119,GO:0009141,GO:0009143,GO:0009144,GO:0009146,GO:0009150,GO:0009154,GO:0009164,GO:0009166,GO:0009199,GO:0009203,GO:0009205,GO:0009207,GO:0009259,GO:…		0QI4M	S	May play a role in 30S ribosomal subunit biogenesis. Unusual circulary permuted GTPase that catalyzes rapid hydrolysis of GTP with a slow catalytic turnover ()	G3DSA:1.10.40.50,G3DSA:3.40.50.300	MF_01820;Putative ribosome biogenesis GTPase RsgA [rsgA].;GO:0003924,GO:0005525	PTHR32120,PTHR32120:SF2	PF03193;Protein of unknown function, DUF258;GO:0003924,GO:0005525	NA	NA	NA	PS51721;Circularly permuted (CP)-type guanine nucleotide-binding (G) domain profile.,PS50936;EngC GTPase domain profile.	NA	NA	SSF52540	TIGR00157;TIGR00157: ribosome small subunit-dependent GTPase A	NA
CP019396	PspR32_02360	531934	532476	543	oligoribonuclease	WP_008048058.1	ORN	GO:0000175,GO:0003674,GO:0003824,GO:0004518,GO:0004527,GO:0004529,GO:0004532,GO:0004536,GO:0004540,GO:0005575,GO:0005622,GO:0005623,GO:0005737,GO:0006139,GO:0006401,GO:0006725,GO:0006807,GO:0008150,GO:0008152,GO:0008296,GO:0008297,GO:0008310,GO:0008408,GO:0008946,GO:0009056,GO:0009057,GO:0009987,GO:0016070,GO:0016787,GO:0016788,GO:0016796,GO:0016895,GO:0016896,GO:0019439,GO:0034611,GO:0034641,GO:…	map03008	0QPV8	A	3'-to-5' exoribonuclease specific for small oligoribonucleotides ()	G3DSA:3.30.420.10	MF_00045;Oligoribonuclease [orn].;GO:0016788	PTHR11046,PTHR11046:SF1	PF00929;Exonuclease;date=21-07-2017	NA	NA	NA	NA	NA	Target=PspR32_02360 6 179	SSF53098	NA	NA
CP019396	PspR32_02365	532577	533188	612	hypothetical protein	WP_011058932.1	YICG	GO:0005575,GO:0005623,GO:0005886,GO:0016020,GO:0044464,GO:0071944		0QIFC	S	membrane	NA	NA	PTHR30506,PTHR30506:SF2	PF03458;UPF0126 domain;date=21-07-2017,PF03458;UPF0126 domain;date=21-07-2017	NA	NA	NA	NA	NA	NA	NA	NA	171-188,148-167,113-135,63-80,4-21,28-50,87-109
CP019396	PspR32_02370	533312	534385	1074	epoxyqueuosine reductase	WP_017336247.1	QUEG	GO:0003674,GO:0005575,GO:0005622,GO:0005623,GO:0005737,GO:0006139,GO:0006396,GO:0006399,GO:0006400,GO:0006725,GO:0006807,GO:0008033,GO:0008150,GO:0008152,GO:0008616,GO:0009055,GO:0009058,GO:0009116,GO:0009119,GO:0009163,GO:0009451,GO:0009987,GO:0010467,GO:0016070,GO:0018130,GO:0019438,GO:0034470,GO:0034641,GO:0034654,GO:0034660,GO:0042455,GO:0043170,GO:0043412,GO:0044237,GO:0044238,GO:0044249,GO:…		0QHRW	C	Catalyzes the conversion of epoxyqueuosine (oQ) to queuosine (Q), which is a hypermodified base found in the wobble positions of tRNA(Asp), tRNA(Asn), tRNA(His) and tRNA(Tyr) ()	G3DSA:3.30.70.20	MF_00916;Epoxyqueuosine reductase [queG].;GO:0008033,GO:0008616,GO:0016491	PTHR30002:SF2,PTHR30002	PF13484;4Fe-4S double cluster binding domain;date=21-07-2017,PF08331;Domain of unknown function (DUF1730);date=21-07-2017	NA	NA	PS00198;4Fe-4S ferredoxin-type iron-sulfur binding region signature.	PS51379;4Fe-4S ferredoxin-type iron-sulfur binding domain profile.	NA	NA	SSF46548	TIGR00276;TIGR00276: epoxyqueuosine reductase	NA
CP019396	PspR32_02375	534448	535308	861	NAD(P)H-hydrate dehydratase	WP_016501887.1	NNRD	GO:0003674,GO:0003824,GO:0005575,GO:0005622,GO:0005623,GO:0005737,GO:0008150,GO:0008152,GO:0016829,GO:0016835,GO:0016836,GO:0016853,GO:0016854,GO:0044424,GO:0044464,GO:0052855,GO:0052856,GO:0052857		0QJJM	G	Catalyzes the dehydration of the S-form of NAD(P)HX at the expense of ADP, which is converted to AMP. Together with NAD(P)HX epimerase, which catalyzes the epimerization of the S- and R-forms, the enzyme allows the repair of both epimers of NAD(P)HX, a damaged form of NAD(P)H that is a result of enzymatic or heat-dependent hydration ()	G3DSA:3.40.1190.20	MF_01965;ADP-dependent (S)-NAD(P)H-hydrate dehydratase [nnrD].;GO:0052855	PTHR12592:SF0,PTHR12592	PF01256;Carbohydrate kinase;GO:0052855	NA	NA	PS01050;YjeF C-terminal domain signature 2.	PS51383;YjeF C-terminal domain profile.	NA	NA	SSF53613	TIGR00196;yjeF_cterm: YjeF family C-terminal domain	NA
CP019396	PspR32_02380	535296	535766	471	tRNA (N6-adenosine(37)-N6)-threonylcarbamoyltransferase complex ATPase TsaE	WP_003249523.1	YJEE	GO:0005575,GO:0005622,GO:0005623,GO:0005737,GO:0044424,GO:0044464		0QS7U	S	UPF0079 ATP-binding protein	G3DSA:3.40.50.300	NA	NA	PF02367;Uncharacterised P-loop hydrolase UPF0079;GO:0070526	NA	NA	NA	NA	NA	NA	SSF52540	TIGR00150;T6A_YjeE: tRNA threonylcarbamoyl adenosine modification protein YjeE	NA
CP019396	PspR32_02385	535782	537194	1413	N-acetylmuramoyl-L-alanine amidase	WP_009046687.1	AMIB	GO:0003674,GO:0003824,GO:0005575,GO:0005576,GO:0005618,GO:0005623,GO:0008150,GO:0008152,GO:0008745,GO:0009056,GO:0009274,GO:0009276,GO:0009987,GO:0016787,GO:0016810,GO:0016811,GO:0016998,GO:0030312,GO:0030313,GO:0031975,GO:0042597,GO:0043170,GO:0044036,GO:0044237,GO:0044248,GO:0044260,GO:0044464,GO:0044699,GO:0044763,GO:0071554,GO:0071704,GO:0071840,GO:0071944		0QIJM	M	N-acetylmuramoyl-L-alanine amidase	G3DSA:3.10.350.10,G3DSA:3.40.630.40,G3DSA:3.40.630.40	NA	PTHR30404:SF0,PTHR30404	PF01476;LysM domain;date=21-07-2017,PF01520;N-acetylmuramoyl-L-alanine amidase;GO:0008745,GO:0009253,PF11741;AMIN domain;date=21-07-2017	NA	NA	NA	NA	NA	Target=PspR32_02385 233 391,Lysin motif	SSF54106,SSF53187,SSF53187	NA	2027-05-01
CP019396	PspR32_02390	537191	539092	1902	DNA mismatch repair protein MutL	WP_010221592.1	MUTL	GO:0000018,GO:0000166,GO:0001882,GO:0001883,GO:0003674,GO:0003676,GO:0003677,GO:0003697,GO:0003824,GO:0005488,GO:0005524,GO:0005575,GO:0005622,GO:0005623,GO:0006139,GO:0006152,GO:0006163,GO:0006195,GO:0006200,GO:0006259,GO:0006281,GO:0006298,GO:0006725,GO:0006753,GO:0006793,GO:0006796,GO:0006807,GO:0006950,GO:0006974,GO:0008150,GO:0008152,GO:0009056,GO:0009116,GO:0009117,GO:0009119,GO:0009123,GO:…	map03430	0QHWQ	L	This protein is involved in the repair of mismatches in DNA. It is required for dam-dependent methyl-directed DNA mismatch repair. May act as a molecular matchmaker , a protein that promotes the formation of a stable complex between two or more DNA-binding proteins in an ATP-dependent manner without itself being part of a final effector complex ()	G3DSA:3.30.565.10,G3DSA:3.30.230.10	MF_00149;DNA mismatch repair protein MutL [mutL].;GO:0006298	PTHR10073,PTHR10073:SF12	PF13589;Histidine kinase-, DNA gyrase B-, and HSP90-like ATPase;date=21-07-2017,PF01119;DNA mismatch repair protein, C-terminal domain;GO:0005524,GO:0006298,GO:0030983,PF08676;MutL C terminal dimerisation domain;GO:0005524,GO:0006298	NA	NA	PS00058;DNA mismatch repair proteins mutL / hexB / PMS1 signature.	NA	NA	MutL C terminal dimerisation domain	SSF118116,SSF55874,SSF54211	TIGR00585;mutl: DNA mismatch repair protein MutL	NA
CP019396	PspR32_02395	539094	540065	972	tRNA (adenosine(37)-N6)-dimethylallyltransferaseMiaA	WP_003221110.1	MIAA	GO:0003674,GO:0003824,GO:0006139,GO:0006396,GO:0006399,GO:0006400,GO:0006725,GO:0006807,GO:0006950,GO:0008033,GO:0008150,GO:0008152,GO:0009266,GO:0009408,GO:0009451,GO:0009628,GO:0009987,GO:0010467,GO:0016070,GO:0016740,GO:0016765,GO:0033554,GO:0034470,GO:0034605,GO:0034641,GO:0034660,GO:0040007,GO:0043170,GO:0043412,GO:0044237,GO:0044238,GO:0044260,GO:0044699,GO:0044763,GO:0046483,GO:0050896,GO:…	map00908,map01100,map01110	0QIF0	J	Catalyzes the transfer of a dimethylallyl group onto the adenine at position 37 in tRNAs that read codons beginning with uridine, leading to the formation of N6-(dimethylallyl)adenosine (i(6)A) ()	G3DSA:1.10.287.890,G3DSA:3.40.50.300	MF_00185;tRNA dimethylallyltransferase [miaA].;GO:0008033	PTHR11088	PF01715;IPP transferase;GO:0008033	NA	NA	NA	NA	NA	NA	SSF52540	TIGR00174;miaA: tRNA dimethylallyltransferase	NA
CP019396	PspR32_02400	540162	540422	261	RNA-binding protein Hfq	WP_020192568.1	HFQ	GO:0003674,GO:0003676,GO:0003677,GO:0003681,GO:0003723,GO:0005488,GO:0006139,GO:0006378,GO:0006396,GO:0006397,GO:0006417,GO:0006725,GO:0006807,GO:0008150,GO:0008152,GO:0009889,GO:0009890,GO:0009891,GO:0009892,GO:0009893,GO:0009987,GO:0010467,GO:0010468,GO:0010556,GO:0010557,GO:0010558,GO:0010604,GO:0010605,GO:0010608,GO:0010629,GO:0016043,GO:0016070,GO:0016071,GO:0016246,GO:0016441,GO:0016458,GO:…	map03018	0QTQM	T	RNA chaperone that binds small regulatory RNA (sRNAs) and mRNAs to facilitate mRNA translational regulation in response to envelope stress, environmental stress and changes in metabolite concentrations. Also binds with high specificity to tRNAs ()	G3DSA:2.30.30.100	MF_00436;RNA-binding protein Hfq [hfq].;GO:0003723,GO:0006355	NA	PF01423;LSM domain;date=21-07-2017	NA	NA	NA	NA	NA	NA	SSF50182	TIGR02383;Hfq: RNA chaperone Hfq	NA
CP019396	PspR32_02405	540435	541736	1302	GTPase HflX	WP_015272005.1	HFLX	GO:0000166,GO:0001882,GO:0001883,GO:0003674,GO:0003676,GO:0003723,GO:0005488,GO:0005524,GO:0005525,GO:0005575,GO:0005622,GO:0005623,GO:0005737,GO:0005886,GO:0006950,GO:0008150,GO:0009266,GO:0009408,GO:0009628,GO:0016020,GO:0017076,GO:0019001,GO:0019843,GO:0030554,GO:0032549,GO:0032550,GO:0032553,GO:0032555,GO:0032559,GO:0032561,GO:0035639,GO:0036094,GO:0043021,GO:0043022,GO:0043167,GO:0043168,GO:…		0QI5T	S	GTPase that associates with the 50S ribosomal subunit and may have a role during protein synthesis or ribosome biogenesis ()	G3DSA:3.40.50.300	MF_00900;GTPase HflX [hflX].;GO:0005525	PTHR10229,PTHR10229:SF0	PF13167;GTP-binding GTPase N-terminal;date=21-07-2017,PF01926;50S ribosome-binding GTPase;GO:0005525	PIRSF006809	GTP1/OBG GTP-binding protein family signature,GTP1/OBG GTP-binding protein family signature,GTP1/OBG GTP-binding protein family signature	NA	PS51705;HflX-type guanine nucleotide-binding (G) domain profile.	NA	NA	SSF52540,SSF54980	TIGR03156;GTP_HflX: GTP-binding protein HflX	NA
CP019396	PspR32_02410	541833	542996	1164	protease modulator HflK	WP_020192569.1	HFLK	GO:0000003,GO:0000910,GO:0003674,GO:0003824,GO:0005575,GO:0005623,GO:0005886,GO:0005887,GO:0006508,GO:0006950,GO:0007049,GO:0008150,GO:0008152,GO:0008233,GO:0009266,GO:0009408,GO:0009628,GO:0009897,GO:0009986,GO:0009987,GO:0016020,GO:0016021,GO:0016787,GO:0019222,GO:0019538,GO:0019954,GO:0022402,GO:0030288,GO:0030312,GO:0030313,GO:0031224,GO:0031226,GO:0031233,GO:0031975,GO:0032505,GO:0042597,GO:…		0QHX3	O	HflK protein	G3DSA:1.20.5.620	NA	PTHR10264,PTHR10264:SF51	PF12221;Bacterial membrane protein N terminal;date=21-07-2017,PF01145;SPFH domain / Band 7 family;date=21-07-2017	NA	Stomatin signature,Stomatin signature,Stomatin signature	NA	NA	NA	prohibitin homologues	SSF117892	TIGR01933;hflK: HflK protein	63-85
CP019396	PspR32_02415	542996	543865	870	protease modulator HflC	WP_019691508.1	HFLC	GO:0000003,GO:0000910,GO:0003674,GO:0003824,GO:0005575,GO:0005623,GO:0005886,GO:0005887,GO:0006508,GO:0006950,GO:0007049,GO:0008150,GO:0008152,GO:0008233,GO:0009266,GO:0009408,GO:0009628,GO:0009897,GO:0009986,GO:0009987,GO:0016020,GO:0016021,GO:0016787,GO:0019222,GO:0019538,GO:0019954,GO:0022402,GO:0031224,GO:0031226,GO:0031233,GO:0032505,GO:0043086,GO:0043093,GO:0043170,GO:0044092,GO:0044237,GO:…		0QHPX	O	hflC protein	NA	NA	PTHR10264,PTHR10264:SF52	PF01145;SPFH domain / Band 7 family;date=21-07-2017	PIRSF005651	Stomatin signature,Stomatin signature,Stomatin signature,Stomatin signature	NA	NA	NA	prohibitin homologues	SSF117892	TIGR01932;hflC: HflC protein	2027-05-01
CP019396	PspR32_02420	544141	545328	1188	ATP phosphoribosyltransferase regulatory subunit	WP_009399553.1	HISZ	GO:0005575,GO:0005622,GO:0005623,GO:0005737,GO:0044424,GO:0044464	map00340,map01100,map01110,map01230	0QHYS	E	Required for the first step of histidine biosynthesis. May allow the feedback regulation of ATP phosphoribosyltransferase activity by histidine ()	G3DSA:3.30.930.10	MF_00125;ATP phosphoribosyltransferase regulatory subunit [hisZ].;GO:0000105,GO:0005737	PTHR11476,PTHR11476:SF2	PF13393;Histidyl-tRNA synthetase;date=21-07-2017	PIRSF001549	NA	NA	NA	NA	NA	SSF55681	TIGR00443;hisZ_biosyn_reg: ATP phosphoribosyltransferase, regulatory subunit	NA
CP019396	PspR32_02425	545383	546675	1293	adenylosuccinate synthase	WP_016253964.1	PURA	GO:0003674,GO:0003824,GO:0004019,GO:0005575,GO:0005622,GO:0005623,GO:0005737,GO:0006139,GO:0006163,GO:0006164,GO:0006725,GO:0006753,GO:0006793,GO:0006796,GO:0006807,GO:0006950,GO:0006974,GO:0008150,GO:0008152,GO:0009058,GO:0009116,GO:0009117,GO:0009119,GO:0009150,GO:0009152,GO:0009163,GO:0009165,GO:0009259,GO:0009260,GO:0009987,GO:0015949,GO:0016020,GO:0016874,GO:0016879,GO:0018130,GO:0019438,GO:…	map00230,map00250,map01100	0QHTF	F	Plays an important role in the de novo pathway of purine nucleotide biosynthesis	G3DSA:1.10.300.10,G3DSA:3.90.170.10,G3DSA:3.40.440.10,G3DSA:3.40.440.10	MF_00011;Adenylosuccinate synthetase [purA].;GO:0004019,GO:0005525,GO:0006164	PTHR11846	PF00709;Adenylosuccinate synthetase;GO:0004019,GO:0005525,GO:0006164	NA	NA	PS00513;Adenylosuccinate synthetase active site.,PS01266;Adenylosuccinate synthetase GTP-binding site.	NA	NA	Adenylosuccinate synthetase	SSF52540	TIGR00184;purA: adenylosuccinate synthase	NA
CP019396	PspR32_02430	546814	548748	1935	methyl-accepting chemotaxis protein	WP_008089842.1			map02020,map02030	0QQGP	S	Methyl-accepting chemotaxis	G3DSA:1.10.287.950	NA	PTHR32089	PF00672;HAMP domain;GO:0004871,GO:0007165,GO:0016021,PF00015;Methyl-accepting chemotaxis protein (MCP) signalling domain;GO:0004871,GO:0007165,GO:0016020	NA	Bacterial chemotaxis sensory transducer signature,Bacterial chemotaxis sensory transducer signature,Bacterial chemotaxis sensory transducer signature	NA	PS50111;Bacterial chemotaxis sensory transducers domain profile.,PS50885;HAMP domain profile.	NA	Methyl-accepting chemotaxis-like domains (chemotaxis sensory transducer).,HAMP (Histidine kinases, Adenylyl cyclases, Methyl binding proteins, Phosphatases) domain	SSF58104	NA	15-34,290-312
CP019396	PspR32_02435	548815	550383	1569	iron ABC transporter permease	WP_003249548.1	FBPB	GO:0005575,GO:0005623,GO:0005886,GO:0006810,GO:0008150,GO:0016020,GO:0044464,GO:0051179,GO:0051234,GO:0071944	map02010	0QHZ2	P	abc transporter permease protein	G3DSA:1.10.3720.10,G3DSA:1.10.3720.10	NA	PTHR30193,PTHR30193:SF3	PF00528;Binding-protein-dependent transport system inner membrane component;GO:0006810,GO:0016020,PF00528;Binding-protein-dependent transport system inner membrane component;GO:0006810,GO:0016020	NA	NA	NA	PS50928;ABC transporter integral membrane type-1 domain profile.,PS50928;ABC transporter integral membrane type-1 domain profile.	NA	NA	SSF161098,SSF161098	NA	327-349,394-416,134-156,21-43,177-199,71-93,102-124,233-252,492-514,285-307,362-384,437-459
CP019396	PspR32_02440	550383	551396	1014	iron ABC transporter substrate-binding protein	WP_016712313.1	FBPA	GO:0005575,GO:0005623,GO:0006810,GO:0008150,GO:0042597,GO:0044464,GO:0051179,GO:0051234	map02010	0QJ8G	P	extracellular solute-binding protein, family 1	G3DSA:3.40.190.10,G3DSA:3.40.190.10,G3DSA:3.40.190.10	NA	PTHR30006,PTHR30006:SF4	PF13343;Bacterial extracellular solute-binding protein;date=21-07-2017	PIRSF002825	NA	NA	NA	2028-01-01	NA	SSF53850	NA	2029-07-01
CP019396	PspR32_02455	552101	554692	2592	ribonuclease R	WP_007915842.1	RNR	GO:0000154,GO:0000175,GO:0003674,GO:0003824,GO:0004518,GO:0004527,GO:0004532,GO:0004540,GO:0005575,GO:0005622,GO:0005623,GO:0005737,GO:0006139,GO:0006364,GO:0006396,GO:0006725,GO:0006807,GO:0008150,GO:0008152,GO:0008408,GO:0008997,GO:0009451,GO:0009987,GO:0010467,GO:0016070,GO:0016071,GO:0016072,GO:0016556,GO:0016787,GO:0016788,GO:0016796,GO:0016896,GO:0022613,GO:0034470,GO:0034641,GO:0034660,GO:…	map03018	0QI34	K	3'-5' exoribonuclease that releases 5'-nucleoside monophosphates and is involved in maturation of structured RNAs ()	G3DSA:2.40.50.140	MF_01895;Ribonuclease R [rnr].;GO:0003723,GO:0004518	PTHR23355:SF9,PTHR23355:SF9,PTHR23355,PTHR23355	PF00575;S1 RNA binding domain;GO:0003676,PF00773;RNB domain;date=21-07-2017,PF08461;Ribonuclease R winged-helix domain;date=21-07-2017,PF08206;Ribonuclease B OB domain;date=21-07-2017	NA	NA	PS01175;Ribonuclease II family signature.	PS50126;S1 domain profile.	NA	Cold shock protein domain,Ribosomal protein S1-like RNA-binding domain,Target=PspR32_02455 264 603	SSF50249,SSF50249,SSF50249,SSF50249	TIGR02063;RNase_R: ribonuclease R,TIGR00358;3_prime_RNase: VacB and RNase II family 3'-5' exoribonucleases	NA
CP019396	PspR32_02460	554689	555441	753	23S rRNA (guanosine(2251)-2'-O)-methyltransferase RlmB	WP_011058948.1	RLMB	GO:0000154,GO:0000451,GO:0000453,GO:0001510,GO:0003674,GO:0003824,GO:0005575,GO:0005622,GO:0005623,GO:0005737,GO:0006139,GO:0006364,GO:0006396,GO:0006725,GO:0006807,GO:0008150,GO:0008152,GO:0008168,GO:0008171,GO:0008173,GO:0008649,GO:0008757,GO:0009451,GO:0009987,GO:0010467,GO:0016070,GO:0016072,GO:0016435,GO:0016740,GO:0016741,GO:0022613,GO:0031167,GO:0032259,GO:0034470,GO:0034641,GO:0034660,GO:…	map00340,map00350,map00624,map01120	0QIUQ	J	Specifically methylates the ribose of guanosine 2251 in 23S rRNA ()	G3DSA:3.30.1330.30,G3DSA:3.40.1280.10	MF_01887;23S rRNA (guanosine-2'-O-)-methyltransferase RlmB [rlmB].;date=21-07-2017	PTHR12029:SF7,PTHR12029	PF08032;RNA 2'-O ribose methyltransferase substrate binding;GO:0008168,PF00588;SpoU rRNA Methylase family;GO:0003723,GO:0006396,GO:0008173	NA	NA	NA	NA	NA	RNA 2'-O ribose methyltransferase substrate binding	SSF55315,SSF75217	TIGR00186;rRNA_methyl_3: RNA methyltransferase, TrmH family, group 3	NA
CP019396	PspR32_02465	555696	556121	426	30S ribosomal protein S6	WP_011058949.1	RPSF	GO:0003674,GO:0003735,GO:0005198,GO:0005575,GO:0005622,GO:0005623,GO:0005737,GO:0005829,GO:0005840,GO:0006412,GO:0008150,GO:0008152,GO:0009058,GO:0009059,GO:0009987,GO:0010467,GO:0015935,GO:0019538,GO:0022626,GO:0022627,GO:0030529,GO:0032991,GO:0034645,GO:0043170,GO:0043226,GO:0043228,GO:0043229,GO:0043232,GO:0044237,GO:0044238,GO:0044249,GO:0044260,GO:0044267,GO:0044391,GO:0044422,GO:0044424,GO:…	map03010	0QSAC	J	Binds together with S18 to 16S ribosomal RNA ()	G3DSA:3.30.70.60	MF_00360;30S ribosomal protein S6 [rpsF].;GO:0003735,GO:0005840,GO:0006412,GO:0019843	PTHR21011,PTHR21011:SF2	PF01250;Ribosomal protein S6;GO:0003735,GO:0005840,GO:0006412,GO:0019843	NA	NA	PS01048;Ribosomal protein S6 signature.	NA	NA	NA	SSF54995	TIGR00166;S6: ribosomal protein bS6	NA
CP019396	PspR32_02470	556150	556380	231	30S ribosomal protein S18	WP_003452992.1	RPSR	GO:0003674,GO:0003735,GO:0005198,GO:0006412,GO:0008150,GO:0008152,GO:0009058,GO:0009059,GO:0009987,GO:0010467,GO:0019538,GO:0034645,GO:0043170,GO:0044237,GO:0044238,GO:0044249,GO:0044260,GO:0044267,GO:0071704,GO:1901576	map03010	0QTR6	J	Binds as a heterodimer with protein S6 to the central domain of the 16S rRNA, where it helps stabilize the platform of the 30S subunit ()	G3DSA:4.10.640.10	MF_00270;30S ribosomal protein S18 [rpsR].;GO:0003735,GO:0005622,GO:0005840,GO:0006412	PTHR13479	PF01084;Ribosomal protein S18;GO:0003735,GO:0005622,GO:0005840,GO:0006412	NA	Ribosomal protein S18 family signature,Ribosomal protein S18 family signature,Ribosomal protein S18 family signature,Ribosomal protein S18 family signature	PS00057;Ribosomal protein S18 signature.	NA	NA	NA	SSF46911	TIGR00165;S18: ribosomal protein bS18	NA
CP019396	PspR32_02475	556417	557307	891	hypothetical protein	WP_008157005.1				0QTJX	S	Inherit from proNOG: Membrane	NA	NA	NA	NA	NA	NA	NA	NA	NA	NA	NA	NA	19-41,48-65,150-172,70-87,193-215,94-116,248-270,219-241
CP019396	PspR32_02480	557329	557775	447	50S ribosomal protein L9	WP_004883587.1	RPLI	GO:0003674,GO:0003735,GO:0005198,GO:0005575,GO:0005618,GO:0005622,GO:0005623,GO:0005737,GO:0005829,GO:0005886,GO:0006412,GO:0008150,GO:0008152,GO:0009058,GO:0009059,GO:0009987,GO:0010467,GO:0016020,GO:0019538,GO:0030312,GO:0034645,GO:0043170,GO:0044237,GO:0044238,GO:0044249,GO:0044260,GO:0044267,GO:0044424,GO:0044444,GO:0044464,GO:0071704,GO:0071944,GO:1901576	map03010	0QS4Z	J	Binds to the 23S rRNA ()	G3DSA:3.40.5.10,G3DSA:3.10.430.100	MF_00503;50S ribosomal protein L9 [rplI].;GO:0003735,GO:0005622,GO:0005840,GO:0006412	PTHR21368	PF01281;Ribosomal protein L9, N-terminal domain;date=21-07-2017,PF03948;Ribosomal protein L9, C-terminal domain;date=21-07-2017	NA	NA	PS00651;Ribosomal protein L9 signature.	NA	NA	NA	SSF55658,SSF55653	TIGR00158;L9: ribosomal protein bL9	NA
CP019396	PspR32_02485	557886	559283	1398	replicative DNA helicase	WP_017901624.1	DNAB	GO:0000166,GO:0000228,GO:0001882,GO:0001883,GO:0003674,GO:0003678,GO:0003824,GO:0004386,GO:0005488,GO:0005524,GO:0005575,GO:0005618,GO:0005622,GO:0005623,GO:0005634,GO:0005657,GO:0005658,GO:0005694,GO:0005737,GO:0005829,GO:0006139,GO:0006152,GO:0006163,GO:0006195,GO:0006200,GO:0006259,GO:0006260,GO:0006261,GO:0006268,GO:0006270,GO:0006271,GO:0006725,GO:0006753,GO:0006793,GO:0006796,GO:0006807,GO:…	map03030,map04112	0QJCQ	L	Replicative dna helicase	G3DSA:3.40.50.300,G3DSA:1.10.860.10	NA	PTHR30153	PF00772;DnaB-like helicase N terminal domain;GO:0003678,GO:0005524,GO:0006260,PF03796;DnaB-like helicase C terminal domain;GO:0003678,GO:0005524,GO:0006260	NA	NA	NA	PS51199;Superfamily 4 helicase domain profile.	NA	NA	SSF48024,SSF52540	TIGR00665;DnaB: replicative DNA helicase	NA
CP019396	PspR32_02490	559289	563818	4530	hypothetical protein		NA	NA	NA	NA	NA	NA	NA	NA	NA	NA	NA	NA	NA	NA	NA	NA	NA	NA	NA
CP019396	PspR32_02495	563987	566290	2304	YgiQ family radical SAM protein	WP_008368582.1	YGIQ			0QIUU	C	UPF0313 protein	G3DSA:3.80.30.20	MF_01251;UPF0313 protein YgiQ [ygiQ].;date=21-07-2017	PTHR32331,PTHR32331,PTHR32331:SF0,PTHR32331:SF0	PF11842;Domain of unknown function (DUF3362);date=21-07-2017,PF08497;Radical SAM N-terminal;date=21-07-2017,PF04055;Radical SAM superfamily;GO:0003824,GO:0051536	NA	NA	PS01278;Methylthiotransferase radical SAM domain signature.	NA	NA	Elongator protein 3, MiaB family, Radical SAM	SSF102114,SSF102114	TIGR03904;SAM_YgiQ: uncharacterized radical SAM protein YgiQ	NA
CP019396	PspR32_02500	566491	569775	3285	IMP dehydrogenase	WP_007902699.1	MT2642	GO:0005575,GO:0005622,GO:0005623,GO:0005737,GO:0005829,GO:0044424,GO:0044444,GO:0044464		0QKJ4	E	domain protein	G3DSA:3.90.260.10	NA	NA	PF08379;Bacterial transglutaminase-like N-terminal region;date=21-07-2017,PF09899;Putative amidoligase enzyme (DUF2126);date=21-07-2017,PF01841;Transglutaminase-like superfamily;date=21-07-2017	NA	NA	NA	NA	NA	Transglutaminase/protease-like homologues	SSF54001	NA	NA
CP019396	PspR32_02505	569815	572301	2487	molybdopterin oxidoreductase	WP_008157018.1		GO:0005575,GO:0005623,GO:0005886,GO:0016020,GO:0044464,GO:0071944		0QIMM	S	Pfam:DUF403	NA	NA	NA	PF04174;A circularly permuted ATPgrasp;date=21-07-2017,PF04168;A predicted alpha-helical domain with a conserved ER motif.;date=21-07-2017	NA	NA	NA	NA	NA	NA	SSF56059,SSF56059	NA	NA
CP019396	PspR32_02510	572301	573206	906	transglutaminase	WP_010221619.1		GO:0005575,GO:0005623,GO:0005886,GO:0016020,GO:0044464,GO:0071944		0QQPM	E	transglutaminase-like protein	G3DSA:3.90.260.10	NA	NA	PF01841;Transglutaminase-like superfamily;date=21-07-2017,PF08379;Bacterial transglutaminase-like N-terminal region;date=21-07-2017	NA	NA	NA	NA	NA	Transglutaminase/protease-like homologues	SSF54001	NA	NA
CP019396	PspR32_02515	573297	573884	588	TIGR00730 family Rossman fold protein	WP_012053851.1	BMUL_1004			0QR1U	S	Rossmann fold nucleotide-binding protein	G3DSA:3.40.50.450	NA	PTHR31223:SF0,PTHR31223	PF03641;Possible lysine decarboxylase;date=21-07-2017	NA	NA	NA	NA	NA	NA	SSF102405	TIGR00730;TIGR00730: TIGR00730 family protein	NA
CP019396	PspR32_02520	574239	574685	447	azurin	WP_019408319.1	AZU	GO:0003674,GO:0005575,GO:0005623,GO:0008150,GO:0008152,GO:0009055,GO:0009279,GO:0016020,GO:0019867,GO:0030312,GO:0030313,GO:0031975,GO:0042597,GO:0044462,GO:0044464,GO:0044710,GO:0055114,GO:0071944		0QV2D	C	Copper binding proteins, plastocyanin/azurin family	G3DSA:2.60.40.420	NA	NA	PF00127;Copper binding proteins, plastocyanin/azurin family;GO:0005507,GO:0009055	NA	NA	NA	NA	2020-01-01	NA	SSF49503	TIGR02695;azurin: azurin	NA
CP019396	PspR32_02525	574781	575608	828	NAD(+) synthetase	WP_014592584.1	NADE	GO:0003674,GO:0003824,GO:0003952,GO:0006082,GO:0006139,GO:0006520,GO:0006531,GO:0006725,GO:0006732,GO:0006733,GO:0006734,GO:0006753,GO:0006793,GO:0006796,GO:0006807,GO:0006950,GO:0006974,GO:0008150,GO:0008152,GO:0008795,GO:0009058,GO:0009066,GO:0009108,GO:0009117,GO:0009165,GO:0009435,GO:0009987,GO:0016874,GO:0016879,GO:0016880,GO:0016884,GO:0018130,GO:0019355,GO:0019359,GO:0019362,GO:0019363,GO:…	map00760,map01100	0QN7Z	H	NH3-dependent NAD( ) synthetase	G3DSA:3.40.50.620	MF_00193;NH(3)-dependent NAD(+) synthetase [nadE].;GO:0008795,GO:0009435	PTHR23090,PTHR23090:SF7	PF02540;NAD synthase;date=21-07-2017	NA	NA	NA	NA	NA	NA	SSF52402	TIGR00552;nadE: NAD+ synthetase	NA
CP019396	PspR32_02530	575612	576814	1203	nicotinate phosphoribosyltransferase	WP_005784275.1	PNCB	GO:0005575,GO:0005622,GO:0005623,GO:0005737,GO:0044424,GO:0044464	map00760,map01100	0QI0W	H	nicotinate phosphoribosyltransferase	G3DSA:3.20.140.10	MF_00570;Nicotinate phosphoribosyltransferase [pncB].;GO:0004516,GO:0019357	PTHR11098:SF10,PTHR11098	PF04095;Nicotinate phosphoribosyltransferase (NAPRTase) family;date=21-07-2017	PIRSF000484	NA	NA	NA	NA	NA	SSF54675,SSF51690,SSF51690	TIGR01514;NAPRTase: nicotinate phosphoribosyltransferase	NA
CP019396	PspR32_02535	577285	578421	1137	branched chain amino acid ABC transporter substrate-binding protein	WP_003188098.1	LIVK		map02010	0QKJD	E	ABC transporter substrate-binding protein	G3DSA:3.40.50.2300	NA	PTHR30483,PTHR30483:SF6	PF13458;Periplasmic binding protein;date=21-07-2017	NA	Leu/Ile/Val-binding protein family signature,Leu/Ile/Val-binding protein family signature,Leu/Ile/Val-binding protein family signature,Leu/Ile/Val-binding protein family signature,Leu/Ile/Val-binding protein family signature	NA	NA	2027-01-01	NA	SSF53822	NA	NA
CP019396	PspR32_02540	578582	579496	915	branched-chain amino acid ABC transporter permease	WP_003188099.1	LIVH		map02010	0QK07	E	(ABC) transporter	NA	NA	PTHR11795:SF371,PTHR11795	PF02653;Branched-chain amino acid transport system / permease component;GO:0005215,GO:0006810,GO:0016020	NA	NA	NA	NA	NA	NA	NA	NA	278-295,66-88,154-171,199-221,44-61,228-250,15-37,254-271
CP019396	PspR32_02545	579499	580782	1284	branched-chain amino acid ABC transporter permease	WP_019408328.1	LIVM		map02010	0QNGY	E	(ABC) transporter	NA	NA	PTHR30482:SF1,PTHR30482	PF02653;Branched-chain amino acid transport system / permease component;GO:0005215,GO:0006810,GO:0016020,PF11862;Domain of unknown function (DUF3382);date=21-07-2017	NA	NA	NA	NA	NA	NA	NA	NA	148-167,172-194,119-141,201-223,97-115,388-406,50-67,354-376,13-35,317-339,267-284
CP019396	PspR32_02550	580779	581654	876	ABC transporter ATP-binding protein	WP_020299403.1	LIVG		map02010	0QPAF	E	abc transporter atp-binding protein	G3DSA:3.40.50.300	NA	PTHR24220,PTHR24220,PTHR24220:SF358,PTHR24220:SF358	PF00005;ABC transporter;GO:0005524,GO:0016887,PF12399;Branched-chain amino acid ATP-binding cassette transporter;date=21-07-2017	NA	NA	PS00211;ABC transporters family signature.	PS50893;ATP-binding cassette, ABC transporter-type domain profile.	NA	ATPases associated with a variety of cellular activities	SSF52540,SSF52540	NA	NA
CP019396	PspR32_02555	581651	582367	717	ABC transporter ATP-binding protein	WP_009398629.1	LIVF		map02010	0RAUS	E	(ABC) transporter	G3DSA:3.40.50.300	NA	PTHR24220,PTHR24220:SF322	PF00005;ABC transporter;GO:0005524,GO:0016887	PIRSF039137	NA	PS00211;ABC transporters family signature.	PS50893;ATP-binding cassette, ABC transporter-type domain profile.	NA	ATPases associated with a variety of cellular activities	SSF52540	NA	NA
CP019396	PspR32_02560	583046	583813	768	NAD(P)-dependent oxidoreductase	WP_010221629.1	YDFG	GO:0003674,GO:0003824,GO:0006082,GO:0006520,GO:0006563,GO:0006807,GO:0008150,GO:0008152,GO:0009069,GO:0009987,GO:0016491,GO:0016614,GO:0016616,GO:0019752,GO:0031132,GO:0043436,GO:0044237,GO:0044238,GO:0044281,GO:0044710,GO:0055114,GO:0071704,GO:1901564,GO:1901605	map00051,map00240,map00363,map00430,map00591,map00625,map00650,map01100,map01120	0QJYV	S	Dehydrogenase	G3DSA:3.40.50.720	NA	PTHR24322:SF78,PTHR24322	PF00106;short chain dehydrogenase;GO:0008152,GO:0016491	NA	Glucose/ribitol dehydrogenase family signature,Glucose/ribitol dehydrogenase family signature,Glucose/ribitol dehydrogenase family signature,Glucose/ribitol dehydrogenase family signature,Glucose/ribitol dehydrogenase family signature,Glucose/ribitol dehydrogenase family signature	PS00061;Short-chain dehydrogenases/reductases family signature.	NA	NA	Target=PspR32_02560 3 183	SSF51735	NA	NA
CP019396	PspR32_02565	583898	585007	1110	N-acylglucosamine 2-epimerase	WP_010221630.1	PMI		map00051,map00520,map01100,map01110	16TJH	G	N-acylglucosamine 2-epimerase	G3DSA:1.50.10.10	NA	PTHR15108	PF07221;N-acylglucosamine 2-epimerase (GlcNAc 2-epimerase);date=21-07-2017	NA	NA	NA	NA	NA	NA	SSF48208	NA	NA
CP019396	PspR32_02570	585144	585773	630	TetR family transcriptional regulator	WP_010221631.1	DEST			0QM4F	K	DNA-binding transcriptional repressor FabR	G3DSA:1.10.357.10	NA	PTHR30055:SF39,PTHR30055	PF00440;Bacterial regulatory proteins, tetR family;GO:0003677	NA	NA	NA	PS50977;TetR-type HTH domain profile.	NA	NA	SSF46689	NA	NA
CP019396	PspR32_02575	585908	586309	402	hypothetical protein	WP_014754604.1	NA	NA	NA	NA	NA	NA	NA	NA	NA	NA	NA	NA	NA	NA	2020-01-01	NA	NA	NA	NA
CP019396	PspR32_02580	586651	588711	2061	hypothetical protein	WP_010221633.1	YHJG	GO:0005575,GO:0005623,GO:0005886,GO:0016020,GO:0044464,GO:0071944		0QJNG	M	AsmA family	NA	NA	PTHR30441,PTHR30441:SF3	PF05170;AsmA family;date=21-07-2017	NA	NA	NA	NA	NA	NA	NA	NA	2029-07-01
CP019396	PspR32_02585	588756	589286	531	bacterioferritin	WP_008089584.1	BFR3			0QQ3V	P	Bacterioferritin	G3DSA:1.20.1260.10	NA	PTHR30295,PTHR30295:SF1	PF00210;Ferritin-like domain;GO:0006879,GO:0008199	PIRSF018063	NA	NA	PS50905;Ferritin-like diiron domain profile.	NA	NA	SSF47240	NA	NA
CP019396	PspR32_02590	589377	589730	354	transcriptional regulator	WP_010221636.1	OSME	GO:0005575,GO:0005623,GO:0005886,GO:0016020,GO:0044464,GO:0071944		0QRI2	K	DNA-binding transcriptional activator OsmE	NA	NA	NA	PF04355;SmpA / OmlA family;GO:0019867	NA	NA	NA	PS51257;Prokaryotic membrane lipoprotein lipid attachment site profile.	NA	NA	NA	NA	NA
CP019396	PspR32_02595	589854	590744	891	alpha/beta hydrolase	WP_003249615.1	LIP		map00561,map01100	0QQI0	S	Alpha beta hydrolase	G3DSA:3.40.50.1820	NA	PTHR11440	PF00561;alpha/beta hydrolase fold;date=21-07-2017	NA	NA	NA	NA	NA	NA	SSF53474	NA	1931-09-01
CP019396	PspR32_02600	590725	591618	894	EamA family transporter	WP_012316444.1	RHAT12			17851	S	membrAne	NA	NA	PTHR12715,PTHR12715:SF11	PF00892;EamA-like transporter family;GO:0016020,GO:0016021,PF00892;EamA-like transporter family;GO:0016020,GO:0016021	NA	NA	NA	NA	NA	NA	SSF103481,SSF103481	NA	210-229,119-141,242-259,93-112,7-29,66-88,263-280,34-53,181-200,151-169
CP019396	PspR32_02605	591717	592523	807	AraC family transcriptional regulator	WP_010221639.1	ARAC5	GO:0001071,GO:0003674,GO:0003700,GO:0006355,GO:0008150,GO:0009889,GO:0010468,GO:0010556,GO:0019219,GO:0019222,GO:0031323,GO:0031326,GO:0050789,GO:0050794,GO:0051171,GO:0051252,GO:0060255,GO:0065007,GO:0080090,GO:2000112,GO:2001141		0QMGR	K	AraC family transcriptional regulator	G3DSA:1.10.10.60,G3DSA:2.60.120.10,G3DSA:1.10.10.60	NA	PTHR11019:SF53,PTHR11019	PF02311;AraC-like ligand binding domain;GO:0006355,PF12833;Helix-turn-helix domain;GO:0003700,GO:0006355,GO:0043565	NA	AraC bacterial regulatory protein HTH signature,AraC bacterial regulatory protein HTH signature	NA	PS01124;Bacterial regulatory proteins, araC family DNA-binding domain profile.	NA	helix_turn_helix, arabinose operon control protein	SSF46689,SSF51182	NA	NA
CP019396	PspR32_02610	592586	592867	282	phosphate starvation-inducible protein PsiF	WP_008016837.1	PSIF			0QXKI	S	starvation-inducible protein	NA	NA	NA	PF07769;psiF repeat;date=21-07-2017,PF07769;psiF repeat;date=21-07-2017	NA	NA	NA	NA	2021-01-01	NA	NA	NA	NA
CP019396	PspR32_02615	592874	593794	921	hypothetical protein		NA	NA	NA	NA	NA	NA	NA	NA	NA	NA	NA	NA	NA	PS51257;Prokaryotic membrane lipoprotein lipid attachment site profile.	2021-01-01	NA	NA	NA	NA
CP019396	PspR32_02620	594014	595021	1008	hypothetical protein	WP_003249623.1				0QKFY	S	membrAne	NA	NA	NA	NA	NA	NA	NA	NA	NA	NA	NA	NA	60-82,204-226,253-275,147-166,231-248,10-39,300-322
CP019396	PspR32_02625	595079	596344	1266	heat-shock protein	WP_019094034.1	YEGD	GO:0003674,GO:0005488,GO:0005515,GO:0006457,GO:0006950,GO:0006986,GO:0008150,GO:0008152,GO:0009987,GO:0010033,GO:0019538,GO:0035966,GO:0042026,GO:0042221,GO:0043170,GO:0044237,GO:0044238,GO:0044260,GO:0044267,GO:0050896,GO:0051082,GO:0071704		0QKTN	O	Heat shock protein	G3DSA:3.30.420.40,G3DSA:3.30.420.40,G3DSA:3.30.420.40,G3DSA:3.30.420.40	NA	PTHR19375,PTHR19375,PTHR19375:SF125,PTHR19375:SF125	PF00012;Hsp70 protein;date=21-07-2017,PF00012;Hsp70 protein;date=21-07-2017,PF00012;Hsp70 protein;date=21-07-2017	NA	70kDa heat shock protein signature,70kDa heat shock protein signature,70kDa heat shock protein signature,70kDa heat shock protein signature	PS01036;Heat shock hsp70 proteins family signature 3.,PS00329;Heat shock hsp70 proteins family signature 2.	NA	NA	NA	SSF53067,SSF53067,SSF53067	NA	NA
CP019396	PspR32_02630	596505	597464	960	DNA-binding protein	WP_010221645.1	CBPA	GO:0003674,GO:0003676,GO:0003677,GO:0003681,GO:0005488,GO:0005515,GO:0005575,GO:0005622,GO:0005623,GO:0005737,GO:0006457,GO:0006950,GO:0008150,GO:0008152,GO:0009295,GO:0009987,GO:0019538,GO:0031072,GO:0043170,GO:0043566,GO:0044237,GO:0044238,GO:0044260,GO:0044267,GO:0044424,GO:0044464,GO:0050896,GO:0051082,GO:0071704,GO:0097159,GO:1901363		0QI62	O	displays overlapping activities with DnaJ, but functions under different conditions, probably acting as a molecular chaperone in an adaptive response to environmental stresses other than heat shock. Lacks autonomous chaperone activity	G3DSA:2.60.260.20,G3DSA:1.10.287.110,G3DSA:2.60.260.20	MF_01154;Curved DNA-binding protein [cbpA].;date=21-07-2017	PTHR24076,PTHR24076:SF89	PF00226;DnaJ domain;date=21-07-2017,PF01556;DnaJ C terminal domain;date=21-07-2017	NA	DnaJ domain signature,DnaJ domain signature,DnaJ domain signature,DnaJ domain signature	NA	PS50076;dnaJ domain profile.	NA	DnaJ molecular chaperone homology domain	SSF46565,SSF49493,SSF49493	NA	NA
CP019396	PspR32_02635	597467	597772	306	chaperone modulatory protein CbpM	WP_010221646.1	CBPM	GO:0003674,GO:0004857,GO:0008150,GO:0019222,GO:0030234,GO:0043086,GO:0044092,GO:0050789,GO:0050790,GO:0065007,GO:0065009		0QT23	S	Interacts with CbpA and inhibits both the DnaJ-like co- chaperone activity and the DNA binding activity of CbpA. Together with CbpA, modulates the activity of the DnaK chaperone system. Does not inhibit the co-chaperone activity of DnaJ ()	NA	MF_01155;Chaperone modulatory protein CbpM [cbpM].;date=21-07-2017	NA	PF13591;MerR HTH family regulatory protein;date=21-07-2017	NA	NA	NA	NA	NA	NA	NA	NA	NA
CP019396	PspR32_02640	597821	598342	522	N-acetyltransferase	WP_016984790.1	TTR	GO:0003674,GO:0003824,GO:0008080,GO:0008150,GO:0008152,GO:0009636,GO:0016407,GO:0016410,GO:0016740,GO:0016746,GO:0016747,GO:0042221,GO:0050896	map00350,map00362,map00627,map00642,map00903,map01120	0QS5F	K	tabtoxin resistance protein	G3DSA:3.40.630.30	NA	PTHR23091	PF13673;Acetyltransferase (GNAT) domain;GO:0008080	NA	NA	NA	PS51186;Gcn5-related N-acetyltransferase (GNAT) domain profile.	NA	NA	SSF55729	NA	NA
CP019396	PspR32_02645	598348	598875	528	GNAT family N-acetyltransferase	WP_010221648.1	PAT	GO:0003674,GO:0003824,GO:0008080,GO:0008150,GO:0008152,GO:0009636,GO:0016407,GO:0016410,GO:0016740,GO:0016746,GO:0016747,GO:0042221,GO:0050896	map00440,map01110	0RA8Z	M	FR47-like protein	G3DSA:3.40.630.30	NA	PTHR23091,PTHR23091:SF180	PF13420;Acetyltransferase (GNAT) domain;date=21-07-2017	NA	NA	NA	PS51186;Gcn5-related N-acetyltransferase (GNAT) domain profile.	NA	NA	SSF55729	NA	NA
CP019396	PspR32_02650	598914	599612	699	urea ABC transporter ATP-binding subunit UrtE	WP_003376418.1	URTE	GO:0003333,GO:0003674,GO:0003824,GO:0005215,GO:0005275,GO:0005342,GO:0006139,GO:0006152,GO:0006163,GO:0006195,GO:0006200,GO:0006725,GO:0006753,GO:0006793,GO:0006796,GO:0006807,GO:0006810,GO:0006811,GO:0006820,GO:0006865,GO:0008150,GO:0008152,GO:0008509,GO:0008514,GO:0009056,GO:0009116,GO:0009117,GO:0009119,GO:0009123,GO:0009125,GO:0009126,GO:0009128,GO:0009141,GO:0009143,GO:0009144,GO:0009146,GO:…	map02010	0QN5R	E	abc transporter atp-binding protein	G3DSA:3.40.50.300	NA	PTHR24220:SF404,PTHR24220	PF00005;ABC transporter;GO:0005524,GO:0016887	NA	NA	NA	PS50893;ATP-binding cassette, ABC transporter-type domain profile.	NA	ATPases associated with a variety of cellular activities	SSF52540	TIGR03410;urea_trans_UrtE: urea ABC transporter, ATP-binding protein UrtE	NA
CP019396	PspR32_02655	599633	600454	822	ABC transporter ATP-binding protein	WP_020379908.1	URTD		map02010	172ZK	E	ABC transporter, (ATP-binding protein)	G3DSA:3.40.50.300	NA	PTHR24220,PTHR24220:SF366	PF00005;ABC transporter;GO:0005524,GO:0016887,PF12399;Branched-chain amino acid ATP-binding cassette transporter;date=21-07-2017	NA	NA	NA	PS50893;ATP-binding cassette, ABC transporter-type domain profile.	NA	NA	SSF52540	TIGR03411;urea_trans_UrtD: urea ABC transporter, ATP-binding protein UrtD	NA
CP019396	PspR32_02660	600490	601569	1080	urea ABC transporter permease subunit UrtC	WP_002555396.1	URTC		map02010	0QJYB	E	ABC transporter (Permease)	NA	NA	PTHR30482,PTHR30482,PTHR30482:SF4,PTHR30482:SF4	PF02653;Branched-chain amino acid transport system / permease component;GO:0005215,GO:0006810,GO:0016020	NA	NA	NA	NA	NA	NA	NA	TIGR03408;urea_trans_UrtC: urea ABC transporter, permease protein UrtC	294-316,156-175,257-279,200-222,13-35,127-149,74-96,329-351,45-67
CP019396	PspR32_02665	601569	603065	1497	urea ABC transporter permease subunit UrtB	WP_009394313.1	URTB		map02010	0QJK1	E	ABC transporter permease	G3DSA:1.25.10.10	NA	PTHR11795,PTHR11795:SF349	PF02653;Branched-chain amino acid transport system / permease component;GO:0005215,GO:0006810,GO:0016020	NA	NA	NA	NA	2021-01-01	NA	SSF48371	TIGR03409;urea_trans_UrtB: urea ABC transporter, permease protein UrtB	263-285,211-233,344-366,398-420,240-259,298-320,430-452,465-482
CP019396	PspR32_02670	603168	604433	1266	urea ABC transporter substrate-binding protein	WP_020292680.1	URTA	GO:0003674,GO:0003824,GO:0005215,GO:0005488,GO:0005575,GO:0005623,GO:0006139,GO:0006152,GO:0006163,GO:0006195,GO:0006200,GO:0006725,GO:0006753,GO:0006793,GO:0006796,GO:0006807,GO:0006810,GO:0006811,GO:0006820,GO:0006865,GO:0008150,GO:0008152,GO:0009056,GO:0009116,GO:0009117,GO:0009119,GO:0009123,GO:0009125,GO:0009126,GO:0009128,GO:0009141,GO:0009143,GO:0009144,GO:0009146,GO:0009150,GO:0009154,GO:…	map02010	0QIX8	E	(ABC) transporter	G3DSA:3.40.50.2300	NA	PTHR30483:SF10,PTHR30483	PF13433;Periplasmic binding protein domain;date=21-07-2017	NA	Leu/Ile/Val-binding protein family signature,Leu/Ile/Val-binding protein family signature,Leu/Ile/Val-binding protein family signature	NA	NA	2027-01-01	NA	SSF53822	TIGR03407;urea_ABC_UrtA: urea ABC transporter, urea binding protein	NA
CP019396	PspR32_02675	604703	605254	552	hypothetical protein	WP_010221654.1	NA	NA	NA	NA	NA	NA	NA	NA	NA	NA	NA	NA	NA	NA	NA	NA	NA	NA	NA
CP019396	PspR32_02680	605309	605848	540	hypothetical protein	WP_010221655.1	NA	NA	NA	NA	NA	NA	NA	NA	NA	NA	NA	NA	NA	NA	NA	NA	NA	NA	NA
CP019396	PspR32_02685	605858	607276	1419	D-serine/D-alanine/glycine transporter	WP_010221656.1	CYCA	GO:0001761,GO:0001762,GO:0003333,GO:0003674,GO:0005215,GO:0005342,GO:0005575,GO:0005622,GO:0005623,GO:0005737,GO:0005829,GO:0005886,GO:0006810,GO:0006811,GO:0006812,GO:0006820,GO:0006865,GO:0008150,GO:0008324,GO:0008509,GO:0008514,GO:0009987,GO:0015075,GO:0015171,GO:0015175,GO:0015179,GO:0015180,GO:0015187,GO:0015711,GO:0015804,GO:0015807,GO:0015808,GO:0015816,GO:0015849,GO:0015893,GO:0016020,GO:…		0QME8	E	D-alanine D-serine glycine permease	NA	NA	PTHR11785,PTHR11785:SF30	PF00324;Amino acid permease;GO:0006810,GO:0016020,GO:0055085	PIRSF006060	NA	PS00218;Amino acid permeases signature.	NA	NA	NA	NA	NA	250-272,440-459,48-70,166-188,374-396,107-129,134-153,342-364,282-304,416-435,208-230
CP019396	PspR32_02690	607387	608409	1023	ABC transporter permease	WP_010221658.1	FECD		map02010	0QI2G	P	ABC transporter (permease)	G3DSA:1.10.3470.10	NA	PTHR30472:SF16,PTHR30472	PF01032;FecCD transport family;GO:0005215,GO:0016020	NA	NA	NA	PS51257;Prokaryotic membrane lipoprotein lipid attachment site profile.	NA	NA	SSF81345	NA	103-122,12-34,249-271,206-228,160-182,68-90,319-336,126-148
CP019396	PspR32_02695	608406	609356	951	iron ABC transporter substrate-binding protein	WP_010221659.1	FHUD		map02010	0QNCS	P	periplasmic binding protein	G3DSA:3.40.50.1980,G3DSA:3.40.50.1980	NA	PTHR30535:SF7,PTHR30535	PF01497;Periplasmic binding protein;GO:0005488	NA	NA	NA	PS50983;Iron siderophore/cobalamin periplasmic-binding domain profile.,PS51257;Prokaryotic membrane lipoprotein lipid attachment site profile.	2021-01-01	NA	SSF53807	NA	NA
CP019396	PspR32_02700	609353	610141	789	histidinol phosphatase	WP_010221660.1	FECE		map02010	0QMBB	P	(ABC) transporter	G3DSA:3.40.50.300	NA	PTHR24220,PTHR24220:SF309	PF00005;ABC transporter;GO:0005524,GO:0016887	NA	NA	PS00211;ABC transporters family signature.	PS50893;ATP-binding cassette, ABC transporter-type domain profile.	NA	ATPases associated with a variety of cellular activities	SSF52540	NA	NA
CP019396	PspR32_02705	610320	612386	2067	TonB-dependent copper receptor	WP_003249649.1	OPRC	GO:0005575,GO:0005623,GO:0006810,GO:0008150,GO:0009279,GO:0016020,GO:0019867,GO:0030312,GO:0030313,GO:0031975,GO:0044462,GO:0044464,GO:0051179,GO:0051234,GO:0071944		0QMJQ	P	receptor	G3DSA:2.170.130.10,G3DSA:2.40.170.20	NA	PTHR32552,PTHR32552:SF12	PF00593;TonB dependent receptor;GO:0004872,GO:0006810,GO:0016020,PF07715;TonB-dependent Receptor Plug Domain;GO:0004872,GO:0006810,GO:0016020	NA	NA	NA	NA	1930-01-01	NA	SSF56935	TIGR01778;TonB-copper: TonB-dependent copper receptor	NA
CP019396	PspR32_02710	612465	612884	420	hypothetical protein	WP_015271965.1				0QXFD	S	Protein of unknown function (DUF2946)	NA	NA	NA	PF11162;Protein of unknown function (DUF2946);date=21-07-2017	NA	NA	NA	NA	NA	NA	NA	NA	21-43
CP019396	PspR32_02715	612904	613374	471	copper resistance protein CopZ	WP_019752610.1				0QVSB	S	Copper metallochaperone, bacterial analog of Cox17 protein	NA	NA	NA	PF04314;Protein of unknown function (DUF461);date=21-07-2017	NA	NA	NA	NA	2020-01-01	NA	SSF110087	NA	NA
CP019396	PspR32_02720	613422	613814	393	hypothetical protein	WP_007907395.1	NA	NA	NA	NA	NA	NA	NA	NA	NA	PF11162;Protein of unknown function (DUF2946);date=21-07-2017	NA	NA	NA	NA	2028-01-01	NA	NA	NA	2029-07-01
CP019396	PspR32_02725	613911	614768	858	paraslipin	WP_010221666.1	QMCA	GO:0005575,GO:0005623,GO:0005886,GO:0016020,GO:0044464,GO:0071944		0QHSU	O	SPFH domain, Band 7 family protein	NA	NA	PTHR10264,PTHR10264:SF27	PF01145;SPFH domain / Band 7 family;date=21-07-2017	NA	Stomatin signature,Stomatin signature,Stomatin signature,Stomatin signature,Stomatin signature,Stomatin signature	NA	NA	NA	prohibitin homologues	SSF117892	NA	NA
CP019396	PspR32_02730	614794	615231	438	hypothetical protein	WP_003257542.1				0QXCQ	S	NfeD-like C-terminal, partner-binding	G3DSA:2.40.50.140	NA	NA	PF01957;NfeD-like C-terminal, partner-binding;date=21-07-2017	NA	NA	NA	NA	NA	NA	SSF141322	NA	25-47,52-71,5-22
CP019396	PspR32_02735	615464	616177	714	cobalt-precorrin-6A reductase	WP_010221668.1	COBK		map00860,map01100	0QSHX	H	reductase (EC 1.3.1.54	NA	NA	NA	PF02571;Precorrin-6x reductase CbiJ/CobK;GO:0009236,GO:0016994,GO:0055114	NA	NA	NA	PS51014;Precorrin-6x reductase domain profile.	NA	NA	NA	NA	NA
CP019396	PspR32_02740	616174	617271	1098	cobalt-precorrin-5B (C(1))-methyltransferase	WP_010221669.1	CBID		map00860,map01100,map02010	0QN8Q	H	May catalyze the methylation of C-1 in cobalt-precorrin- 5 and the subsequent extrusion of acetic acid from the resulting intermediate to form cobalt-precorrin-6A ()	G3DSA:3.30.2110.10	MF_00787;Cobalt-precorrin-5B C(1)-methyltransferase [cbiD].;GO:0008168,GO:0009236	NA	PF01888;CbiD;GO:0008168,GO:0009236	PIRSF026782	NA	NA	NA	NA	NA	SSF111342	TIGR00312;cbiD: cobalamin biosynthesis protein CbiD	NA
CP019396	PspR32_02745	617264	618475	1212	cobalamin biosynthesis bifunctional protein CbiET	WP_018928433.1	COBL		map00860,map01100	0QJJX	H	Precorrin-6Y C(5,15)-methyltransferase, decarboxylating	G3DSA:3.30.950.10,G3DSA:3.40.1010.10,G3DSA:3.40.50.150	NA	PTHR14741,PTHR14741:SF26	PF00590;Tetrapyrrole (Corrin/Porphyrin) Methylases;GO:0008152,GO:0008168,PF12847;Methyltransferase domain;date=21-07-2017	PIRSF036428	NA	NA	NA	NA	NA	SSF53335,SSF53790	TIGR02467;CbiE: precorrin-6y C5,15-methyltransferase (decarboxylating), CbiE subunit,TIGR02469;CbiT: precorrin-6Y C5,15-methyltransferase (decarboxylating), CbiT subunit	NA
CP019396	PspR32_02750	618631	619926	1296	precorrin-3B synthase	WP_015271959.1	COBG		map00860,map01100	0QWXF	H	Precorrin-3B synthase	G3DSA:3.90.480.10,G3DSA:3.90.480.10,G3DSA:3.30.413.10,G3DSA:3.30.413.10	NA	PTHR11493:SF46,PTHR11493	PF01077;Nitrite and sulphite reductase 4Fe-4S domain;GO:0016491,GO:0020037,GO:0051536,GO:0055114,PF03460;Nitrite/Sulfite reductase ferredoxin-like half domain;GO:0016491,GO:0055114,PF03460;Nitrite/Sulfite reductase ferredoxin-like half domain;GO:0016491,GO:0055114	NA	NA	NA	NA	NA	NA	SSF56014,SSF56014,SSF55124,SSF55124	TIGR02435;CobG: precorrin-3B synthase	NA
CP019396	PspR32_02755	619919	620545	627	precorrin-8X methylmutase	WP_017738525.1	COBH	GO:0003674,GO:0003824,GO:0006725,GO:0006766,GO:0006767,GO:0006807,GO:0008150,GO:0008152,GO:0009058,GO:0009110,GO:0009235,GO:0009236,GO:0009987,GO:0016853,GO:0016866,GO:0016867,GO:0016993,GO:0018130,GO:0019438,GO:0033013,GO:0033014,GO:0034641,GO:0042364,GO:0044237,GO:0044249,GO:0044271,GO:0044281,GO:0044283,GO:0044710,GO:0044711,GO:0046483,GO:0071704,GO:1901360,GO:1901362,GO:1901564,GO:1901566,GO:…	map00860,map01100	0QP36	H	Precorrin-8X methylmutase	G3DSA:3.40.50.10230	NA	PTHR32439	PF02570;Precorrin-8X methylmutase;GO:0009236,GO:0016993	NA	NA	NA	NA	NA	NA	SSF63965	NA	NA
CP019396	PspR32_02760	620545	621276	732	precorrin-2 C(20)-methyltransferase	WP_016976988.1	COBI		map00860,map01100	0QRTU	H	Precorrin-2 C(20)-methyltransferase	G3DSA:3.40.1010.10	NA	PTHR21091,PTHR21091:SF93	PF00590;Tetrapyrrole (Corrin/Porphyrin) Methylases;GO:0008152,GO:0008168	PIRSF036427	NA	PS00840;Uroporphyrin-III C-methyltransferase signature 2.	NA	NA	NA	SSF53790	TIGR01467;cobI_cbiL: precorrin-2 C(20)-methyltransferase	NA
CP019396	PspR32_02765	621276	622976	1701	precorrin-3B C(17)-methyltransferase	WP_020299138.1	COBJ	GO:0008150,GO:0008152,GO:0009058,GO:0009987,GO:0044237,GO:0044249,GO:0051186,GO:0051188	map00860,map01100	0QQB2	H	Precorrin-3B C17-methyltransferase	G3DSA:3.40.1010.10,G3DSA:3.30.950.10	NA	PTHR21091,PTHR21091:SF90	PF11760;Cobalamin synthesis G N-terminal;date=21-07-2017,PF00590;Tetrapyrrole (Corrin/Porphyrin) Methylases;GO:0008152,GO:0008168	NA	NA	NA	NA	NA	NA	SSF53790,SSF159672	TIGR01466;cobJ_cbiH: precorrin-3B C17-methyltransferase	NA
CP019396	PspR32_02770	623079	623774	696	hypothetical protein					17F9M	S	NA	NA	NA	NA	NA	NA	NA	NA	NA	NA	NA	NA	NA	NA
CP019396	PspR32_02775	623845	624531	687	hypothetical protein		NA	NA	NA	NA	NA	NA	NA	NA	NA	NA	NA	NA	NA	NA	NA	NA	NA	NA	NA
CP019396	PspR32_02780	624524	625150	627	hypothetical protein	WP_009683263.1	NA	NA	NA	NA	NA	NA	NA	NA	NA	NA	NA	NA	NA	NA	NA	NA	NA	NA	NA
CP019396	PspR32_02785	625147	625743	597	hypothetical protein	WP_003439201.1				0QS6W	U	Multiple antibiotic resistance (MarC)-related protein	NA	NA	NA	PF01914;MarC family integral membrane protein;GO:0016021	NA	NA	NA	NA	NA	NA	NA	TIGR00427;TIGR00427: membrane protein, MarC family	40-59,138-157,63-85,5-27,106-128,170-192
CP019396	PspR32_02790	625789	628560	2772	hybrid sensor histidine kinase/response regulator	WP_010221680.1	RETS	GO:0000160,GO:0007154,GO:0007165,GO:0008150,GO:0009987,GO:0023052,GO:0044699,GO:0044700,GO:0044763,GO:0050789,GO:0050794,GO:0050896,GO:0051716,GO:0065007	map02020	0QPJ8	T	Histidine kinase	G3DSA:1.10.287.130,G3DSA:3.40.50.2300,G3DSA:3.40.50.2300,G3DSA:3.30.565.10	NA	PTHR24423:SF372,PTHR24423:SF372,PTHR24423:SF372,PTHR24423,PTHR24423,PTHR24423	PF07696;7TMR-DISM extracellular 2;date=21-07-2017,PF02518;Histidine kinase-, DNA gyrase B-, and HSP90-like ATPase;date=21-07-2017,PF00072;Response regulator receiver domain;GO:0000160,PF00072;Response regulator receiver domain;GO:0000160,PF07695;7TM diverse intracellular signalling;date=21-07-2017,PF00512;His Kinase A (phospho-acceptor) domain;GO:0000155,GO:0007165,GO:0016020	NA	NA	NA	PS50110;Response regulatory domain profile.,PS50110;Response regulatory domain profile.,PS50109;Histidine kinase domain profile.	2025-01-01	cheY-homologous receiver domain,cheY-homologous receiver domain,His Kinase A (phosphoacceptor) domain,Histidine kinase-like ATPases	SSF52172,SSF52172,SSF47384,SSF55874	NA	350-372,266-284,321-343,234-256,173-195,205-227,289-311
CP019396	PspR32_02795	628696	629991	1296	phosphoribosylamine--glycine ligase	WP_011535878.1	PURD	GO:0000166,GO:0001882,GO:0001883,GO:0003674,GO:0003824,GO:0004637,GO:0005488,GO:0005524,GO:0006139,GO:0006152,GO:0006163,GO:0006164,GO:0006195,GO:0006200,GO:0006725,GO:0006753,GO:0006793,GO:0006796,GO:0006807,GO:0006950,GO:0006974,GO:0008150,GO:0008152,GO:0009056,GO:0009058,GO:0009116,GO:0009117,GO:0009119,GO:0009123,GO:0009125,GO:0009126,GO:0009128,GO:0009141,GO:0009143,GO:0009144,GO:0009146,GO:…	map00230,map01100,map01110	0QI4G	F	Phosphoribosylglycinamide synthetase	G3DSA:3.40.50.20,G3DSA:3.30.470.20,G3DSA:3.90.600.10,G3DSA:3.30.1490.20	MF_00138;Phosphoribosylamine--glycine ligase [purD].;GO:0004637,GO:0009113	PTHR10520	PF02843;Phosphoribosylglycinamide synthetase, C domain;GO:0004637,GO:0009113,PF01071;Phosphoribosylglycinamide synthetase, ATP-grasp (A) domain;date=21-07-2017,PF02844;Phosphoribosylglycinamide synthetase, N domain;GO:0004637,GO:0009113	NA	NA	PS00184;Phosphoribosylglycinamide synthetase signature.	PS50975;ATP-grasp fold profile.	NA	NA	SSF52440,SSF56059,SSF51246	TIGR00877;purD: phosphoribosylamine--glycine ligase	NA
CP019396	PspR32_02800	630160	631767	1608	bifunctional phosphoribosylaminoimidazolecarboxamide formyltransferase/inosine monophosphate cyclohydrolase	WP_007945217.1	PURH	GO:0003674,GO:0003824,GO:0003937,GO:0004643,GO:0006139,GO:0006163,GO:0006164,GO:0006725,GO:0006753,GO:0006793,GO:0006796,GO:0006807,GO:0008150,GO:0008152,GO:0009058,GO:0009117,GO:0009150,GO:0009152,GO:0009165,GO:0009259,GO:0009260,GO:0009987,GO:0016740,GO:0016741,GO:0016742,GO:0016787,GO:0016810,GO:0016814,GO:0018130,GO:0019238,GO:0019438,GO:0019637,GO:0019693,GO:0034641,GO:0034654,GO:0044237,GO:…	map00230,map00670,map01100,map01110	0QIM2	F	bifunctional purine biosynthesis protein PurH	G3DSA:3.40.140.20,G3DSA:3.40.140.20,G3DSA:3.40.50.1380	MF_00139;Bifunctional purine biosynthesis protein PurH [purH].;GO:0003937,GO:0004643,GO:0006164	PTHR11692:SF1,PTHR11692	PF02142;MGS-like domain;date=21-07-2017,PF01808;AICARFT/IMPCHase bienzyme;GO:0003937,GO:0004643,GO:0006164	PIRSF000414	NA	NA	NA	NA	AICARFT/IMPCHase bienzyme,MGS-like domain	SSF52335,SSF53927	TIGR00355;purH: phosphoribosylaminoimidazolecarboxamide formyltransferase/IMP cyclohydrolase	NA
CP019396	PspR32_02805	631850	632170	321	Fis family transcriptional regulator	WP_012274390.1	FIS	GO:0001071,GO:0003674,GO:0003700,GO:0006355,GO:0008150,GO:0009889,GO:0010468,GO:0010556,GO:0019219,GO:0019222,GO:0031323,GO:0031326,GO:0050789,GO:0050794,GO:0051171,GO:0051252,GO:0060255,GO:0065007,GO:0080090,GO:2000112,GO:2001141		0QS1W	K	Activates ribosomal RNA transcription. Plays a direct role in upstream activation of rRNA promoters ()	G3DSA:1.10.10.60	NA	NA	PF02954;Bacterial regulatory protein, Fis family;GO:0043565	PIRSF002097	FIS bacterial regulatory protein HTH signature,FIS bacterial regulatory protein HTH signature,DNA-binding protein FIS signature,DNA-binding protein FIS signature,DNA-binding protein FIS signature	NA	NA	NA	NA	SSF46689	NA	NA
CP019396	PspR32_02810	632167	633180	1014	tRNA dihydrouridine synthase DusB	WP_003217321.1	DUSB	GO:0002943,GO:0003674,GO:0003824,GO:0006139,GO:0006396,GO:0006399,GO:0006400,GO:0006725,GO:0006807,GO:0008033,GO:0008150,GO:0008152,GO:0009451,GO:0009987,GO:0010467,GO:0010565,GO:0016070,GO:0016491,GO:0016627,GO:0017150,GO:0019216,GO:0019217,GO:0019222,GO:0031323,GO:0034470,GO:0034641,GO:0034660,GO:0043170,GO:0043412,GO:0044237,GO:0044238,GO:0044260,GO:0044710,GO:0046483,GO:0050789,GO:0050794,GO:…		0QIH1	J	Catalyzes the synthesis of dihydrouridine, a modified base found in the D-loop of most tRNAs ()	G3DSA:3.20.20.70,G3DSA:1.10.1200.80	NA	PTHR11082,PTHR11082:SF25	PF01207;Dihydrouridine synthase (Dus);GO:0008033,GO:0017150,GO:0050660,GO:0055114	PIRSF006621	NA	PS01136;Uncharacterized protein family UPF0034 signature.	NA	NA	NA	SSF51395	TIGR00737;nifR3_yhdG: putative TIM-barrel protein, nifR3 family	NA
CP019396	PspR32_02815	633394	634659	1266	hypothetical protein	WP_011332262.1				0QRRB	S	Mj0042 family finger-like	NA	NA	NA	PF11906;Protein of unknown function (DUF3426);date=21-07-2017,PF13719;zinc-ribbon domain;date=21-07-2017	NA	NA	NA	NA	NA	NA	NA	TIGR02098;MJ0042_CXXC: MJ0042 family finger-like domain	267-289
CP019396	PspR32_02820	634700	635578	879	ribosomal protein L11 methyltransferase	WP_016703775.1	PRMA	GO:0003674,GO:0003824,GO:0005575,GO:0005622,GO:0005623,GO:0005737,GO:0006464,GO:0006479,GO:0006480,GO:0008150,GO:0008152,GO:0008168,GO:0008170,GO:0008213,GO:0008276,GO:0008757,GO:0009987,GO:0016278,GO:0016279,GO:0016740,GO:0016741,GO:0018011,GO:0018012,GO:0018022,GO:0018023,GO:0018193,GO:0018194,GO:0018205,GO:0019538,GO:0031365,GO:0032259,GO:0036211,GO:0043170,GO:0043412,GO:0043414,GO:0044237,GO:…		0QKFZ	J	Methylates ribosomal protein L11 ()	G3DSA:3.40.50.150	MF_00735;Ribosomal protein L11 methyltransferase [prmA].;GO:0006479,GO:0008276	PTHR18895:SF63,PTHR18895	PF06325;Ribosomal protein L11 methyltransferase (PrmA);date=21-07-2017	PIRSF000401	NA	NA	NA	NA	NA	SSF53335	TIGR00406;prmA: ribosomal protein L11 methyltransferase	NA
CP019396	PspR32_02825	635677	636771	1095	butanediol dehydrogenase	WP_015634962.1	ADH	GO:0000721,GO:0003674,GO:0003824,GO:0004491,GO:0008150,GO:0008152,GO:0009056,GO:0009987,GO:0016491,GO:0016614,GO:0016616,GO:0016620,GO:0016903,GO:0044237,GO:0044248,GO:0044710,GO:0055114		0RA3B	C	2,3-butanediol dehydrogenase	G3DSA:3.40.50.720,G3DSA:3.90.180.10	NA	PTHR11695:SF473,PTHR11695	PF13823;Alcohol dehydrogenase GroES-associated;date=21-07-2017,PF08240;Alcohol dehydrogenase GroES-like domain;GO:0016491,GO:0055114,PF00107;Zinc-binding dehydrogenase;GO:0008270,GO:0016491,GO:0055114	NA	NA	PS00059;Zinc-containing alcohol dehydrogenases signature.	NA	NA	Enoylreductase	SSF51735,SSF50129	NA	NA
CP019396	PspR32_02830	636832	637938	1107	acetoin dehydrogenase dihydrolipoyllysine-residue acetyltransferase subunit	WP_012702677.1	ACOC	GO:0003674,GO:0003824,GO:0004742,GO:0008150,GO:0008152,GO:0009056,GO:0009987,GO:0016407,GO:0016417,GO:0016418,GO:0016740,GO:0016746,GO:0016747,GO:0030523,GO:0042180,GO:0042182,GO:0044237,GO:0044248,GO:0044281,GO:0044282,GO:0044710,GO:0044712,GO:0045149,GO:0045150,GO:0071704,GO:1901575	map00010,map00020,map00620,map01100,map01110,map01120	173DA	C	branched-chain alpha-keto acid dehydrogenase subunit E2	G3DSA:3.40.50.1820,G3DSA:2.40.50.100	NA	PTHR10992:SF756,PTHR10992	PF12697;Alpha/beta hydrolase family;date=21-07-2017,PF00364;Biotin-requiring enzyme;date=21-07-2017	NA	Alpha/beta hydrolase fold signature,Alpha/beta hydrolase fold signature,Alpha/beta hydrolase fold signature,Alpha/beta hydrolase fold signature	PS00189;2-oxo acid dehydrogenases acyltransferase component lipoyl binding site.	PS50968;Biotinyl/lipoyl domain profile.	NA	NA	SSF53474,SSF51230	NA	NA
CP019396	PspR32_02835	637935	638954	1020	alpha-ketoacid dehydrogenase subunit beta	WP_020289898.1	ACOB	GO:0003674,GO:0003824,GO:0008150,GO:0008152,GO:0009056,GO:0009987,GO:0016491,GO:0016614,GO:0016616,GO:0019152,GO:0042180,GO:0042182,GO:0044237,GO:0044248,GO:0044281,GO:0044282,GO:0044710,GO:0044712,GO:0045149,GO:0045150,GO:0055114,GO:0071704,GO:1901575	map00010,map00020,map00280,map00620,map00650,map01100,map01110,map01120,map04066	0QJRV	C	dehydrogenase, E1 component	G3DSA:3.40.50.970,G3DSA:3.40.50.920	NA	PTHR11624,PTHR11624:SF11	PF02779;Transketolase, pyrimidine binding domain;date=21-07-2017,PF02780;Transketolase, C-terminal domain;GO:0003824,GO:0008152	NA	NA	NA	NA	NA	Transketolase, pyrimidine binding domain	SSF52922,SSF52518	NA	NA
CP019396	PspR32_02840	638990	639967	978	ABC transporter substrate-binding protein	WP_019097910.1	ACOA	GO:0003674,GO:0003824,GO:0008150,GO:0008152,GO:0009056,GO:0009987,GO:0016491,GO:0016614,GO:0016616,GO:0019152,GO:0042180,GO:0042182,GO:0044237,GO:0044248,GO:0044281,GO:0044282,GO:0044710,GO:0044712,GO:0045149,GO:0045150,GO:0055114,GO:0071704,GO:1901575	map00010,map00020,map00620,map00650,map01100,map01110,map01120,map04066	0QIE4	C	E1 component, alpha subunit	G3DSA:3.40.50.970	NA	PTHR11516	PF00676;Dehydrogenase E1 component;GO:0008152,GO:0016624	NA	NA	NA	NA	NA	NA	SSF52518	NA	NA
CP019396	PspR32_02845	639990	641048	1059	ATP-NAD kinase	WP_012702674.1	ACOX	GO:0005575,GO:0005623,GO:0005886,GO:0008150,GO:0008152,GO:0009056,GO:0009987,GO:0016020,GO:0042180,GO:0042182,GO:0044237,GO:0044248,GO:0044281,GO:0044282,GO:0044464,GO:0044710,GO:0044712,GO:0045149,GO:0045150,GO:0071704,GO:0071944,GO:1901575	map00760,map01100	178DZ	S	ATP-nad acox kinase	NA	NA	NA	PF01513;ATP-NAD kinase;GO:0003951,GO:0006741,GO:0008152	PIRSF018567	NA	NA	NA	NA	NA	SSF111331	NA	NA
CP019396	PspR32_02850	641305	643179	1875	sigma-54-dependent Fis family transcriptional regulator	WP_010221692.1	ACOR	GO:0006355,GO:0008150,GO:0008152,GO:0009056,GO:0009889,GO:0009987,GO:0010468,GO:0010556,GO:0019219,GO:0019222,GO:0031323,GO:0031326,GO:0042180,GO:0042182,GO:0044237,GO:0044248,GO:0044281,GO:0044282,GO:0044710,GO:0044712,GO:0045149,GO:0045150,GO:0050789,GO:0050794,GO:0051171,GO:0051252,GO:0060255,GO:0065007,GO:0071704,GO:0080090,GO:1901575,GO:2000112,GO:2001141		0RB3D	K	transcriptional regulator	G3DSA:3.40.50.300,G3DSA:1.10.10.60,G3DSA:1.10.8.60,G3DSA:3.30.450.40	NA	PTHR32071:SF5,PTHR32071	PF02954;Bacterial regulatory protein, Fis family;GO:0043565,PF00158;Sigma-54 interaction domain;GO:0005524,GO:0006355,GO:0008134	NA	NA	PS00676;Sigma-54 interaction domain ATP-binding region B signature.,PS00675;Sigma-54 interaction domain ATP-binding region A signature.	PS50045;Sigma-54 interaction domain profile.	NA	ATPases associated with a variety of cellular activities	SSF46689,SSF52540,SSF55781	NA	NA
CP019396	PspR32_02855	643315	644670	1356	acetyl-CoA carboxylase biotin carboxylase subunit	WP_011535872.1	ACCC	GO:0003674,GO:0003824,GO:0004075,GO:0005575,GO:0005622,GO:0005623,GO:0005737,GO:0006082,GO:0006629,GO:0006631,GO:0006633,GO:0008150,GO:0008152,GO:0008610,GO:0009058,GO:0009317,GO:0009889,GO:0009890,GO:0009892,GO:0009987,GO:0010565,GO:0016053,GO:0016874,GO:0016879,GO:0019216,GO:0019217,GO:0019222,GO:0019752,GO:0031323,GO:0031324,GO:0031326,GO:0031327,GO:0032787,GO:0032991,GO:0042304,GO:0043234,GO:…	map00020,map00061,map00253,map00620,map00640,map00720,map01100,map01110,map01120,map01230	0QHQI	I	acetyl-CoA carboxylase biotin carboxylase	G3DSA:3.30.470.20,G3DSA:3.30.1490.20,G3DSA:3.40.50.20	NA	PTHR18866	PF02785;Biotin carboxylase C-terminal domain;date=21-07-2017,PF02786;Carbamoyl-phosphate synthase L chain, ATP binding domain;GO:0005524,PF00289;Carbamoyl-phosphate synthase L chain, N-terminal domain;GO:0003824,GO:0008152	NA	NA	PS00866;Carbamoyl-phosphate synthase subdomain signature 1.,PS00867;Carbamoyl-phosphate synthase subdomain signature 2.	PS50979;Biotin carboxylation domain profile.,PS50975;ATP-grasp fold profile.	NA	Biotin carboxylase C-terminal domain	SSF52440,SSF51246,SSF56059	TIGR00514;accC: acetyl-CoA carboxylase, biotin carboxylase subunit	NA
CP019396	PspR32_02860	644688	645146	459	acetyl-CoA carboxylase biotin carboxyl carrier protein subunit	WP_008368716.1	ACCB	GO:0003674,GO:0003824,GO:0003989,GO:0005488,GO:0005575,GO:0005622,GO:0005623,GO:0005737,GO:0006082,GO:0006629,GO:0006631,GO:0006633,GO:0008150,GO:0008152,GO:0008610,GO:0009058,GO:0009317,GO:0009374,GO:0009987,GO:0016053,GO:0016421,GO:0016874,GO:0016885,GO:0019752,GO:0019842,GO:0031406,GO:0032787,GO:0032991,GO:0033218,GO:0033293,GO:0036094,GO:0043167,GO:0043168,GO:0043234,GO:0043436,GO:0044237,GO:…	map00061,map00253,map00620,map00640,map00720,map01100,map01110,map01120	0QS6K	I	Acetyl-CoA carboxylase, biotin carboxyl carrier protein	G3DSA:2.40.50.100	NA	PTHR23151,PTHR23151:SF50	PF00364;Biotin-requiring enzyme;date=21-07-2017	NA	Acetyl-CoA biotin carboxyl carrier protein signature,Acetyl-CoA biotin carboxyl carrier protein signature,Acetyl-CoA biotin carboxyl carrier protein signature	PS00188;Biotin-requiring enzymes attachment site.	PS50968;Biotinyl/lipoyl domain profile.	NA	NA	SSF51230	TIGR00531;BCCP: acetyl-CoA carboxylase, biotin carboxyl carrier protein	NA
CP019396	PspR32_02865	645245	645697	453	type II 3-dehydroquinate dehydratase	WP_016569064.1	AROQ	GO:0003674,GO:0003824,GO:0003855,GO:0006082,GO:0008150,GO:0008152,GO:0009058,GO:0009423,GO:0009987,GO:0016053,GO:0016829,GO:0016835,GO:0016836,GO:0019752,GO:0043436,GO:0043648,GO:0043650,GO:0044237,GO:0044249,GO:0044281,GO:0044283,GO:0044710,GO:0044711,GO:0046394,GO:0046417,GO:0071704,GO:1901576	map00400,map01100,map01110,map01230	0QQZQ	E	Catalyzes a trans-dehydration via an enolate intermediate ()	G3DSA:3.40.50.9100	MF_00169;3-dehydroquinate dehydratase [aroQ].;GO:0003855	PTHR21272:SF2,PTHR21272	PF01220;Dehydroquinase class II;GO:0003855	PIRSF001399	NA	PS01029;Dehydroquinase class II signature.	NA	NA	NA	SSF52304	TIGR01088;aroQ: 3-dehydroquinate dehydratase, type II	NA
CP019396	PspR32_02870	645869	647659	1791	protein-disulfide reductase DsbD	WP_012051084.1	DSBD	GO:0005575,GO:0005623,GO:0005886,GO:0016020,GO:0044464,GO:0071944		0QHT0	O	Required to facilitate the formation of correct disulfide bonds in some periplasmic proteins and for the assembly of the periplasmic c-type cytochromes. Acts by transferring electrons from cytoplasmic thioredoxin to the periplasm. This transfer involves a cascade of disulfide bond formation and reduction steps ()	G3DSA:2.60.40.1250,G3DSA:3.40.30.10	MF_00399;Thiol:disulfide interchange protein DsbD [dsbD].;GO:0047134,GO:0055114	PTHR32234,PTHR32234:SF0	PF13899;Thioredoxin-like;date=21-07-2017,PF02683;Cytochrome C biogenesis protein transmembrane region;GO:0016020,GO:0017004,GO:0055114,PF11412;Disulphide bond corrector protein DsbC;date=21-07-2017	NA	NA	NA	PS51352;Thioredoxin domain profile.	2019-01-01	NA	SSF74863,SSF52833	NA	425-447,396-418,294-325,5-22,340-362,369-391,179-201,251-273,214-236
CP019396	PspR32_02875	647824	649785	1962	chemotaxis protein	WP_014336389.1	CTPL		map02020,map02030	0QRJI	S	Methyl-accepting chemotaxis	G3DSA:1.10.287.950	NA	PTHR32089:SF28,PTHR32089	PF00015;Methyl-accepting chemotaxis protein (MCP) signalling domain;GO:0004871,GO:0007165,GO:0016020	NA	NA	NA	PS50111;Bacterial chemotaxis sensory transducers domain profile.,PS50885;HAMP domain profile.	NA	Methyl-accepting chemotaxis-like domains (chemotaxis sensory transducer).	SSF58104	NA	2027-05-01
CP019396	PspR32_02880	649893	651509	1617	diguanylate cyclase response regulator	WP_003171484.1				0QKPB	T	response regulator receiver modulated diguanylate cyclase	G3DSA:3.30.70.270,G3DSA:3.40.50.2300,G3DSA:3.40.50.2300	NA	PTHR10919	PF00990;GGDEF domain;date=21-07-2017,PF00072;Response regulator receiver domain;GO:0000160,PF00072;Response regulator receiver domain;GO:0000160	NA	NA	NA	PS50110;Response regulatory domain profile.,PS50110;Response regulatory domain profile.,PS50887;GGDEF domain profile.	NA	cheY-homologous receiver domain,cheY-homologous receiver domain,diguanylate cyclase	SSF52172,SSF55073,SSF52172	TIGR00254;GGDEF: diguanylate cyclase (GGDEF) domain	NA
CP019396	PspR32_02885	651791	652864	1074	hypothetical protein	WP_009041985.1				0QINQ	S	conserved protein UCP029693	NA	NA	NA	PF10095;Uncharacterized protein conserved in bacteria (DUF2333);date=21-07-2017	PIRSF029693	NA	NA	NA	NA	NA	NA	NA	31-53
CP019396	PspR32_02890	652869	653405	537	NUDIX hydrolase	WP_010221700.1	YFCD		map00900,map01100,map01110	0QHT7	S	Nudix hydrolase	G3DSA:3.90.79.10	NA	PTHR22769,PTHR22769:SF11	PF00293;NUDIX domain;GO:0016787	PIRSF017340	NA	NA	PS51462;Nudix hydrolase domain profile.	NA	NA	SSF55811	NA	NA
CP019396	PspR32_02895	653600	653971	372	translation initiation factor	WP_016984929.1	YCIH	GO:0003674,GO:0003676,GO:0003723,GO:0003743,GO:0005488,GO:0005575,GO:0005622,GO:0005623,GO:0005737,GO:0006412,GO:0006413,GO:0008135,GO:0008150,GO:0008152,GO:0009058,GO:0009059,GO:0009987,GO:0010467,GO:0019538,GO:0030529,GO:0032991,GO:0034645,GO:0043021,GO:0043022,GO:0043170,GO:0044237,GO:0044238,GO:0044249,GO:0044260,GO:0044267,GO:0044424,GO:0044444,GO:0044464,GO:0070992,GO:0071704,GO:0097159,GO:…	map03013	0QS8A	J	translation initiation factor, Sui1	G3DSA:3.30.780.10	NA	NA	PF01253;Translation initiation factor SUI1;GO:0003743,GO:0006413	PIRSF037511	NA	NA	PS50296;Translation initiation factor SUI1 family profile.	NA	NA	SSF55159	TIGR01158;SUI1_rel: putative translation initiation factor SUI1	NA
CP019396	PspR32_02900	654125	656038	1914	arginine decarboxylase	WP_012270333.1	SPEA	GO:0003674,GO:0003824,GO:0005575,GO:0005623,GO:0006082,GO:0006520,GO:0006525,GO:0006527,GO:0006576,GO:0006595,GO:0006596,GO:0006807,GO:0008150,GO:0008152,GO:0008792,GO:0009056,GO:0009058,GO:0009063,GO:0009064,GO:0009065,GO:0009308,GO:0009309,GO:0009445,GO:0009446,GO:0009987,GO:0016054,GO:0016829,GO:0016830,GO:0016831,GO:0019752,GO:0034641,GO:0042401,GO:0042597,GO:0043436,GO:0044106,GO:0044237,GO:…	map00330,map01100	0QIRG	E	Catalyzes the biosynthesis of agmatine from arginine ()	G3DSA:3.20.20.10,G3DSA:2.40.37.10,G3DSA:2.40.37.10	MF_01417;Biosynthetic arginine decarboxylase [speA].;GO:0006527,GO:0008295,GO:0008792	PTHR11482:SF36,PTHR11482:SF36,PTHR11482,PTHR11482	PF02784;Pyridoxal-dependent decarboxylase, pyridoxal binding domain;GO:0003824,PF00278;Pyridoxal-dependent decarboxylase, C-terminal sheet domain;GO:0003824	PIRSF001336	Ornithine/diaminopimelate/arginine (ODA) decarboxylase family signature,Ornithine/diaminopimelate/arginine (ODA) decarboxylase family signature,Ornithine/diaminopimelate/arginine (ODA) decarboxylase family signature,Ornithine/diaminopimelate/arginine (ODA) decarboxylase family signature,Ornithine/diaminopimelate/arginine (ODA) decarboxylase family signature,Arginine decarboxylase signature,Argini…	PS00879;Orn/DAP/Arg decarboxylases family 2 signature 2.	NA	NA	NA	SSF50621,SSF51419	TIGR01273;speA: arginine decarboxylase	NA
CP019396	PspR32_02905	656175	657515	1341	MATE family efflux transporter	WP_010221705.1	DINF	GO:0005575,GO:0005623,GO:0005886,GO:0006950,GO:0006974,GO:0008150,GO:0009987,GO:0016020,GO:0033554,GO:0044464,GO:0044699,GO:0044763,GO:0050896,GO:0051716,GO:0071944		0QJZA	V	DNA-damage-inducible protein F	NA	NA	PTHR11206,PTHR11206:SF94	PF01554;MatE;GO:0006855,GO:0015238,GO:0015297,GO:0016020,GO:0055085,PF01554;MatE;GO:0006855,GO:0015238,GO:0015297,GO:0016020,GO:0055085	NA	NA	NA	NA	NA	NA	NA	TIGR00797;matE: MATE efflux family protein	52-74,95-117,166-188,247-269,391-408,20-42,362-384,320-342,413-435,137-159
CP019396	PspR32_02910	657662	662617	4956	hypothetical protein	WP_012051091.1	YFHM	GO:0003674,GO:0004857,GO:0004866,GO:0005575,GO:0005623,GO:0005886,GO:0005887,GO:0008150,GO:0009897,GO:0009986,GO:0010466,GO:0010951,GO:0016020,GO:0016021,GO:0019222,GO:0030234,GO:0030414,GO:0031224,GO:0031226,GO:0031233,GO:0043086,GO:0044092,GO:0044425,GO:0044459,GO:0044464,GO:0050789,GO:0050790,GO:0051336,GO:0051346,GO:0052547,GO:0052548,GO:0061134,GO:0061135,GO:0065007,GO:0065009,GO:0071575,GO:…		0QJBA	S	alpha-2-macroglobulin domain protein	G3DSA:1.50.10.20,G3DSA:2.60.130.10	NA	PTHR11412	PF01835;MG2 domain;GO:0004866,PF11974;Alpha-2-macroglobulin MG1 domain;date=21-07-2017,PF07703;Alpha-2-macroglobulin family N-terminal region;date=21-07-2017,PF07678;A-macroglobulin complement component;GO:0005615,PF10569;Alpha-macro-globulin thiol-ester bond-forming region;date=21-07-2017	PIRSF038980	NA	NA	PS51257;Prokaryotic membrane lipoprotein lipid attachment site profile.	2022-01-01	NA	SSF48239	NA	NA
CP019396	PspR32_02915	662668	662961	294	hypothetical protein	WP_010463857.1				0QX8Q	S	NA	NA	NA	NA	NA	NA	NA	NA	NA	NA	NA	NA	NA	53-70,10-32,74-96
CP019396	PspR32_02920	663117	665420	2304	penicillin-binding protein 1C	WP_004577003.1	PBPC	GO:0000270,GO:0003674,GO:0003824,GO:0005488,GO:0005575,GO:0005623,GO:0005886,GO:0006022,GO:0006023,GO:0006024,GO:0006807,GO:0008144,GO:0008150,GO:0008152,GO:0008955,GO:0009058,GO:0009059,GO:0009252,GO:0009273,GO:0009987,GO:0016020,GO:0016740,GO:0016757,GO:0016758,GO:0030203,GO:0034645,GO:0042546,GO:0043170,GO:0044036,GO:0044038,GO:0044085,GO:0044237,GO:0044249,GO:0044260,GO:0044464,GO:0044699,GO:…	map00550	0RB2J	M	penicillin-binding protein 1C	G3DSA:1.10.3810.10,G3DSA:3.40.710.10	NA	PTHR32282,PTHR32282:SF1	PF00905;Penicillin binding protein transpeptidase domain;GO:0008658,PF06832;Penicillin-Binding Protein C-terminus Family;date=21-07-2017,PF00912;Transglycosylase;date=21-07-2017	NA	NA	NA	NA	NA	NA	SSF53955,SSF56601	TIGR02073;PBP_1c: penicillin-binding protein 1C	NA
CP019396	PspR32_02925	665519	667186	1668	hypothetical protein	WP_016987385.1	BMUL_1739			0QNP2	U	domain protein, ShlB-type	G3DSA:2.40.160.50,G3DSA:3.10.20.310	NA	NA	PF08479;POTRA domain, ShlB-type;date=21-07-2017	NA	NA	NA	NA	NA	NA	NA	NA	NA
CP019396	PspR32_02930	667267	667674	408	response regulator	WP_010221712.1				0R3E9	T	luxr family transcriptional regulator	G3DSA:3.40.50.2300	NA	PTHR26402	PF00072;Response regulator receiver domain;GO:0000160	NA	NA	NA	PS50110;Response regulatory domain profile.	NA	cheY-homologous receiver domain	SSF52172	NA	NA
CP019396	PspR32_02935	667737	667943	207	pilin	WP_010221713.1	NA	NA	NA	NA	NA	NA	NA	NA	NA	PF04964;Flp/Fap pilin component;date=21-07-2017	NA	NA	NA	NA	NA	NA	NA	NA	21-43
CP019396	PspR32_02940	668260	669189	930	Flp pilus assembly protein CpaB	WP_019818341.1	CPAB			0QZ7S	U	flp pilus assembly protein	NA	NA	NA	PF08666;SAF domain;date=21-07-2017	NA	NA	NA	NA	NA	Target=PspR32_02940 60 120	NA	TIGR03177;pilus_cpaB: Flp pilus assembly protein CpaB	2027-05-01
CP019396	PspR32_02945	669340	670530	1191	pilus assembly protein	WP_010444338.1	CPAE			0QWE5	U	Pilus assembly protein CpaE	G3DSA:3.40.50.2300,G3DSA:3.40.50.300	NA	NA	PF13614;AAA domain;date=21-07-2017	NA	NA	NA	NA	NA	NA	SSF52540	NA	NA
CP019396	PspR32_02950	670527	671795	1269	ATPase	WP_010221716.1			map03070,map05120	0RARJ	U	Pfam:GSPII_E	G3DSA:3.30.450.90,G3DSA:3.40.50.300	NA	PTHR30258,PTHR30258:SF7	PF00437;Type II/IV secretion system protein;GO:0005524,GO:0006810	NA	NA	NA	NA	NA	NA	SSF52540	NA	NA
CP019396	PspR32_02955	671792	672673	882	type II secretion system protein F	WP_015634012.1	TADB			0QUN5	U	type II secretion system protein	NA	NA	NA	PF00482;Type II secretion system (T2SS), protein F;date=21-07-2017	NA	NA	NA	NA	NA	NA	NA	NA	70-89,236-253,93-110,268-290,4-23
CP019396	PspR32_02960	672675	673562	888	type II secretion system protein F	WP_010221719.1	TADC			0QWRH	U	type II secretion system protein	NA	NA	NA	PF00482;Type II secretion system (T2SS), protein F;date=21-07-2017	NA	NA	NA	NA	NA	NA	NA	NA	114-136,84-104,4-23,267-289
CP019396	PspR32_02965	673650	674438	789	DNA-binding response regulator	WP_019750361.1				0R3E9	T	luxr family transcriptional regulator	G3DSA:1.10.10.10,G3DSA:3.40.50.2300	NA	PTHR26402,PTHR26402	PF00072;Response regulator receiver domain;GO:0000160,PF00196;Bacterial regulatory proteins, luxR family;GO:0003700,GO:0006355	NA	LuxR bacterial regulatory protein HTH signature,LuxR bacterial regulatory protein HTH signature,LuxR bacterial regulatory protein HTH signature	NA	PS50043;LuxR-type HTH domain profile.,PS50110;Response regulatory domain profile.	NA	helix_turn_helix, Lux Regulon,cheY-homologous receiver domain	SSF46894,SSF52172	NA	NA
CP019396	PspR32_02970	674567	675037	471	prepilin peptidase	WP_008011283.1				0R53W	O, U	Peptidase A24A, prepilin type IV	NA	NA	NA	PF01478;Type IV leader peptidase family;GO:0004190,GO:0016020	NA	NA	NA	NA	NA	NA	NA	NA	138-155,94-116,23-45,55-77
CP019396	PspR32_02975	675113	675556	444	pilus assembly protein TadE	WP_010221722.1				0R4TN	U	TadE-like protein	NA	NA	NA	PF07811;TadE-like protein;date=21-07-2017	NA	NA	NA	NA	NA	NA	NA	NA	13-35
CP019396	PspR32_02980	675553	678252	2700	PAS domain-containing sensor histidine kinase	WP_010221723.1			map02020,map02030	0QV3P	T	Histidine kinase	G3DSA:3.30.565.10,G3DSA:3.30.450.20,G3DSA:3.30.450.20,G3DSA:3.30.450.20	NA	PTHR24423:SF451,PTHR24423,PTHR24423,PTHR24423:SF451	PF08448;PAS fold;date=21-07-2017,PF00512;His Kinase A (phospho-acceptor) domain;GO:0000155,GO:0007165,GO:0016020,PF08447;PAS fold;GO:0005515,PF02518;Histidine kinase-, DNA gyrase B-, and HSP90-like ATPase;date=21-07-2017	NA	Bacterial sensor protein C-terminal signature,Bacterial sensor protein C-terminal signature,Bacterial sensor protein C-terminal signature,Bacterial sensor protein C-terminal signature	NA	PS50109;Histidine kinase domain profile.,PS50113;PAC domain profile.	NA	His Kinase A (phosphoacceptor) domain,Histidine kinase-like ATPases,PAS domain,PAS domain,PAS domain,Motif C-terminal to PAS motifs (likely to contribute to PAS structural domain),Motif C-terminal to PAS motifs (likely to contribute to PAS structural domain)	SSF47384,SSF55785,SSF55874,SSF55785,SSF55785	TIGR00229;sensory_box: PAS domain S-box protein	NA
CP019396	PspR32_02985	678237	679967	1731	hypothetical protein	WP_008078237.1				0QXYC	S	Pfam:DUF2134	NA	NA	NA	PF13400;Putative Flp pilus-assembly TadE/G-like;date=21-07-2017,PF09977;Putative Tad-like Flp pilus-assembly;date=21-07-2017	NA	NA	NA	NA	NA	NA	NA	NA	13-35
CP019396	PspR32_02990	680062	680622	561	hypothetical protein	WP_003157753.1	VPA1096			0QVBJ	S	(Lipo)protein	NA	NA	NA	PF13590;Domain of unknown function (DUF4136);date=21-07-2017	NA	NA	NA	PS51257;Prokaryotic membrane lipoprotein lipid attachment site profile.	2019-01-01	NA	NA	NA	NA
CP019396	PspR32_02995	680642	681268	627	hypothetical protein	WP_016715411.1	VPA1096			0QVBJ	S	(Lipo)protein	NA	NA	NA	PF13590;Domain of unknown function (DUF4136);date=21-07-2017	NA	NA	NA	PS51257;Prokaryotic membrane lipoprotein lipid attachment site profile.	2025-01-01	NA	NA	NA	NA
CP019396	PspR32_03000	681292	682041	750	SAM-dependent methyltransferase	WP_004425081.1	SMTA			0RAMY	S	Methyl-transferase	G3DSA:3.40.50.150	NA	PTHR10108:SF779,PTHR10108	PF13489;Methyltransferase domain;date=21-07-2017	NA	NA	NA	NA	NA	NA	SSF53335	NA	NA
CP019396	PspR32_03005	682038	682343	306	nucleotide pyrophosphohydrolase	WP_017478435.1				0QUPR	S	MazG nucleotide pyrophosphohydrolase	G3DSA:1.10.287.1080	NA	PTHR14552	NA	PIRSF029826	NA	NA	NA	NA	NA	SSF101386	NA	NA
CP019396	PspR32_03010	682405	683259	855	acyl dehydratase	WP_010221732.1	HTDX	GO:0003674,GO:0003824,GO:0005575,GO:0005623,GO:0005886,GO:0006082,GO:0006629,GO:0006631,GO:0006633,GO:0008150,GO:0008152,GO:0008610,GO:0009058,GO:0009987,GO:0016020,GO:0016053,GO:0016829,GO:0016835,GO:0016836,GO:0018812,GO:0019171,GO:0019752,GO:0032787,GO:0043436,GO:0044237,GO:0044238,GO:0044249,GO:0044255,GO:0044281,GO:0044283,GO:0044464,GO:0044710,GO:0044711,GO:0046394,GO:0071704,GO:0071944,GO:…		0QRFT	I	MaoC domain protein	G3DSA:3.10.129.10,G3DSA:3.10.129.10	NA	PTHR13078,PTHR13078:SF14	PF01575;MaoC like domain;date=21-07-2017	NA	Fatty acid synthase signature,Fatty acid synthase signature	NA	NA	NA	NA	SSF54637,SSF54637	NA	NA
CP019396	PspR32_03015	683261	684613	1353	3-oxoacyl-ACP reductase	WP_003221346.1	FABG	GO:0003674,GO:0003824,GO:0004312,GO:0004316,GO:0005575,GO:0005576,GO:0005618,GO:0005622,GO:0005623,GO:0005737,GO:0005829,GO:0005886,GO:0006082,GO:0006629,GO:0006631,GO:0006637,GO:0006732,GO:0006793,GO:0008150,GO:0008152,GO:0009636,GO:0009987,GO:0016020,GO:0016491,GO:0016614,GO:0016616,GO:0016740,GO:0016746,GO:0016747,GO:0019752,GO:0030312,GO:0032787,GO:0035336,GO:0035337,GO:0035383,GO:0042221,GO:…	map00061,map00780,map01040,map01100	0QKU9	I	reductase	G3DSA:3.40.50.720	NA	PTHR24316,PTHR24316:SF321	PF00106;short chain dehydrogenase;GO:0008152,GO:0016491	NA	Glucose/ribitol dehydrogenase family signature,Glucose/ribitol dehydrogenase family signature,Glucose/ribitol dehydrogenase family signature,Glucose/ribitol dehydrogenase family signature,Glucose/ribitol dehydrogenase family signature,Glucose/ribitol dehydrogenase family signature,Short-chain dehydrogenase/reductase (SDR) superfamily signature,Short-chain dehydrogenase/reductase (SDR) superfamily…	PS00061;Short-chain dehydrogenases/reductases family signature.	NA	NA	Target=PspR32_03015 214 387	SSF51735	NA	NA
CP019396	PspR32_03020	684731	686008	1278	acetyl-CoA acetyltransferase	WP_015634021.1	FADA2	GO:0005575,GO:0005618,GO:0005622,GO:0005623,GO:0005737,GO:0005829,GO:0005886,GO:0008150,GO:0016020,GO:0030312,GO:0040007,GO:0044110,GO:0044116,GO:0044117,GO:0044119,GO:0044403,GO:0044419,GO:0044424,GO:0044444,GO:0044464,GO:0051704,GO:0071944	map00071,map00072,map00280,map00281,map00310,map00350,map00362,map00380,map00592,map00620,map00627,map00630,map00640,map00642,map00650,map00720,map00900,map00903,map01100,map01110,map01120,map02020	16PGG	I	acetyl-coa acetyltransferase	G3DSA:3.40.47.10,G3DSA:3.40.47.10,G3DSA:3.40.47.10,G3DSA:3.40.47.10	NA	PTHR18919,PTHR18919:SF5	PF00108;Thiolase, N-terminal domain;GO:0008152,GO:0016747,PF02803;Thiolase, C-terminal domain;GO:0008152,GO:0016747	PIRSF000429	NA	NA	NA	NA	NA	SSF53901,SSF53901	TIGR01930;AcCoA-C-Actrans: acetyl-CoA C-acyltransferase	NA
CP019396	PspR32_03025	686123	688069	1947	chemotaxis protein	WP_017336383.1	TLPA		map02020,map02030	0QNJF	T	Methyl-accepting chemotaxis	G3DSA:3.30.450.20,G3DSA:1.10.287.950	NA	PTHR32089:SF28,PTHR32089	PF00672;HAMP domain;GO:0004871,GO:0007165,GO:0016021,PF00015;Methyl-accepting chemotaxis protein (MCP) signalling domain;GO:0004871,GO:0007165,GO:0016020,PF02743;Cache domain;date=21-07-2017	NA	Bacterial chemotaxis sensory transducer signature,Bacterial chemotaxis sensory transducer signature	NA	PS50111;Bacterial chemotaxis sensory transducers domain profile.,PS50885;HAMP domain profile.	NA	HAMP (Histidine kinases, Adenylyl cyclases, Methyl binding proteins, Phosphatases) domain,Methyl-accepting chemotaxis-like domains (chemotaxis sensory transducer).	SSF58104,SSF103190	NA	293-315,10-29
CP019396	PspR32_03030	688350	689243	894	serine protein kinase RIO	WP_003221347.1	RIO1		map03008	16PT2	T	RIO1 ZK632.3 MJ0444 family protein	G3DSA:1.10.510.10,G3DSA:3.30.200.20	NA	PTHR10593,PTHR10593:SF19	PF01163;RIO1 family;GO:0003824,GO:0005524	NA	NA	PS01245;RIO1/ZK632.3/MJ0444 family signature.	NA	NA	RIO-like kinase	SSF56112	NA	NA
CP019396	PspR32_03035	689250	689654	405	Cu(I)-responsive transcriptional regulator	WP_014589565.1	CUER	GO:0005575,GO:0005622,GO:0005623,GO:0005737,GO:0044424,GO:0044464		0QT10	K	Transcriptional regulator	G3DSA:1.10.1660.10,G3DSA:1.10.1660.10	NA	PTHR30204,PTHR30204:SF16	PF00376;MerR family regulatory protein;GO:0003677,GO:0006355,PF09278;MerR, DNA binding;date=21-07-2017	NA	MerR bacterial regulatory protein HTH signature,MerR bacterial regulatory protein HTH signature,MerR bacterial regulatory protein HTH signature	PS00552;MerR-type HTH domain signature.	PS50937;MerR-type HTH domain profile.	NA	helix_turn_helix, mercury resistance	SSF46955	TIGR02044;CueR: Cu(I)-responsive transcriptional regulator	NA
CP019396	PspR32_03040	689651	692053	2403	copper-translocating P-type ATPase	WP_016703799.1	COPA	GO:0005575,GO:0005623,GO:0005886,GO:0016020,GO:0044464,GO:0071944		0QHYD	P	p-type atpase	G3DSA:3.30.70.100,G3DSA:3.30.70.100,G3DSA:3.40.50.1000,G3DSA:3.40.50.1000,G3DSA:3.40.1110.10,G3DSA:2.70.150.10	NA	PTHR24093:SF50,PTHR24093,PTHR24093:SF50,PTHR24093	PF00122;E1-E2 ATPase;GO:0000166,GO:0046872,PF00702;haloacid dehalogenase-like hydrolase;date=21-07-2017,PF00403;Heavy-metal-associated domain;GO:0030001,GO:0046872,PF00403;Heavy-metal-associated domain;GO:0030001,GO:0046872	NA	Copper-transporting ATPase signature,Copper-transporting ATPase signature,Copper-transporting ATPase signature,Copper-transporting ATPase signature,Copper-transporting ATPase signature,Copper-transporting ATPase signature,Copper-transporting ATPase signature,P-type cation-transporting ATPase superfamily signature,P-type cation-transporting ATPase superfamily signature,P-type cation-transporting A…	PS01229;Hypothetical cof family signature 2.,PS01047;Heavy-metal-associated domain.,PS00154;E1-E2 ATPases phosphorylation site.,PS01047;Heavy-metal-associated domain.	PS50846;Heavy-metal-associated domain profile.,PS50846;Heavy-metal-associated domain profile.	NA	NA	SSF56784,SSF56784,SSF55008,SSF81653,SSF55008,SSF81665,SSF81665,SSF81665	TIGR00003;TIGR00003: copper ion binding protein,TIGR01494;ATPase_P-type: HAD ATPase, P-type, family IC,TIGR01525;ATPase-IB_hvy: heavy metal translocating P-type ATPase,TIGR01511;ATPase-IB1_Cu: copper-translocating P-type ATPase	157-176,767-786,432-454,186-208,744-763,404-422,245-267,221-240
CP019396	PspR32_03045	692108	692494	387	hypothetical protein	WP_020796346.1	NA	NA	NA	NA	NA	NA	NA	NA	NA	NA	NA	NA	NA	NA	2023-01-01	NA	NA	NA	NA
CP019396	PspR32_03050	692642	692839	198	copper resistance protein CopZ	WP_010221741.1	COPZ		map04978	0QZ65	P	heavy metal transport detoxification protein	G3DSA:3.30.70.100	NA	NA	PF00403;Heavy-metal-associated domain;GO:0030001,GO:0046872	NA	NA	PS01047;Heavy-metal-associated domain.	PS50846;Heavy-metal-associated domain profile.	NA	NA	SSF55008	NA	NA
CP019396	PspR32_03055	692954	694135	1182	Bcr/CflA family drug resistance efflux transporter	WP_019582302.1	BCR			0QJ32	P	drug resistance transporter Bcr CflA subfamily	G3DSA:1.20.1250.20,G3DSA:1.20.1250.20	NA	PTHR24003,PTHR24003:SF539	PF07690;Major Facilitator Superfamily;GO:0016021,GO:0055085	NA	NA	NA	PS50850;Major facilitator superfamily (MFS) profile.	NA	NA	SSF103473	TIGR00710;efflux_Bcr_CflA: drug resistance transporter, Bcr/CflA subfamily	70-92,44-63,299-321,273-295,130-152,96-118,244-266,7-29,157-179,361-383,207-229,334-356
CP019396	PspR32_03060	694409	695422	1014	NADPH:quinone reductase	WP_010221744.1	OCAR_5706		map00010,map00051,map00071,map00350,map00363,map00591,map00625,map00626,map00650,map00830,map00980,map00982,map01100,map01110,map01120	0QIKQ	C	alcohol dehydrogenase	G3DSA:3.90.180.10,G3DSA:3.40.50.720	NA	PTHR11695:SF294,PTHR11695	PF08240;Alcohol dehydrogenase GroES-like domain;GO:0016491,GO:0055114,PF13602;Zinc-binding dehydrogenase;date=21-07-2017	NA	NA	PS01162;Quinone oxidoreductase / zeta-crystallin signature.	NA	NA	Enoylreductase	SSF51735,SSF50129	TIGR02817;adh_fam_1: zinc-binding alcohol dehydrogenase family protein	NA
CP019396	PspR32_03065	695539	696447	909	LysR family transcriptional regulator	WP_010221745.1	BMUL_5646	GO:0001071,GO:0003674,GO:0003700,GO:0006355,GO:0008150,GO:0009889,GO:0010468,GO:0010556,GO:0019219,GO:0019222,GO:0031323,GO:0031326,GO:0050789,GO:0050794,GO:0051171,GO:0051252,GO:0060255,GO:0065007,GO:0080090,GO:2000112,GO:2001141		0QQ6F	K	Transcriptional regulator, LysR family	G3DSA:3.40.190.10,G3DSA:3.40.190.10,G3DSA:1.10.10.10	NA	PTHR30537:SF5,PTHR30537	PF03466;LysR substrate binding domain;date=21-07-2017,PF00126;Bacterial regulatory helix-turn-helix protein, lysR family;GO:0003700,GO:0006355	NA	NA	NA	PS50931;LysR-type HTH domain profile.	NA	NA	SSF53850,SSF46785	NA	NA
CP019396	PspR32_03070	696986	697702	717	transcriptional regulator	WP_010221746.1	YDFF			0QMVN	K	arsR family transcriptional regulator	G3DSA:1.10.10.10	NA	NA	PF12840;Helix-turn-helix domain;date=21-07-2017	NA	NA	NA	PS50987;ArsR-type HTH domain profile.	NA	helix_turn_helix, Arsenical Resistance Operon Repressor	SSF46785	NA	NA
CP019396	PspR32_03075	697825	699201	1377	MFS transporter	WP_010221747.1				0QPHK	G	transporter	G3DSA:1.20.1250.20,G3DSA:1.20.1250.20	NA	PTHR24064:SF195,PTHR24064	PF00083;Sugar (and other) transporter;GO:0016021,GO:0022857,GO:0055085	NA	NA	PS00216;Sugar transport proteins signature 1.	PS50850;Major facilitator superfamily (MFS) profile.	NA	NA	SSF103473	NA	398-417,180-197,421-443,268-290,23-45,355-377,60-82,154-176,329-351,300-322
CP019396	PspR32_03080	699304	700257	954	adenosine deaminase	WP_009042020.1	ADD		map00230,map01100,map05340	0QIJ7	F	Catalyzes the hydrolytic deamination of adenine to hypoxanthine. Plays an important role in the purine salvage pathway and in nitrogen catabolism ()	G3DSA:3.20.20.140	MF_01962;Adenine deaminase.;GO:0000034,GO:0006146	PTHR11409:SF41,PTHR11409	PF00962;Adenosine/AMP deaminase;GO:0019239	NA	NA	NA	NA	NA	NA	SSF51556	TIGR01430;aden_deam: adenosine deaminase	NA
CP019396	PspR32_03085	700446	701801	1356	8-oxoguanine deaminase	WP_003171523.1	ATZB		map00625,map00791,map01100,map01120	0QKAC	F	Catalyzes the deamination of 5-methylthioadenosine and S-adenosyl-L-homocysteine into 5-methylthioinosine and S-inosyl-L- homocysteine, respectively. Is also able to deaminate adenosine ()	G3DSA:2.30.40.10,G3DSA:3.20.20.140	NA	PTHR11271,PTHR11271:SF24	PF01979;Amidohydrolase family;GO:0016787	NA	NA	NA	NA	NA	NA	SSF51556,SSF51338,SSF51338	NA	NA
CP019396	PspR32_03090	701917	702603	687	short-chain dehydrogenase	WP_015634032.1	CSGA			0QSY3	S	Short chain dehydrogenase	G3DSA:3.40.50.720	NA	PTHR24322:SF57,PTHR24322	PF00106;short chain dehydrogenase;GO:0008152,GO:0016491	NA	Glucose/ribitol dehydrogenase family signature,Glucose/ribitol dehydrogenase family signature,Glucose/ribitol dehydrogenase family signature,Glucose/ribitol dehydrogenase family signature,Glucose/ribitol dehydrogenase family signature	NA	NA	NA	NA	SSF51735	NA	NA
CP019396	PspR32_03095	702942	703526	585	thymidylate synthase	WP_010221751.1	YIGZ		map00240,map00670,map01100	0QUQW	S	Thymidylate synthase	G3DSA:3.30.70.240,G3DSA:3.30.230.30	NA	PTHR16301,PTHR16301:SF0	PF01205;Uncharacterized protein family UPF0029;date=21-07-2017,PF09186;Domain of unknown function (DUF1949);date=21-07-2017	NA	NA	NA	NA	NA	NA	SSF54980,SSF54211	NA	NA
CP019396	PspR32_03100	703536	704198	663	TetR family transcriptional regulator	WP_010221752.1				0QKCB	K	Transcriptional regulator	G3DSA:1.10.10.60,G3DSA:1.10.357.10	NA	PTHR30055:SF27,PTHR30055	PF08362;YcdC-like protein, C-terminal region;GO:0045892,PF00440;Bacterial regulatory proteins, tetR family;GO:0003677	NA	TetR bacterial regulatory protein HTH signature,TetR bacterial regulatory protein HTH signature	NA	PS50977;TetR-type HTH domain profile.	NA	NA	SSF48498,SSF46689	NA	NA
CP019396	PspR32_03105	704261	705175	915	LysR family transcriptional regulator	WP_010221753.1				0QJSB	K	lysr family transcriptional regulator	G3DSA:3.40.190.10,G3DSA:1.10.10.10	NA	PTHR30126:SF11,PTHR30126	PF00126;Bacterial regulatory helix-turn-helix protein, lysR family;GO:0003700,GO:0006355,PF03466;LysR substrate binding domain;date=21-07-2017	NA	NA	NA	PS50931;LysR-type HTH domain profile.	NA	NA	SSF46785,SSF53850	NA	NA
CP019396	PspR32_03110	705224	706243	1020	ammonia monooxygenase	WP_003226087.1				0QV42	S	Ammonia monooxygenase	NA	NA	NA	PF05145;Putative ammonia monooxygenase;GO:0010468,GO:0016021	PIRSF038991	NA	NA	NA	NA	NA	NA	TIGR03082;Gneg_AbrB_dup: membrane protein AbrB duplication	168-190,136-158,253-275,15-37,78-100,290-312,49-68,197-219,224-241
CP019396	PspR32_03115	706482	707828	1347	aspartate aminotransferase family protein	WP_004576992.1	APTA	GO:0003674,GO:0003824,GO:0004644,GO:0006082,GO:0006520,GO:0006807,GO:0008150,GO:0008152,GO:0008483,GO:0009987,GO:0016223,GO:0016740,GO:0016741,GO:0016742,GO:0016769,GO:0019752,GO:0043436,GO:0044237,GO:0044238,GO:0044281,GO:0044710,GO:0071704,GO:1901564	map00260,map00280,map00330,map00410,map00640,map00780,map01100	173ED	E	Catalyzes the transfer of the alpha-amino group from S- adenosyl-L-methionine (SAM) to 7-keto-8-aminopelargonic acid (KAPA) to form 7,8-diaminopelargonic acid (DAPA). It is the only animotransferase known to utilize SAM as an amino donor ()	G3DSA:3.90.1150.10,G3DSA:3.90.1150.10,G3DSA:3.40.640.10	NA	PTHR11986,PTHR11986:SF60	PF00202;Aminotransferase class-III;GO:0008483,GO:0030170	NA	NA	PS00600;Aminotransferases class-III pyridoxal-phosphate attachment site.	NA	NA	NA	SSF53383	NA	NA
CP019396	PspR32_03120	707903	709396	1494	methylmalonate-semialdehyde dehydrogenase (CoA acylating)	WP_003255276.1	MMSA		map00280,map00410,map00562,map00640,map01100	0QIBK	C	Methylmalonate-semialdehyde dehydrogenase	G3DSA:3.40.605.10,G3DSA:3.40.309.10	NA	PTHR11699,PTHR11699:SF27	PF00171;Aldehyde dehydrogenase family;GO:0008152,GO:0016491,GO:0055114	NA	NA	PS00070;Aldehyde dehydrogenases cysteine active site.	NA	NA	NA	SSF53720	TIGR01722;MMSDH: methylmalonate-semialdehyde dehydrogenase (acylating)	NA
CP019396	PspR32_03125	709471	709904	434	hypothetical protein	NA	NA	NA	NA	NA	NA	NA	NA	NA	NA	NA	NA	NA	NA	NA	NA	NA	NA	NA	NA
CP019396	PspR32_03155	715277	718756	3480	exodeoxyribonuclease V subunit gamma	WP_010226936.1	RECC	GO:0003674,GO:0003678,GO:0003824,GO:0004003,GO:0004386,GO:0004518,GO:0004519,GO:0004527,GO:0004529,GO:0004536,GO:0005575,GO:0005622,GO:0005623,GO:0006139,GO:0006152,GO:0006163,GO:0006195,GO:0006200,GO:0006259,GO:0006281,GO:0006302,GO:0006310,GO:0006725,GO:0006753,GO:0006793,GO:0006796,GO:0006807,GO:0006950,GO:0006974,GO:0008026,GO:0008094,GO:0008150,GO:0008152,GO:0008854,GO:0009056,GO:0009116,GO:…	map03440	0QIS7	L	exodeoxyribonuclease v gamma	G3DSA:3.40.50.300,G3DSA:3.40.50.300,G3DSA:1.10.10.160	MF_01486;RecBCD enzyme subunit RecC [recC].;GO:0008854,GO:0009338	PTHR30591,PTHR30591:SF1	PF04257;Exodeoxyribonuclease V, gamma subunit;date=21-07-2017	PIRSF000980	NA	NA	NA	NA	NA	SSF52540,SSF52980,SSF52540	TIGR01450;recC: exodeoxyribonuclease V, gamma subunit	NA
CP019396	PspR32_03160	718753	722442	3690	exodeoxyribonuclease V subunit beta	WP_010226933.1	RECB	GO:0000166,GO:0001882,GO:0001883,GO:0003674,GO:0003678,GO:0003824,GO:0004003,GO:0004386,GO:0004518,GO:0004519,GO:0004527,GO:0004529,GO:0004536,GO:0005488,GO:0005524,GO:0005575,GO:0005622,GO:0005623,GO:0006139,GO:0006152,GO:0006163,GO:0006195,GO:0006200,GO:0006259,GO:0006281,GO:0006302,GO:0006310,GO:0006725,GO:0006753,GO:0006793,GO:0006796,GO:0006807,GO:0006950,GO:0006974,GO:0008026,GO:0008094,GO:…	map03440	0QIIR	L	exodeoxyribonuclease V beta	G3DSA:3.90.320.10,G3DSA:1.10.3170.10,G3DSA:3.40.50.300,G3DSA:3.40.50.300,G3DSA:3.40.50.300,G3DSA:3.40.50.300,G3DSA:3.40.50.300,G3DSA:1.10.486.10	MF_01485;RecBCD enzyme subunit RecB [recB].;GO:0005524,GO:0006281,GO:0008854	PTHR11070:SF12,PTHR11070:SF12,PTHR11070:SF12,PTHR11070:SF12,PTHR11070:SF12,PTHR11070,PTHR11070,PTHR11070,PTHR11070:SF12,PTHR11070:SF12,PTHR11070,PTHR11070,PTHR11070,PTHR11070	PF13361;UvrD-like helicase C-terminal domain;GO:0005524,GO:0016787,PF00580;UvrD/REP helicase N-terminal domain;GO:0005524,PF12705;PD-(D/E)XK nuclease superfamily;date=21-07-2017	NA	NA	NA	PS51217;UvrD-like DNA helicase C-terminal domain profile.,PS51198;UvrD-like DNA helicase ATP-binding domain profile.	NA	NA	SSF52540,SSF52540,SSF52540,SSF52540,SSF52540,SSF52540,SSF52980	TIGR00609;recB: exodeoxyribonuclease V, beta subunit	NA
CP019396	PspR32_03165	722439	724520	2082	exodeoxyribonuclease V subunit alpha	WP_010955327.1	RECD	GO:0000166,GO:0001882,GO:0001883,GO:0003674,GO:0003824,GO:0004386,GO:0004518,GO:0004519,GO:0004527,GO:0004529,GO:0004536,GO:0005488,GO:0005524,GO:0005575,GO:0005622,GO:0005623,GO:0006139,GO:0006152,GO:0006163,GO:0006195,GO:0006200,GO:0006259,GO:0006281,GO:0006302,GO:0006310,GO:0006725,GO:0006753,GO:0006793,GO:0006796,GO:0006807,GO:0006950,GO:0006974,GO:0008094,GO:0008150,GO:0008152,GO:0008854,GO:…	map03440	0QJ4V	L	exodeoxyribonuclease v alpha	G3DSA:3.40.50.300,G3DSA:3.40.50.300,G3DSA:3.40.50.300	MF_01487;RecBCD enzyme subunit RecD [recD].;GO:0004386,GO:0006302,GO:0006310,GO:0008854,GO:0009338	PTHR10887:SF284,PTHR10887:SF284,PTHR10887,PTHR10887,PTHR10887,PTHR10887,PTHR10887:SF284,PTHR10887:SF284	PF13538;UvrD-like helicase C-terminal domain;date=21-07-2017,PF13604;AAA domain;date=21-07-2017	NA	NA	NA	NA	NA	ATPases associated with a variety of cellular activities	SSF52540,SSF52540,SSF52540,SSF52540	TIGR01447;recD: exodeoxyribonuclease V, alpha subunit	NA
CP019396	PspR32_03170	724634	725209	576	hypothetical protein	WP_007953870.1	YFIR			0QRM2	S	NA	NA	NA	NA	PF13689;Domain of unknown function (DUF4154);date=21-07-2017	NA	NA	NA	NA	1932-01-01	NA	NA	NA	NA
CP019396	PspR32_03175	725206	726477	1272	diguanylate cyclase	WP_020191917.1	YFIN	GO:0003674,GO:0003824,GO:0005575,GO:0005623,GO:0005886,GO:0008150,GO:0008152,GO:0016020,GO:0016740,GO:0016772,GO:0016779,GO:0044464,GO:0052621,GO:0071944		0QJ27	T	Diguanylate cyclase	G3DSA:3.30.70.270	NA	PTHR10919	PF00672;HAMP domain;GO:0004871,GO:0007165,GO:0016021,PF00990;GGDEF domain;date=21-07-2017	NA	NA	NA	PS50885;HAMP domain profile.,PS50887;GGDEF domain profile.	NA	diguanylate cyclase,HAMP (Histidine kinases, Adenylyl cyclases, Methyl binding proteins, Phosphatases) domain	SSF55073	TIGR00254;GGDEF: diguanylate cyclase (GGDEF) domain	21-43,154-176
CP019396	PspR32_03180	726490	726981	492	hypothetical protein	WP_015634043.1	YFIB	GO:0005575,GO:0005623,GO:0005886,GO:0009279,GO:0016020,GO:0019867,GO:0030312,GO:0030313,GO:0031975,GO:0044462,GO:0044464,GO:0071944		0QS15	M	Outer membrane lipoprotein	G3DSA:3.30.1330.60	NA	PTHR30128	PF00691;OmpA family;date=21-07-2017	NA	Sodium-type flagellar protein MotY precursor signature,Sodium-type flagellar protein MotY precursor signature,Sodium-type flagellar protein MotY precursor signature,OMPA domain signature,OMPA domain signature,OMPA domain signature	NA	PS51123;OmpA-like domain profile.,PS51257;Prokaryotic membrane lipoprotein lipid attachment site profile.	2020-01-01	NA	SSF103088	NA	2027-05-01
CP019396	PspR32_03185	726983	727930	948	LysR family transcriptional regulator	WP_009042050.1				0QRY9	K	lysr family transcriptional regulator	G3DSA:3.40.190.10,G3DSA:1.10.10.10	NA	PTHR30579,PTHR30579:SF3	PF00126;Bacterial regulatory helix-turn-helix protein, lysR family;GO:0003700,GO:0006355,PF03466;LysR substrate binding domain;date=21-07-2017	NA	NA	NA	PS50931;LysR-type HTH domain profile.	NA	NA	SSF53850,SSF46785	NA	NA
CP019396	PspR32_03190	728067	729593	1527	methylmalonate-semialdehyde dehydrogenase (CoA acylating)	WP_008094208.1	MMSA		map00280,map00410,map00562,map00640,map01100	0QIBK	C	Methylmalonate-semialdehyde dehydrogenase	G3DSA:3.40.309.10,G3DSA:3.40.605.10	NA	PTHR11699:SF27,PTHR11699	PF00171;Aldehyde dehydrogenase family;GO:0008152,GO:0016491,GO:0055114	NA	NA	PS00070;Aldehyde dehydrogenases cysteine active site.	NA	NA	NA	SSF53720	TIGR01722;MMSDH: methylmalonate-semialdehyde dehydrogenase (acylating)	NA
CP019396	PspR32_03195	729604	730491	888	3-hydroxyisobutyrate dehydrogenase	WP_010226922.1	MMSB		map00280,map00630,map01100	16PUY	I	3-Hydroxyisobutyrate dehydrogenase	G3DSA:1.10.1040.10,G3DSA:3.40.50.720	NA	PTHR22981	PF03446;NAD binding domain of 6-phosphogluconate dehydrogenase;GO:0004616,GO:0055114,PF14833;NAD-binding of NADP-dependent 3-hydroxyisobutyrate dehydrogenase;GO:0051287	PIRSF000103	NA	PS00895;3-hydroxyisobutyrate dehydrogenase signature.	NA	NA	NA	SSF48179,SSF51735	TIGR01692;HIBADH: 3-hydroxyisobutyrate dehydrogenase	NA
CP019396	PspR32_03200	730594	730938	345	cupin	WP_003258412.1				17G4I	S	Protein of unknown function (DUF861)	G3DSA:2.60.120.10	NA	NA	PF05899;Protein of unknown function (DUF861);date=21-07-2017	NA	NA	NA	NA	NA	NA	SSF51182	NA	NA
CP019396	PspR32_03205	731044	731952	909	LysR family transcriptional regulator	WP_010444659.1				1773P	K	LysR family transcriptional Regulator	G3DSA:1.10.10.10,G3DSA:3.40.190.10,G3DSA:3.40.190.10	NA	PTHR30537,PTHR30537:SF4	PF03466;LysR substrate binding domain;date=21-07-2017,PF00126;Bacterial regulatory helix-turn-helix protein, lysR family;GO:0003700,GO:0006355	NA	NA	NA	PS50931;LysR-type HTH domain profile.	NA	NA	SSF53850,SSF46785	NA	NA
CP019396	PspR32_03210	732054	732812	759	hypothetical protein	WP_018928231.1				0QQ10	S	Sulfite exporter TauE/SafE	NA	NA	PTHR30269,PTHR30269:SF0	PF01925;Sulfite exporter TauE/SafE;GO:0016021	NA	NA	NA	NA	NA	NA	NA	NA	71-93,200-222,136-165,98-117,5-27,229-251,42-64
CP019396	PspR32_03215	732816	733748	933	phosphatidate cytidylyltransferase	WP_010226917.1	YNBB	GO:0003674,GO:0003824,GO:0004605,GO:0005575,GO:0005623,GO:0005886,GO:0006629,GO:0006644,GO:0006793,GO:0006796,GO:0008150,GO:0008152,GO:0008610,GO:0008654,GO:0009058,GO:0009987,GO:0016020,GO:0016740,GO:0016772,GO:0016779,GO:0019637,GO:0044237,GO:0044238,GO:0044249,GO:0044255,GO:0044464,GO:0044710,GO:0070567,GO:0071704,GO:0071944,GO:0090407,GO:1901576	map00564,map01100,map04070	0RAHF	I	Phosphatidate cytidylyltransferase	NA	NA	PTHR13773:SF0,PTHR13773	PF01148;Cytidylyltransferase family;date=21-07-2017	NA	NA	NA	NA	NA	NA	NA	NA	49-71,182-201,7-26,115-137,150-172,222-244,249-268,92-111
CP019396	PspR32_03220	733750	734373	624	1-acyl-sn-glycerol-3-phosphate acyltransferase	WP_013713191.1	PLSC		map00350,map00362,map00561,map00564,map00627,map00642,map00903,map01100,map01120	0QRK6	I	Acyltransferase	G3DSA:3.40.1130.10	NA	PTHR10434	PF01553;Acyltransferase;GO:0008152,GO:0016746	NA	NA	NA	NA	NA	Phosphate acyltransferases	SSF69593	NA	NA
CP019396	PspR32_03225	734385	734843	459	hypothetical protein	WP_010226913.1	NA	NA	NA	NA	NA	NA	NA	NA	NA	NA	NA	NA	NA	NA	NA	NA	NA	NA	23-41,46-68,128-150
CP019396	PspR32_03230	734840	736159	1320	serine/threonine protein phosphatase	WP_010226911.1	YNBD	GO:0003674,GO:0003824,GO:0004721,GO:0005575,GO:0005623,GO:0005886,GO:0006793,GO:0006796,GO:0008138,GO:0008150,GO:0008152,GO:0009987,GO:0016020,GO:0016311,GO:0016787,GO:0016788,GO:0016791,GO:0042578,GO:0044237,GO:0044464,GO:0071944	map00051	0QKPF	T	phosphatase	G3DSA:3.90.190.10	NA	NA	PF01569;PAP2 superfamily;GO:0003824,GO:0016020,PF00782;Dual specificity phosphatase, catalytic domain;GO:0006470,GO:0008138	NA	NA	NA	PS50056;Tyrosine specific protein phosphatases family profile.	NA	Dual specificity phosphatase, catalytic domain	SSF52799	NA	182-201,135-154,161-178,89-108,221-243,55-77,13-35
CP019396	PspR32_03235	736159	737913	1755	hypothetical protein	WP_004349997.1	YNBC		map00340,map00350,map00561,map00624,map01100,map01120,map04723	0QNIA	I	hydrolase	G3DSA:3.40.50.150,G3DSA:3.40.50.1820	NA	PTHR11614:SF1,PTHR11614	PF12147;Putative methyltransferase;date=21-07-2017,PF12146;Putative lysophospholipase;date=21-07-2017	NA	NA	NA	NA	NA	NA	SSF53335,SSF53474	NA	NA
CP019396	PspR32_03240	737944	738549	606	CDP-alcohol phosphatidyltransferase	WP_016497910.1	YNBA	GO:0005575,GO:0005623,GO:0005886,GO:0016020,GO:0044464,GO:0071944	map00564,map01100	0QKZ4	I	CDP-alcohol phosphatidyltransferase	NA	NA	PTHR22572,PTHR22572:SF88	PF01066;CDP-alcohol phosphatidyltransferase;GO:0008654,GO:0016020,GO:0016780	NA	NA	NA	NA	NA	NA	NA	NA	53-70,168-190,26-48,105-127
CP019396	PspR32_03245	738596	739528	933	LysR family transcriptional regulator	WP_010226905.1	BMUL_4045			0QJDA	K	transcriptional regulator	G3DSA:1.10.10.10,G3DSA:3.40.190.10,G3DSA:3.40.190.10	NA	PTHR30419,PTHR30419:SF2	PF03466;LysR substrate binding domain;date=21-07-2017,PF00126;Bacterial regulatory helix-turn-helix protein, lysR family;GO:0003700,GO:0006355	NA	NA	NA	PS50931;LysR-type HTH domain profile.	NA	NA	SSF46785,SSF53850	NA	NA
CP019396	PspR32_03250	739606	740370	765	anion permease	WP_016713436.1	BMUL_4042			0QQMC	S	Sulfite exporter TauE/SafE	NA	NA	NA	PF01925;Sulfite exporter TauE/SafE;GO:0016021	NA	NA	NA	NA	NA	NA	NA	NA	179-196,200-222,113-135,234-252,150-172,15-37,84-106,42-64
CP019396	PspR32_03255	740360	740674	315	antibiotic biosynthesis monooxygenase	WP_016704181.1				17RPG	S	Antibiotic biosynthesis monooxygenase	G3DSA:3.30.70.900	NA	NA	PF03992;Antibiotic biosynthesis monooxygenase;date=21-07-2017	NA	NA	NA	PS51725;ABM domain profile.	NA	NA	SSF54909	NA	NA
CP019396	PspR32_03260	740865	741455	591	NADPH quinone reductase MdaB	WP_007911569.1	MDAB	GO:0000166,GO:0003674,GO:0003824,GO:0005488,GO:0008150,GO:0008152,GO:0008753,GO:0016491,GO:0016651,GO:0016655,GO:0036094,GO:0043167,GO:0043168,GO:0044710,GO:0048037,GO:0050660,GO:0050662,GO:0055114,GO:0097159,GO:1901265,GO:1901363		0QJH4	S	modulator of drug activity B	G3DSA:3.40.50.360	NA	PTHR10204,PTHR10204:SF20	PF02525;Flavodoxin-like fold;date=21-07-2017	NA	NA	NA	NA	NA	NA	SSF52218	NA	NA
CP019396	PspR32_03265	741523	742419	897	LysR family transcriptional regulator	WP_003251593.1	CRGA			0QI2A	K	lysr family transcriptional regulator	G3DSA:1.10.10.10,G3DSA:3.40.190.10,G3DSA:3.40.190.10	NA	PTHR30537:SF5,PTHR30537	PF00126;Bacterial regulatory helix-turn-helix protein, lysR family;GO:0003700,GO:0006355,PF03466;LysR substrate binding domain;date=21-07-2017	NA	NA	NA	PS50931;LysR-type HTH domain profile.	NA	NA	SSF46785,SSF53850	NA	NA
CP019396	PspR32_03270	742537	744204	1668	gamma-glutamyltransferase	WP_019095172.1	GGT	GO:0005575,GO:0005623,GO:0042597,GO:0044464	map00430,map00460,map00480,map00590,map01100	0QJ45	E	Gamma-glutamyltranspeptidase (EC 2.3.2.2)	NA	NA	PTHR11686,PTHR11686:SF9	PF01019;Gamma-glutamyltranspeptidase;GO:0003840,GO:0006749	NA	Gamma-glutamyltranspeptidase signature,Gamma-glutamyltranspeptidase signature,Gamma-glutamyltranspeptidase signature,Gamma-glutamyltranspeptidase signature,Gamma-glutamyltranspeptidase signature,Gamma-glutamyltranspeptidase signature,Gamma-glutamyltranspeptidase signature,Gamma-glutamyltranspeptidase signature,Gamma-glutamyltranspeptidase signature	PS00462;Gamma-glutamyltranspeptidase signature.	NA	2023-01-01	NA	SSF56235	TIGR00066;g_glut_trans: gamma-glutamyltransferase	NA
CP019396	PspR32_03275	744318	746237	1920	methyl-accepting chemotaxis protein	WP_008149070.1			map02020,map02030	0QISK	S	methyl-accepting chemotaxis	G3DSA:1.10.287.950	NA	PTHR32089,PTHR32089,PTHR32089:SF28,PTHR32089:SF28	PF00015;Methyl-accepting chemotaxis protein (MCP) signalling domain;GO:0004871,GO:0007165,GO:0016020,PF00672;HAMP domain;GO:0004871,GO:0007165,GO:0016021	NA	NA	NA	PS50885;HAMP domain profile.,PS50111;Bacterial chemotaxis sensory transducers domain profile.	NA	HAMP (Histidine kinases, Adenylyl cyclases, Methyl binding proteins, Phosphatases) domain,HAMP (Histidine kinases, Adenylyl cyclases, Methyl binding proteins, Phosphatases) domain,Methyl-accepting chemotaxis-like domains (chemotaxis sensory transducer).	SSF58104	NA	288-310,15-37
CP019396	PspR32_03280	746447	747331	885	neutral zinc metallopeptidase	WP_014754439.1	YPFJ	GO:0005575,GO:0005576,GO:0016020		0QHPY	S	zinc metallopeptidase	NA	NA	PTHR30168	PF04228;Putative neutral zinc metallopeptidase;date=21-07-2017	NA	NA	NA	NA	NA	NA	NA	NA	25-47
CP019396	PspR32_03285	747533	748252	720	protocatechuate 3,4-dioxygenase subunit beta	WP_011063616.1	PCAH	GO:0003674,GO:0003824,GO:0006082,GO:0006725,GO:0008150,GO:0008152,GO:0009056,GO:0009712,GO:0009987,GO:0016491,GO:0016701,GO:0016702,GO:0018578,GO:0018958,GO:0019752,GO:0032787,GO:0042537,GO:0043436,GO:0044237,GO:0044248,GO:0044281,GO:0044710,GO:0046278,GO:0051213,GO:0055114,GO:0071704,GO:1901360,GO:1901615	map00362,map00624,map01100,map01120	0QMIV	Q	Protocatechuate 3,4-dioxygenase, beta	G3DSA:2.60.130.10	NA	NA	PF12391;Protocatechuate 3,4-dioxygenase beta subunit N terminal;date=21-07-2017,PF00775;Dioxygenase;GO:0003824,GO:0006725,GO:0008199,GO:0055114	NA	NA	PS00083;Intradiol ring-cleavage dioxygenases signature.	NA	NA	NA	SSF49482	TIGR02422;protocat_beta: protocatechuate 3,4-dioxygenase, beta subunit	NA
CP019396	PspR32_03290	748266	748871	606	protocatechuate 3,4-dioxygenase subunit alpha	WP_010226894.1	PCAG	GO:0003674,GO:0003824,GO:0006082,GO:0006725,GO:0008150,GO:0008152,GO:0009056,GO:0009712,GO:0009987,GO:0016491,GO:0016701,GO:0016702,GO:0018578,GO:0018958,GO:0019752,GO:0032787,GO:0042537,GO:0043436,GO:0044237,GO:0044248,GO:0044281,GO:0044710,GO:0046278,GO:0051213,GO:0055114,GO:0071704,GO:1901360,GO:1901615	map00362,map00624,map01100,map01120	0QS0Y	Q	Protocatechuate 3,4-dioxygenase, alpha subunit	G3DSA:2.60.130.10	NA	NA	PF00775;Dioxygenase;GO:0003824,GO:0006725,GO:0008199,GO:0055114	NA	NA	PS00083;Intradiol ring-cleavage dioxygenases signature.	NA	NA	NA	SSF49482	TIGR02423;protocat_alph: protocatechuate 3,4-dioxygenase, alpha subunit	NA
CP019396	PspR32_03295	748910	750622	1713	FAD-binding dehydrogenase	WP_010220557.1				0QN3D	C	FAD-binding dehydrogenase	G3DSA:3.90.700.10,G3DSA:3.50.50.60,G3DSA:3.50.50.60,G3DSA:3.50.50.60	NA	PTHR11632,PTHR11632:SF6,PTHR11632:SF6,PTHR11632	PF00890;FAD binding domain;date=21-07-2017	NA	Pyridine nucleotide disulphide reductase class-I signature,Pyridine nucleotide disulphide reductase class-I signature	NA	NA	NA	NA	SSF56425,SSF51905,SSF51905,SSF51905	NA	NA
CP019396	PspR32_03300	750795	751571	777	IclR family transcriptional regulator	WP_016492537.1				0QTIN	K	IclR family transcriptional regulator	G3DSA:3.30.450.40,G3DSA:1.10.10.10	NA	PTHR30136:SF5,PTHR30136	PF01614;Bacterial transcriptional regulator;date=21-07-2017,PF09339;IclR helix-turn-helix domain;GO:0003677,GO:0006355	NA	NA	NA	PS51077;IclR-type HTH domain profile.,PS51078;IclR effector binding domain profile.	NA	helix_turn_helix isocitrate lyase regulation	SSF55781,SSF46785	NA	NA
CP019396	PspR32_03305	751723	752529	807	xylose isomerase	WP_012701572.1				0QRSW	G	Xylose Isomerase Domain-Containing protein	G3DSA:3.20.20.150	NA	PTHR12110:SF8,PTHR12110	PF01261;Xylose isomerase-like TIM barrel;date=21-07-2017	NA	NA	NA	NA	NA	NA	SSF51658	NA	NA
CP019396	PspR32_03310	752548	753426	879	EamA family transporter	WP_010220553.1	SAM	GO:0005575,GO:0005623,GO:0005886,GO:0016020,GO:0044464,GO:0071944		0QT6N	E, G	membrane	NA	NA	PTHR22911	PF00892;EamA-like transporter family;GO:0016020,GO:0016021,PF00892;EamA-like transporter family;GO:0016020,GO:0016021	NA	NA	NA	NA	NA	NA	SSF103481,SSF103481	NA	269-288,13-30,83-100,213-232,131-148,187-209,40-62,105-124,152-174,245-264
CP019396	PspR32_03315	753423	754763	1341	MFS transporter	WP_016703718.1	EXUT			0RASJ	G	Major Facilitator	G3DSA:1.20.1250.20,G3DSA:1.20.1250.20	NA	PTHR11662,PTHR11662:SF195	PF07690;Major Facilitator Superfamily;GO:0016021,GO:0055085	NA	NA	NA	PS50850;Major facilitator superfamily (MFS) profile.	NA	NA	SSF103473	NA	250-272,385-407,36-54,186-208,350-372,104-126,69-91,417-436,292-314,326-345
CP019396	PspR32_03320	755066	756976	1911	4-hydroxyphenylpyruvate dioxygenase	WP_019093842.1	HPPD		map00130,map00350,map00360,map01100	0QK0B	H	4-hydroxyphenylpyruvate dioxygenase	G3DSA:3.10.180.10,G3DSA:3.20.20.150,G3DSA:3.10.180.10	NA	PTHR12110,PTHR12110:SF8	PF01261;Xylose isomerase-like TIM barrel;date=21-07-2017,PF14696;Hydroxyphenylpyruvate dioxygenase, HPPD, N-terminal;date=21-07-2017,PF00903;Glyoxalase/Bleomycin resistance protein/Dioxygenase superfamily;date=21-07-2017	NA	NA	NA	NA	NA	NA	SSF51658,SSF54593	NA	NA
CP019396	PspR32_03325	757054	757722	669	TetR family transcriptional regulator	WP_016986169.1				0RAJU	K	Tet-R family transcriptional regulator	G3DSA:1.10.10.60,G3DSA:1.10.357.10,G3DSA:1.10.10.60	NA	PTHR30328:SF8,PTHR30328	PF00440;Bacterial regulatory proteins, tetR family;GO:0003677	NA	TetR bacterial regulatory protein HTH signature,TetR bacterial regulatory protein HTH signature	NA	PS50977;TetR-type HTH domain profile.	NA	NA	SSF48498,SSF46689	NA	NA
CP019396	PspR32_03330	757823	758683	861	shikimate dehydrogenase	WP_009398944.1	AROE		map00400,map01100,map01110,map01230	0QRC7	E	shikimate dehydrogenase	G3DSA:3.40.50.720,G3DSA:3.40.192.10	MF_00222;Shikimate dehydrogenase (NADP(+)) [aroE].;GO:0004764,GO:0055114	PTHR21089,PTHR21089:SF4	PF01488;Shikimate / quinate 5-dehydrogenase;date=21-07-2017,PF08501;Shikimate dehydrogenase substrate binding domain;GO:0004764,GO:0055114	NA	NA	NA	NA	NA	NA	SSF53223,SSF51735	NA	NA
CP019396	PspR32_03335	758855	760027	1173	AP protein	WP_010226441.1				16SV4	S	type I phosphodiesterase nucleotide pyrophosphatase	G3DSA:3.40.720.10	NA	NA	PF01663;Type I phosphodiesterase / nucleotide pyrophosphatase;GO:0003824	NA	NA	NA	NA	NA	NA	SSF53649	NA	NA
CP019396	PspR32_03340	760096	761181	1086	tRNA (uridine(54)-C5)-methyltransferase TrmA	WP_019752543.1	TRMA	GO:0000049,GO:0001510,GO:0003674,GO:0003676,GO:0003723,GO:0003824,GO:0005488,GO:0006139,GO:0006396,GO:0006399,GO:0006400,GO:0006725,GO:0006807,GO:0008033,GO:0008150,GO:0008152,GO:0008168,GO:0008173,GO:0008175,GO:0008757,GO:0009451,GO:0009987,GO:0010467,GO:0016070,GO:0016300,GO:0016740,GO:0016741,GO:0019843,GO:0030488,GO:0030696,GO:0030697,GO:0032259,GO:0034470,GO:0034641,GO:0034660,GO:0043170,GO:…		0QIWB	J	Catalyzes the formation of 5-methyl-uridine at position 54 (m5U54) in all tRNAs ()	G3DSA:3.40.50.150	MF_01011;tRNA/tmRNA (uracil-C(5))-methyltransferase [trmA].;GO:0006396,GO:0030697	PTHR11061:SF25,PTHR11061	PF05958;tRNA (Uracil-5-)-methyltransferase;GO:0006396,GO:0008173	NA	NA	PS01231;RNA methyltransferase trmA family signature 2.,PS01230;RNA methyltransferase trmA family signature 1.	PS51687;SAM-dependent methyltransferase RNA m(5)U-type domain profile.	NA	NA	SSF53335	TIGR02143;trmA_only: tRNA (uracil(54)-C(5))-methyltransferase	NA
CP019396	PspR32_03345	761178	762473	1296	guanine permease	WP_014340318.1	YIEG			0QIMP	S	Xanthine uracil	NA	NA	PTHR11119:SF9,PTHR11119	PF00860;Permease family;GO:0005215,GO:0006810,GO:0016020,GO:0055085	PIRSF005353	NA	NA	NA	NA	NA	NA	NA	316-338,49-71,411-429,95-117,374-396,195-217,15-37,171-188,240-262,129-151,342-361
CP019396	PspR32_03350	762680	763159	480	GNAT family N-acetyltransferase	WP_010226434.1	VII_000641			17ITJ	S	#NAME?	G3DSA:3.40.630.30	NA	NA	PF00583;Acetyltransferase (GNAT) family;GO:0008080	NA	NA	NA	PS51186;Gcn5-related N-acetyltransferase (GNAT) domain profile.	NA	NA	SSF55729	NA	NA
CP019396	PspR32_03355	763199	763747	549	DJ-1 family protein	WP_020798685.1	THIJ	GO:0003674,GO:0003824,GO:0006457,GO:0006725,GO:0006766,GO:0006767,GO:0006772,GO:0006790,GO:0006807,GO:0006950,GO:0006979,GO:0008150,GO:0008152,GO:0009058,GO:0009110,GO:0009228,GO:0009987,GO:0018130,GO:0019438,GO:0019538,GO:0022613,GO:0033554,GO:0034599,GO:0034641,GO:0042026,GO:0042221,GO:0042254,GO:0042364,GO:0042723,GO:0042724,GO:0043170,GO:0044085,GO:0044237,GO:0044238,GO:0044249,GO:0044260,GO:…	map05012	0QM1S	S	DJ-1 family	G3DSA:3.40.50.880	NA	PTHR11019:SF4,PTHR11019	PF01965;DJ-1/PfpI family;date=21-07-2017	NA	NA	NA	NA	NA	NA	SSF52317	TIGR01383;not_thiJ: DJ-1 family protein	NA
CP019396	PspR32_03360	763842	765068	1227	MFS transporter	WP_010226430.1	ENTS			0QP60	G	Major facilitator superfamily	G3DSA:1.20.1250.20,G3DSA:1.20.1250.20	NA	PTHR24003:SF389,PTHR24003	PF05977;Transmembrane secretion effector;date=21-07-2017	NA	NA	NA	NA	NA	NA	SSF103473	NA	49-71,257-276,92-114,368-390,17-39,220-242,170-192,289-311
CP019396	PspR32_03365	765430	766869	1440	cytochrome ubiquinol oxidase subunit I	WP_003251610.1	CIOA	GO:0003674,GO:0003824,GO:0006091,GO:0008150,GO:0008152,GO:0009987,GO:0016491,GO:0016679,GO:0016682,GO:0044237,GO:0044710,GO:0055114	map00190,map01100,map02020	0QICD	C	(Ubiquinol oxidase) subunit I	NA	NA	PTHR30365,PTHR30365:SF0	PF01654;Bacterial Cytochrome Ubiquinol Oxidase;GO:0016020	PIRSF006446	NA	NA	NA	NA	NA	NA	NA	186-208,97-119,55-77,358-380,20-42,323-345,126-148,407-429,221-238
CP019396	PspR32_03370	766873	767880	1008	cytochrome d ubiquinol oxidase subunit II	WP_003185655.1	CYDB	GO:0006091,GO:0008150,GO:0008152,GO:0009987,GO:0044237	map00190,map01100,map02020	0QIUB	C	oxidase) subunit II	NA	NA	PTHR30365,PTHR30365:SF1	PF02322;Cytochrome oxidase subunit II;GO:0016020,GO:0055114	PIRSF000267	NA	NA	NA	NA	NA	NA	TIGR00203;cydB: cytochrome d ubiquinol oxidase, subunit II	194-216,117-139,231-248,302-324,260-282,7-26,159-181,74-96
CP019396	PspR32_03375	767893	768048	156	DUF2474 domain-containing protein	WP_008084615.1	NA	NA	NA	NA	NA	NA	NA	NA	NA	PF10617;Protein of unknown function (DUF2474);date=21-07-2017	NA	NA	NA	NA	NA	NA	NA	NA	21-43
CP019396	PspR32_03380	768225	769349	1125	50S rRNA methyltransferase	WP_003228416.1	RLMG	GO:0000154,GO:0001510,GO:0003674,GO:0003824,GO:0005575,GO:0005622,GO:0005623,GO:0005737,GO:0006139,GO:0006364,GO:0006396,GO:0006725,GO:0006807,GO:0008150,GO:0008152,GO:0008168,GO:0008170,GO:0008173,GO:0008649,GO:0008757,GO:0008990,GO:0009451,GO:0009987,GO:0010467,GO:0016070,GO:0016072,GO:0016435,GO:0016740,GO:0016741,GO:0022613,GO:0031167,GO:0032259,GO:0034470,GO:0034641,GO:0034660,GO:0042254,GO:…		0QJUI	J	Specifically methylates the guanine in position 1835 (m2G1835) of 23S rRNA ()	G3DSA:3.40.50.150	MF_01859;Ribosomal RNA large subunit methyltransferase G [rlmG].;GO:0005737,GO:0008990,GO:0031167	PTHR18895:SF6,PTHR18895	PF05175;Methyltransferase small domain;GO:0008168	PIRSF037565	NA	PS00092;N-6 Adenine-specific DNA methylases signature.	NA	NA	NA	SSF53335	NA	NA
CP019396	PspR32_03385	769442	770146	705	LuxR family transcriptional regulator	WP_020191864.1	SDIA	GO:0006355,GO:0008150,GO:0009889,GO:0009891,GO:0009893,GO:0010468,GO:0010556,GO:0010557,GO:0010564,GO:0010604,GO:0010628,GO:0019219,GO:0019222,GO:0031323,GO:0031325,GO:0031326,GO:0031328,GO:0031334,GO:0032465,GO:0032467,GO:0043254,GO:0044087,GO:0045893,GO:0045935,GO:0048518,GO:0048522,GO:0050789,GO:0050794,GO:0051128,GO:0051130,GO:0051171,GO:0051173,GO:0051252,GO:0051254,GO:0051302,GO:0051726,GO:…	map02020	0QJY0	K	Transcriptional	G3DSA:1.10.10.10,G3DSA:3.30.450.80	NA	PTHR26402:SF432,PTHR26402	PF03472;Autoinducer binding domain;date=21-07-2017,PF00196;Bacterial regulatory proteins, luxR family;GO:0003700,GO:0006355	NA	LuxR bacterial regulatory protein HTH signature,LuxR bacterial regulatory protein HTH signature,LuxR bacterial regulatory protein HTH signature	PS00622;LuxR-type HTH domain signature.	PS50043;LuxR-type HTH domain profile.	NA	helix_turn_helix, Lux Regulon	SSF75516,SSF46894	NA	NA
CP019396	PspR32_03390	770425	771201	777	ferredoxin--NADP(+) reductase	WP_019095097.1	FPR2	GO:0003674,GO:0003824,GO:0004324,GO:0008150,GO:0008152,GO:0016491,GO:0016730,GO:0016731,GO:0044710,GO:0055114		0QJ3S	C	ferredoxin-NADP reductase	G3DSA:3.40.50.80,G3DSA:2.40.30.10	NA	PTHR19370:SF70,PTHR19370	PF00970;Oxidoreductase FAD-binding domain;date=21-07-2017,PF00175;Oxidoreductase NAD-binding domain;GO:0016491,GO:0055114	NA	Flavoprotein pyridine nucleotide cytochrome reductase signature,Flavoprotein pyridine nucleotide cytochrome reductase signature,Flavoprotein pyridine nucleotide cytochrome reductase signature,Phenol hydroxylase reductase family signature,Phenol hydroxylase reductase family signature,Phenol hydroxylase reductase family signature	NA	PS51384;Ferredoxin reductase-type FAD binding domain profile.	NA	NA	SSF63380,SSF52343	NA	NA
CP019396	PspR32_03395	771250	771663	414	large-conductance mechanosensitive channel	WP_008010503.1	MSCL	GO:0003674,GO:0005215,GO:0005216,GO:0005575,GO:0005623,GO:0005886,GO:0006810,GO:0006811,GO:0006884,GO:0008150,GO:0008381,GO:0009987,GO:0009992,GO:0015075,GO:0015267,GO:0016020,GO:0019725,GO:0022803,GO:0022833,GO:0022836,GO:0022838,GO:0022839,GO:0022857,GO:0022891,GO:0022892,GO:0030104,GO:0034220,GO:0042592,GO:0044464,GO:0044699,GO:0044763,GO:0044765,GO:0048878,GO:0051179,GO:0051234,GO:0055082,GO:…		0QQXF	M	Channel that opens in response to stretch forces in the membrane lipid bilayer. May participate in the regulation of osmotic pressure changes within the cell ()	NA	MF_00115;Large-conductance mechanosensitive channel [mscL].;GO:0005216,GO:0006810,GO:0016021	PTHR30266:SF2,PTHR30266	PF01741;Large-conductance mechanosensitive channel, MscL;GO:0005216,GO:0006810,GO:0016021	NA	Bacterial mechano-sensitive ion channel signature,Bacterial mechano-sensitive ion channel signature,Bacterial mechano-sensitive ion channel signature	PS01327;Large-conductance mechanosensitive channels mscL family signature.	NA	NA	NA	SSF81330	TIGR00220;mscL: large conductance mechanosensitive channel protein	20-42,78-100
CP019396	PspR32_03400	771838	773205	1368	DNA repair protein RadA	WP_002555235.1	RADA	GO:0000725,GO:0005575,GO:0005622,GO:0005623,GO:0005737,GO:0005829,GO:0006139,GO:0006259,GO:0006281,GO:0006310,GO:0006725,GO:0006807,GO:0006950,GO:0006974,GO:0008150,GO:0008152,GO:0009295,GO:0009987,GO:0033554,GO:0034641,GO:0043170,GO:0044237,GO:0044238,GO:0044260,GO:0044424,GO:0044444,GO:0044464,GO:0044699,GO:0044763,GO:0046483,GO:0050896,GO:0051716,GO:0071704,GO:0090304,GO:1901360		0QIJ2	O	May play a role in the repair of endogenous alkylation damage ()	G3DSA:3.30.230.10,G3DSA:3.40.50.300	NA	PTHR32472,PTHR32472:SF10	PF13481;AAA domain;date=21-07-2017,PF13541;Subunit ChlI of Mg-chelatase;date=21-07-2017	NA	DNA repair protein radA signature,DNA repair protein radA signature,DNA repair protein radA signature,DNA repair protein radA signature,DNA repair protein radA signature,DNA repair protein radA signature,DNA repair protein radA signature	NA	PS50162;RecA family profile 1.	NA	ATPases associated with a variety of cellular activities	SSF52540,SSF54211,SSF54211	TIGR00416;sms: DNA repair protein RadA	NA
CP019396	PspR32_03405	773310	773813	504	RNA polymerase subunit sigma-70	WP_010226417.1				0QWMB	K	RNA polymerase sigma-24 subunit ECF subfamily	G3DSA:1.10.10.10,G3DSA:1.10.1740.10	NA	PTHR30173	PF04542;Sigma-70 region 2;GO:0003677,GO:0003700,GO:0006352,GO:0006355,GO:0016987,PF08281;Sigma-70, region 4;GO:0003677,GO:0003700,GO:0006352,GO:0006355,GO:0016987	NA	NA	NA	NA	NA	NA	SSF88659,SSF88946	TIGR02937;sigma70-ECF: RNA polymerase sigma factor, sigma-70 family	NA
CP019396	PspR32_03410	773882	774880	999	siderophore-interacting protein	WP_019093844.1				0QTW6	T	Anti-FecI sigma factor, FecR	NA	NA	PTHR30273	PF04773;FecR protein;date=21-07-2017	PIRSF018266	NA	NA	NA	NA	NA	NA	NA	NA
CP019396	PspR32_03415	774957	775418	462	hypothetical protein		NA	NA	NA	NA	NA	NA	NA	NA	NA	NA	NA	NA	NA	NA	2028-01-01	NA	NA	NA	NA
CP019396	PspR32_03420	775597	778290	2694	ligand-gated channel	WP_010226414.1	HASR	GO:0003674,GO:0005215,GO:0005575,GO:0005623,GO:0006810,GO:0008150,GO:0009279,GO:0015232,GO:0015886,GO:0016020,GO:0019867,GO:0030312,GO:0030313,GO:0031975,GO:0044462,GO:0044464,GO:0044699,GO:0044765,GO:0051179,GO:0051181,GO:0051184,GO:0051234,GO:0071702,GO:0071705,GO:0071944,GO:1901678		0QMQK	P	Receptor	G3DSA:2.170.130.10,G3DSA:2.40.170.20,G3DSA:2.40.170.20	NA	PTHR32552,PTHR32552,PTHR32552:SF7,PTHR32552:SF7,PTHR32552,PTHR32552:SF7	PF07715;TonB-dependent Receptor Plug Domain;GO:0004872,GO:0006810,GO:0016020,PF07660;Secretin and TonB N terminus short domain;GO:0019867,PF00593;TonB dependent receptor;GO:0004872,GO:0006810,GO:0016020	NA	NA	NA	NA	NA	Secretin and TonB N terminus short domain	SSF56935,SSF56935,SSF56935	TIGR01786;TonB-hemlactrns: TonB-dependent hemoglobin/transferrin/lactoferrin receptor family protein,TIGR01785;TonB-hemin: TonB-dependent heme/hemoglobin receptor family protein	NA
CP019396	PspR32_03425	778372	778989	618	heme-binding protein	WP_019824087.1	HASA	GO:0003674,GO:0005488,GO:0006810,GO:0008150,GO:0020037,GO:0046906,GO:0051179,GO:0051234,GO:0097159,GO:1901363		0R32T	S	Heme-binding protein A (HasA)	G3DSA:3.30.1500.10	NA	NA	PF06438;Heme-binding protein A (HasA);date=21-07-2017	PIRSF019876	NA	NA	NA	NA	NA	SSF54621	NA	NA
CP019396	PspR32_03430	779150	780919	1770	type I secretion system permease/ATPase	WP_010226411.1	HASD	GO:0005575,GO:0005623,GO:0005886,GO:0016020,GO:0044464,GO:0071944	map02010	0RAZZ	V	Type I secretion system ATPase	G3DSA:3.40.50.300,G3DSA:1.20.1560.10	NA	PTHR24222,PTHR24222:SF0	PF00005;ABC transporter;GO:0005524,GO:0016887,PF00664;ABC transporter transmembrane region;GO:0005524,GO:0006810,GO:0016021,GO:0042626,GO:0055085	NA	NA	PS00211;ABC transporters family signature.	PS50893;ATP-binding cassette, ABC transporter-type domain profile.,PS50929;ABC transporter integral membrane type-1 fused domain profile.	NA	ATPases associated with a variety of cellular activities	SSF52540,SSF90123	TIGR01842;type_I_sec_PrtD: type I secretion system ATPase	135-154,256-278,58-80,21-43,158-175
CP019396	PspR32_03435	780922	782256	1335	hemolysin D	WP_005791639.1	HASE	GO:0006810,GO:0008150,GO:0044699,GO:0044765,GO:0046903,GO:0051179,GO:0051234		0QHYA	U	Type I secretion membrane fusion protein	G3DSA:2.40.50.100,G3DSA:2.40.50.100	NA	PTHR30386:SF3,PTHR30386,PTHR30386,PTHR30386:SF3,PTHR30386:SF3,PTHR30386	PF00529;HlyD family secretion protein;GO:0016020,GO:0055085	NA	Gram-negative bacterial RTX secretion protein D signature,Gram-negative bacterial RTX secretion protein D signature,Gram-negative bacterial RTX secretion protein D signature,Gram-negative bacterial RTX secretion protein D signature,Gram-negative bacterial RTX secretion protein D signature,Gram-negative bacterial RTX secretion protein D signature,Gram-negative bacterial RTX secretion protein D sig…	PS00543;HlyD family secretion proteins signature.	NA	NA	NA	SSF111369	TIGR01843;type_I_hlyD: type I secretion membrane fusion protein, HlyD family	27-46
CP019396	PspR32_03440	782262	783608	1347	peptidase	WP_010226407.1	HASF	GO:0005575,GO:0005623,GO:0009279,GO:0016020,GO:0019867,GO:0030312,GO:0030313,GO:0031975,GO:0044462,GO:0044464,GO:0071944	map03070,map04626,map05133	0QMX4	M	type I secretion outer membrane protein	G3DSA:1.20.1600.10	NA	PTHR30026:SF3,PTHR30026	PF02321;Outer membrane efflux protein;GO:0005215,GO:0006810,PF02321;Outer membrane efflux protein;GO:0005215,GO:0006810	NA	NA	NA	NA	2018-01-01	NA	SSF56954	TIGR01844;type_I_sec_TolC: type I secretion outer membrane protein, TolC family	NA
CP019396	PspR32_03445	783771	784937	1167	cell filamentation protein Fic	WP_010226405.1	Y3256			0QMN6	S	filamentation induced by cAMP protein Fic	G3DSA:1.10.3290.10	NA	PTHR13504	PF02661;Fic/DOC family;date=21-07-2017	NA	NA	NA	PS51459;Fido domain profile.	NA	NA	SSF140931	NA	NA
CP019396	PspR32_03450	784998	786518	1521	uracil permease	WP_010226403.1	PBUX			0QPEP	F	permease	NA	NA	PTHR11119:SF12,PTHR11119	PF00860;Permease family;GO:0005215,GO:0006810,GO:0016020,GO:0055085	NA	NA	PS01116;Xanthine/uracil permeases family signature.	NA	NA	NA	NA	TIGR00801;ncs2: uracil-xanthine permease,TIGR03173;pbuX: xanthine permease	327-346,385-407,57-79,114-136,175-197,143-165,204-222,86-104,417-439,20-42,351-373,242-264
CP019396	PspR32_03455	786781	787146	366	PilZ domain-containing protein	WP_010226401.1				0QVS8	S	type IV pilus assembly PilZ	G3DSA:2.40.10.220	NA	NA	PF07238;PilZ domain;GO:0035438	PIRSF028141	NA	NA	NA	NA	NA	SSF141371	NA	NA
CP019396	PspR32_03460	787330	789396	2067	carbon starvation protein A	WP_003251632.1	CSTA	GO:0005575,GO:0005623,GO:0005886,GO:0006950,GO:0006974,GO:0008150,GO:0009987,GO:0016020,GO:0016021,GO:0031224,GO:0033554,GO:0044425,GO:0044464,GO:0044699,GO:0044763,GO:0050896,GO:0051716,GO:0071944		0QHWX	T	Carbon starvation protein	NA	NA	PTHR30252:SF0,PTHR30252	PF13722;C-terminal domain on CstA (DUF4161);date=21-07-2017,PF02554;Carbon starvation protein CstA;GO:0009267,GO:0016020	NA	NA	NA	NA	NA	NA	NA	NA	365-387,164-186,89-111,121-143,514-536,34-56,646-668,196-213,466-485,284-306,257-279,7-29,220-242,575-597,546-568,326-348
CP019396	PspR32_03465	789415	789612	198	hypothetical protein	WP_010460111.1	YJIX	GO:0006950,GO:0006974,GO:0008150,GO:0009987,GO:0033554,GO:0044699,GO:0044763,GO:0050896,GO:0051716		17JPZ	S	response to DNA damage stimulus	NA	NA	NA	PF04328;Protein of unknown function (DUF466);date=21-07-2017	NA	NA	NA	NA	NA	NA	NA	NA	NA
CP019396	PspR32_03470	789703	790671	969	GTPase	WP_010226396.1	YJIA	GO:0000166,GO:0001882,GO:0001883,GO:0003674,GO:0005488,GO:0005525,GO:0006950,GO:0006974,GO:0008150,GO:0009987,GO:0017076,GO:0019001,GO:0032549,GO:0032550,GO:0032553,GO:0032555,GO:0032561,GO:0033554,GO:0035639,GO:0036094,GO:0043167,GO:0043168,GO:0044699,GO:0044763,GO:0050896,GO:0051716,GO:0097159,GO:1901265,GO:1901363		0QIPE	S	cobalamin synthesis protein, P47K	G3DSA:3.40.50.300,G3DSA:3.30.1220.10	NA	PTHR13748,PTHR13748:SF31	PF07683;Cobalamin synthesis protein cobW C-terminal domain;date=21-07-2017,PF02492;CobW/HypB/UreG, nucleotide-binding domain;date=21-07-2017	NA	NA	NA	NA	NA	Cobalamin synthesis protein cobW C-terminal domain	SSF90002,SSF52540	NA	NA
CP019396	PspR32_03475	790793	792046	1254	serine hydroxymethyltransferase	WP_007162718.1	GLYA	GO:0003674,GO:0003824,GO:0004372,GO:0005488,GO:0005575,GO:0005622,GO:0005623,GO:0005737,GO:0005829,GO:0006082,GO:0006520,GO:0006544,GO:0006545,GO:0006546,GO:0006563,GO:0006565,GO:0006807,GO:0008150,GO:0008152,GO:0008270,GO:0008652,GO:0009056,GO:0009058,GO:0009063,GO:0009069,GO:0009070,GO:0009071,GO:0009987,GO:0016020,GO:0016053,GO:0016054,GO:0016740,GO:0016741,GO:0016742,GO:0019264,GO:0019752,GO:…	map00260,map00460,map00630,map00670,map00680,map01100,map01110,map01120,map01230	0QI2B	E	Catalyzes the reversible interconversion of serine and glycine with tetrahydrofolate (THF) serving as the one-carbon carrier. This reaction serves as the major source of one-carbon groups required for the biosynthesis of purines, thymidylate, methionine, and other important biomolecules. Also exhibits THF- independent aldolase activity toward beta-hydroxyamino acids, producing glycine and aldehyd…	G3DSA:3.90.1150.10,G3DSA:3.40.640.10	MF_00051;Serine hydroxymethyltransferase [glyA].;GO:0016740	PTHR11680	PF00464;Serine hydroxymethyltransferase;GO:0016740	PIRSF000412	NA	PS00096;Serine hydroxymethyltransferase pyridoxal-phosphate attachment site.	NA	NA	NA	SSF53383	NA	NA
CP019396	PspR32_03480	792250	796080	3831	diguanylate phosphodiesterase	WP_009045722.1	MORA	GO:0001539,GO:0005575,GO:0006928,GO:0008150,GO:0009987,GO:0016020,GO:0040011,GO:0042710,GO:0044699,GO:0044763,GO:0044764,GO:0048870,GO:0051179,GO:0051674,GO:0051704		0QIJK	T	Diguanylate cyclase phosphodiesterase	G3DSA:3.30.450.20,G3DSA:3.30.450.20,G3DSA:3.30.450.20,G3DSA:3.20.20.450,G3DSA:3.30.70.270,G3DSA:3.30.450.20,G3DSA:3.30.450.20	NA	PTHR10919:SF17,PTHR10919,PTHR10919,PTHR10919,PTHR10919:SF17,PTHR10919:SF17,PTHR10919:SF17,PTHR10919	PF13188;PAS domain;date=21-07-2017,PF08447;PAS fold;GO:0005515,PF00563;EAL domain;date=21-07-2017,PF13426;PAS domain;date=21-07-2017,PF13426;PAS domain;date=21-07-2017,PF00990;GGDEF domain;date=21-07-2017	NA	NA	NA	PS50113;PAC domain profile.,PS50113;PAC domain profile.,PS50112;PAS repeat profile.,PS50113;PAC domain profile.,PS50112;PAS repeat profile.,PS50883;EAL domain profile.,PS50113;PAC domain profile.,PS50112;PAS repeat profile.,PS50887;GGDEF domain profile.	NA	diguanylate cyclase,PAS domain,PAS domain,PAS domain,Motif C-terminal to PAS motifs (likely to contribute to PAS structural domain),Motif C-terminal to PAS motifs (likely to contribute to PAS structural domain),Motif C-terminal to PAS motifs (likely to contribute to PAS structural domain),Putative diguanylate phosphodiesterase	SSF55073,SSF55785,SSF141868,SSF55785,SSF55785,SSF55785	TIGR00254;GGDEF: diguanylate cyclase (GGDEF) domain,TIGR00229;sensory_box: PAS domain S-box protein,TIGR00229;sensory_box: PAS domain S-box protein,TIGR00229;sensory_box: PAS domain S-box protein	27-46,251-273
[truncated: 4,454 more rows]

## Sheet: R47
							eggNOG annotation						interproscan annotation
RefSeqID	locus_tag	start	end	length	gene_name	protein_seq_best_match	predicted_gene_name	GO_terms	KEGG_pathways	bestOG	COGcat	eggNOGannot	Gene3D	HamapGO	PANTHER	Pfam	PIRSF	PRINTS	ProSitePatterns	ProSiteProfiles	SignalP	SMART	SUPERFAMILY	TIGRFAM	TMHMM
[truncated: 6,431 more rows]

## Sheet: R76
							eggNOG annotation						interproscan annotation
RefSeqID	locus_tag	start	end	length	gene_name	protein_seq_best_match	predicted_gene_name	GO_terms	KEGG_pathways	bestOG	COGcat	eggNOGannot	Gene3D	HamapGO	PANTHER	Pfam	PIRSF	PRINTS	ProSitePatterns	ProSiteProfiles	SignalP	SMART	SUPERFAMILY	TIGRFAM	TMHMM
[truncated: 6,213 more rows]

## Sheet: R84
							eggNOG annotation						interproscan annotation
RefSeqID	locus_tag	start	end	length	gene_name	protein_seq_best_match	predicted_gene_name	GO_terms	KEGG_pathways	bestOG	COGcat	eggNOGannot	Gene3D	HamapGO	PANTHER	Pfam	PIRSF	PRINTS	ProSitePatterns	ProSiteProfiles	SignalP	SMART	SUPERFAMILY	TIGRFAM	TMHMM
[truncated: 5,840 more rows]

## Sheet: S04
							eggNOG annotation						interproscan annotation
[truncated: 5,520 more rows]

## Sheet: S19
							eggNOG annotation						interproscan annotation
[truncated: 5,522 more rows]

## Sheet: S34
							eggNOG annotation						interproscan annotation
[truncated: 5,647 more rows]

[truncated: 2 more sheets: S35, S49]
