# Supplementary material for: Linking Comparative Genomics of Nine Potato-Associated Pseudomonas Isolates With Their Differing Biocontrol Potential Against Late Blight
Source: Front Microbiol. 2020 Apr 30;11:857. doi: 10.3389/fmicb.2020.00857 (PMC7204214; doi:10.3389/fmicb.2020.00857)
Supplement: Supplementary file 3 [file Data_Sheet_3.xlsx]

## Sheet: Genome mining
Table S4: The first table contains to the list of genes and corresponding reference protein sequences and locus_tags of the homologs found in the nine Pseudomonas strains. The reference protein sequences were searched against the genomes of the nine Pseudomonas strains using blastp (v 2.2.30+) (Altschul et al., 1990). Only the best matching hit satisfying certain threshold parameters (e-value ≤ 1…
Category	Compound	Gene	Ref protein	R32	R47	R76	R84	S04	S19	S34	S35	S49
Antibiotics	DAPG	phlA	WP_003180733.1	NA	NA	NA	NA	NA	NA	NA	NA	NA
		phlB	AAY95146.1	NA	NA	NA	NA	NA	NA	NA	NA	NA
		phlC	AAY95145.1	NA	NA	NA	NA	NA	NA	NA	NA	NA
		phlD	AAY95147.1	NA	NA	NA	NA	NA	NA	NA	NA	NA
		phlE	AAY95148.1	NA	NA	NA	NA	NA	NA	NA	NA	NA
		phlF	AAY95143.1	NA	NA	NA	NA	NA	NA	NA	NA	NA
		phlG	AAY95142.1	NA	NA	NA	NA	NA	NA	NA	NA	NA
		phlH	AAY95141.1	NA	NA	NA	NA	NA	NA	NA	NA	NA
	HPR	darA	EJL05820.1	NA	PchlR47_21570	NA	NA	NA	NA	NA	NA	NA
		darB	EJL05977.1	NA	PchlR47_21565	NA	NA	NA	NA	NA	NA	NA
		darC	EJL06701.1	PspR32_18305	PchlR47_21560	PspR76_23730	PspR84_21340	PspS04_08295	PspS19_08295	PspS34_21260	PspS35_22565	PspS49_21840
		darR	EJL07355.1	NA	PchlR47_21550	PspR76_11370	PspR84_09965	PspS04_19625	PspS19_19635	PspS34_19805	PspS35_10785	PspS49_09850
		darS	EJL07090.1	NA	PchlR47_21555	PspR76_11365	PspR84_09960	PspS04_19630	PspS19_19640	PspS34_19810	PspS35_10780	PspS49_09845
	Phenazines	phnA	KIR20673.1	NA	PchlR47_27210	NA	NA	NA	NA	NA	NA	NA
		phnB	CEI18349.1	NA	NA	NA	NA	NA	NA	NA	NA	NA
		phzA	EJL00038.1	NA	PchlR47_27190	NA	NA	NA	NA	NA	NA	NA
		phzB	EJK99608.1	NA	PchlR47_27195	NA	NA	NA	NA	NA	NA	NA
		phzC	EJK99717.1	NA	PchlR47_27200	NA	NA	NA	NA	NA	NA	NA
		phzD	EJK99486.1	NA	PchlR47_27205	NA	NA	NA	NA	NA	NA	NA
		phzE	EJK99562.1	NA	PchlR47_27210	NA	NA	NA	NA	NA	NA	NA
		phzF	EJL00130.1	NA	PchlR47_27215	NA	NA	NA	NA	NA	NA	NA
		phzG	EJK99523.1	NA	PchlR47_27220	NA	NA	NA	NA	NA	NA	NA
		phzH	NP_248741.1	NA	NA	NA	NA	NA	NA	NA	NA	NA
		phzI	EJL00186.1	NA	PchlR47_27180	NA	NA	NA	NA	NA	NA	NA
		phzM	NP_252898.1	NA	NA	NA	NA	NA	NA	NA	NA	NA
		phzO	EJK99607.1	NA	PchlR47_27225	NA	NA	NA	NA	NA	NA	NA
		phzR	EJK99817.1	NA	PchlR47_27185	NA	NA	NA	NA	NA	NA	NA
		phzS	NP_252907.1	NA	NA	NA	NA	NA	NA	NA	NA	NA
	Pyoluteorin	pltA	AAY92059.1	NA	NA	NA	NA	NA	NA	NA	NA	NA
		pltB	AAY92060.1	NA	NA	NA	NA	NA	NA	NA	NA	NA
		pltD	AAY92062.1	NA	NA	NA	NA	NA	NA	NA	NA	NA
		pltE	AAY92063.1	NA	NA	NA	NA	NA	NA	NA	NA	NA
		pltF	AAY92064.1	NA	NA	NA	NA	NA	NA	NA	NA	NA
		pltG	AAY92065.1	NA	NA	NA	NA	NA	NA	NA	NA	NA
		pltH	AAY59066.1	NA	NA	NA	NA	NA	NA	NA	NA	NA
		pltI	AAY92067.1	NA	NA	NA	NA	NA	NA	NA	NA	NA
		pltJ	AAY92068.1	NA	NA	NA	NA	NA	NA	NA	NA	NA
		pltK	AAY92069.2	NA	NA	NA	NA	NA	NA	NA	NA	NA
		pltM	AAY92056.1	NA	NA	NA	NA	NA	NA	NA	NA	NA
		pltN	AAY92070.1	NA	NA	NA	NA	NA	NA	NA	NA	NA
		pltO	AAY92071.1	NA	NA	NA	NA	NA	NA	NA	NA	NA
		pltP	AAY92072.1	NA	NA	NA	NA	NA	NA	NA	NA	NA
		pltR	AAY92057.1	NA	NA	NA	NA	NA	NA	NA	NA	NA
		pltZ	AAY92066.1	NA	NA	NA	NA	NA	NA	NA	NA	NA
	Pyrrolnitrin	prnA	WP_011061881.1	NA	PchlR47_18310	NA	NA	NA	NA	NA	NA	NA
		prnB	EJL07186.1	NA	PchlR47_18305	NA	NA	NA	NA	NA	NA	NA
		prnC	AAY92872.1	NA	PchlR47_18300	NA	NA	NA	NA	NA	NA	NA
		prnD	AAY92873.1	NA	PchlR47_18295	NA	NA	NA	NA	NA	NA	NA
	Rhizoxin	rzxA	WP_011061285.1	NA	NA	NA	NA	NA	NA	NA	NA	NA
		rzxB	WP_011061277.1	NA	NA	NA	NA	NA	NA	NA	NA	NA
		rzxC	AAY92262.1	NA	NA	NA	NA	NA	NA	NA	NA	NA
		rzxD	AAY92263.1	NA	NA	NA	NA	NA	NA	NA	NA	NA
		rzxE	AAY92265.1	NA	NA	NA	NA	NA	NA	NA	NA	NA
		rzxF	AAY92266.1	NA	NA	NA	NA	NA	NA	NA	NA	NA
		rzxG	AAY92268.1	NA	NA	NA	NA	NA	NA	NA	NA	NA
		rzxH	AAY92264.1	NA	NA	NA	NA	NA	NA	NA	NA	NA
		rzxI	AAY92267.1	NA	NA	NA	NA	NA	NA	NA	NA	NA
Bacteriocins	S pyocins	LlpA	AAY90516.2	NA	NA	NA	NA	NA	NA	NA	NA	NA
		LlpB	ACA71418.1	NA	NA	NA	PspR84_27375	NA	NA	NA	NA	PspS49_27895
		Microcin B-like	AFJ55780.1	NA	NA	NA	NA	NA	NA	NA	NA	NA
		Microcin B-like	AFJ57546.1	NA	NA	NA	NA	NA	NA	NA	NA	NA
		Microcin B-like	AFJ59142.1	NA	NA	NA	NA	NA	NA	NA	NA	NA
		Microcin B-like	AFJ59768.1	NA	NA	NA	NA	NA	NA	NA	NA	NA
		Microcin B-like	NP_746356.1	NA	NA	NA	NA	NA	NA	NA	NA	NA
		Microcin B-like	YP_009237137.1	NA	NA	NA	NA	NA	NA	NA	NA	NA
		Microcin B-like	YP_009237138.1	NA	NA	NA	NA	NA	NA	NA	NA	NA
		Microcin B-like	YP_009237139.1	NA	NA	NA	NA	NA	NA	NA	NA	NA
		Microcin B-like	YP_009237140.1	NA	NA	NA	NA	NA	NA	NA	NA	NA
		Microcin B-like	YP_009237141.1	NA	NA	NA	NA	NA	NA	NA	NA	NA
		Microcin B-like	AFJ54894.1	NA	NA	NA	NA	PspS04_15380	PspS19_15385	NA	NA	NA
		Microcin B-like	AFJ59302.1	NA	NA	NA	NA	PspS04_15385	PspS19_15390	NA	NA	NA
		Pyocin M	EIK70389.1	NA	NA	NA	NA	NA	NA	NA	NA	NA
		Pyocin S1-S2-AP41-S8-S9-H1	ABA76496.1	NA	NA	NA	NA	NA	NA	NA	NA	NA
		Pyocin S1-S2-AP41-S8-S9-H1	ABA76498.1	NA	NA	NA	NA	NA	NA	NA	NA	NA
		Pyocin S1-S2-AP41-S8-S9-H1	ABA77132.1	NA	NA	NA	NA	NA	NA	NA	NA	NA
		Pyocin S1-S2-AP41-S8-S9-H1	ABA77133.1	NA	NA	NA	NA	NA	NA	NA	NA	NA
		Pyocin S1-S2-AP41-S8-S9-H1	WP_009044711.1	NA	NA	NA	NA	NA	NA	NA	NA	NA
		Pyocin S1-S2-AP41-S8-S9-H1	ABA77134.1	NA	NA	NA	PspR84_28150	NA	NA	NA	NA	NA
		Pyocin S1-S2-AP41-S8-S9-H1	ABA72647.1	NA	NA	NA	NA	NA	NA	NA	NA	PspS49_04945
		Pyocin S1-S2-AP41-S8-S9-H1	EJL08027.1	NA	PchlR47_11810	NA	NA	NA	NA	NA	NA	NA
		Pyocin S1-S2-AP41-S8-S9-H1	ABA76499.1	NA	PchlR47_11815	NA	NA	NA	NA	NA	NA	NA
		Pyocin S1-S2-AP41-S8-S9-H1	ABA76497.1	NA	PchlR47_21040	NA	NA	NA	NA	NA	NA	NA
		Pyocin S1-S2-AP41-S8-S9-H1	EJL06343.1	NA	PchlR47_21045	NA	NA	NA	NA	NA	NA	NA
		Pyocin S1-S2-AP41-S8-S9-H1	WP_023964193.1	NA	PchlR47_21050	NA	PspR84_11630	NA	NA	NA	NA	PspS49_12140
		Pyocin S3-S10-H2	EJL06673.1	NA	PchlR47_16380	NA	NA	NA	NA	NA	NA	NA
		Pyocin S3-S10-H2	EJL06850.1	NA	PchlR47_16385	NA	NA	NA	NA	NA	NA	NA
		Pyocin S3-S10-H2	EJL05932.1	NA	PchlR47_16390	NA	NA	NA	NA	NA	NA	NA
		Pyocin S3-S10-H2	EJL07467.1	NA	PchlR47_16395	NA	NA	NA	NA	NA	NA	NA
		Pyocin S5	AFJ55326.1	NA	NA	NA	NA	NA	NA	NA	NA	NA
		Pyocin S5	AFJ55536.1	NA	NA	NA	NA	NA	NA	NA	NA	NA
		Pyocin S6/S7	ABA72975.1	NA	NA	NA	NA	NA	NA	NA	NA	NA
		Pyocin S6/S7	AFJ55991.1	NA	NA	NA	NA	NA	NA	NA	NA	NA
		Pyocin S6/S7	EIK70117.1	NA	NA	NA	NA	NA	NA	NA	NA	NA
		Pyocin S6/S7	EJL00515.1	NA	NA	NA	NA	NA	NA	NA	NA	NA
		Pyocin S6/S7	EJL07247.1	NA	NA	NA	NA	NA	NA	NA	NA	NA
		Pyocin S6/S7	AFJ55216.1	NA	NA	PspR76_25880	NA	NA	NA	NA	NA	NA
		Pyocin S6/S7	EJL00557.1	NA	PchlR47_01485	NA	NA	NA	NA	NA	NA	NA
		Pyocin S6/S7	EIK70943.1	NA	PchlR47_01490	NA	NA	NA	NA	NA	NA	NA
		Pyocin S6/S7	ABA72976.1	NA	PchlR47_11830	NA	NA	NA	NA	NA	NA	PspS49_06705
		Pyocin S6/S7	EJL07245.1	NA	PchlR47_12880	NA	NA	NA	NA	PspS34_04665	NA	NA
Chemotaxis	Chemotaxis	ctaA	ABA76168.1	PspR32_20885	PchlR47_25100	PspR76_25110	PspR84_22765	PspS04_22020	PspS19_22030	NA	PspS35_23665	PspS49_23270
		ctaB	ABA71868.1	PspR32_17325	PchlR47_00655	PspR76_00825	PspR84_00740	PspS04_00595	PspS19_00595	NA	PspS35_00615	PspS49_00675
		ctaC	ABA72098.1	NA	NA	NA	PspR84_02075	NA	NA	PspS34_01600	NA	PspS49_01860
		mcpC	AGL86514.1	NA	NA	NA	NA	NA	NA	PspS34_22635	NA	NA
		mcpC	AGL82201.1	PspR32_01680	PchlR47_01985	NA	NA	NA	NA	NA	NA	NA
		mcpC	CDF84018.1	PspR32_09025	PchlR47_20325	PspR76_11575	PspR84_19390	PspS04_08620	PspS19_08620	PspS34_19395	PspS35_10940	PspS49_19860
		mcpS	ABA72472.1	PspR32_03275	PchlR47_03905	PspR76_26265	PspR84_04020	PspS04_03530	PspS19_03530	PspS34_03385	PspS35_25190	PspS49_04030
		mcpT	ABA75506.1	PspR32_13410	PchlR47_20315	PspR76_11585	PspR84_19380	NA	NA	PspS34_19385	PspS35_10950	PspS49_19840
		motA	NP_747008.1	PspR32_02340	NA	NA	NA	NA	NA	NA	PspS35_02605	NA
		motA	WP_007952169.1	NA	PchlR47_02735	PspR76_02800	PspR84_02855	PspS04_02430	PspS19_02430	PspS34_02405	NA	PspS49_02635
		motB	NP_747007.1	PspR32_02345	NA	NA	NA	NA	NA	NA	NA	NA
		motB	WP_011332175.1	NA	PchlR47_02740	PspR76_02805	PspR84_02860	PspS04_02435	PspS19_02435	PspS34_02410	PspS35_02610	PspS49_02640
		motC	NP_746450.1	PspR32_07685	NA	NA	NA	NA	NA	NA	NA	NA
		motC	WP_003236851.1	PspR32_07680	PchlR47_08385	PspR76_22110	PspR84_08520	PspS04_07650	PspS19_07650	PspS34_07540	PspS35_20775	PspS49_08405
		motD	NP_746452.1	PspR32_07675	PchlR47_08380	PspR76_22115	PspR84_08515	PspS04_07645	PspS19_07645	PspS34_07535	PspS35_20780	PspS49_08400
		motD	WP_011333075.1	NA	PchlR47_08390	PspR76_22105	PspR84_08525	PspS04_07655	PspS19_07655	PspS34_07545	PspS35_20770	PspS49_08410
		pilN	EJL01886.1	NA	PchlR47_02240	NA	PspR84_02325	PspS04_01820	PspS19_01820	PspS34_01880	NA	PspS49_02110
	Chemotaxis (flagella)	cheA	NP_746453.1	NA	NA	NA	NA	NA	NA	NA	NA	NA
		cheA	WP_015634306.1	PspR32_05635	PchlR47_05725	PspR76_07610	PspR84_05895	PspS04_05175	PspS19_05175	PspS34_05325	PspS35_06745	PspS49_05750
		cheA	WP_011333072.1	PspR32_07670	PchlR47_08375	PspR76_22120	PspR84_08510	PspS04_07640	PspS19_07640	PspS34_07530	PspS35_20785	PspS49_08395
		cheB	NP_745889.1	PspR32_11820	NA	NA	NA	NA	NA	NA	NA	NA
		cheB	WP_064301738.1	PspR32_05640	PchlR47_05730	PspR76_07615	PspR84_05900	PspS04_05180	PspS19_05180	PspS34_05330	PspS35_06750	PspS49_05755
		cheB	WP_011334062.1	NA	PchlR47_17105	PspR76_15900	PspR84_16175	PspS04_13055	PspS19_13060	NA	PspS35_14910	PspS49_14145
		cheR	WP_011332641.1	PspR32_05625	PchlR47_05715	PspR76_07600	PspR84_05885	PspS04_05165	PspS19_05165	PspS34_05315	PspS35_06735	PspS49_05740
		cheR	lcl|NC_002947.4_prot_PP4392_4492	PspR32_07430	PchlR47_23455	PspR76_23885	PspR84_21840	PspS04_06575	PspS19_06575	PspS34_21805	PspS35_22695	PspS49_22345
		cheW	WP_011332640.1	PspR32_05620	PchlR47_05710	PspR76_07595	PspR84_05880	PspS04_05160	PspS19_05160	PspS34_05310	PspS35_06730	PspS49_05735
		cheW	NP_746447.1	PspR32_07700	PchlR47_08405	PspR76_22090	PspR84_08540	PspS04_07670	PspS19_07670	PspS34_07560	PspS35_20755	PspS49_08425
		cheY	WP_007955198.1	NA	NA	NA	NA	NA	NA	NA	NA	NA
		cheY	NP_746455.1	PspR32_07660	PchlR47_08365	PspR76_22130	PspR84_08500	PspS04_07630	PspS19_07630	PspS34_07520	PspS35_20795	PspS49_08385
	Chemotaxis (pili)	chpA	AAY95013.1	PspR32_01930	PchlR47_30280	PspR76_29240	PspR84_27460	PspS04_26315	PspS19_26325	PspS34_26795	PspS35_28085	PspS49_27985
		chpC	AAY95012.1	PspR32_01935	PchlR47_30275	PspR76_29235	PspR84_27455	PspS04_26310	PspS19_26320	PspS34_26790	PspS35_28080	PspS49_27980
		pilG	AFY22295.1	PspR32_01910	PchlR47_30300	PspR76_29260	PspR84_27480	PspS04_26335	PspS19_26345	PspS34_26815	PspS35_28105	PspS49_28005
		pilH	AFY22294.1	PspR32_01915	PchlR47_30295	PspR76_29255	PspR84_27475	PspS04_26330	PspS19_26340	PspS34_26810	PspS35_28100	PspS49_28000
		pilI	AFY22293.1	PspR32_01920	PchlR47_30290	PspR76_29250	PspR84_27470	PspS04_26325	PspS19_26335	PspS34_26805	PspS35_28095	PspS49_27995
		pilJ	AFY22292.1	PspR32_01925	PchlR47_30285	PspR76_29245	PspR84_27465	PspS04_26320	PspS19_26330	PspS34_26800	PspS35_28090	PspS49_27990
		PilK	WP_003100938.1	NA	NA	NA	NA	NA	NA	NA	NA	NA
Colonization	Alginate	alg44	NP_743446.1	PspR32_21505	PchlR47_05235	PspR76_05880	PspR84_05405	PspS04_04680	PspS19_04680	PspS34_23390	PspS35_05685	PspS49_05225
		alg8	NP_743447.1	PspR32_21500	PchlR47_05240	PspR76_05890	PspR84_05410	PspS04_04685	PspS19_04685	PspS34_23380	PspS35_05695	PspS49_05230
		algA	WP_075806390.1	NA	NA	NA	NA	NA	NA	NA	NA	NA
		algA	NP_743437.1	PspR32_21550	NA	NA	NA	NA	NA	NA	NA	NA
		algA	WP_011059366.1	NA	PchlR47_05190	PspR76_05835	PspR84_05360	PspS04_04635	PspS19_04635	PspS34_23435	PspS35_05640	PspS49_05180
		algB	NP_742303.1	NA	NA	NA	NA	NA	NA	NA	NA	NA
		algB	PNG85161.1	NA	NA	NA	NA	NA	NA	NA	NA	NA
		algB	WP_075801986.1	PspR32_00420	PchlR47_00450	PspR76_00635	PspR84_00325	PspS04_00410	PspS19_00410	PspS34_00405	PspS35_00440	PspS49_00265
		algC	WP_075805860.1	NA	NA	PspR76_30560	NA	NA	NA	NA	PspS35_29320	NA
		algC	NP_747389.1	PspR32_25545	PchlR47_31665	NA	PspR84_28750	PspS04_27420	PspS19_27430	PspS34_28070	NA	PspS49_29140
		algD	WP_075806401.1	PspR32_21495	PchlR47_05245	PspR76_05895	PspR84_05415	PspS04_04690	PspS19_04690	PspS34_23375	PspS35_05700	PspS49_05235
		algE	NP_743444.1	PspR32_21515	PchlR47_05225	PspR76_05870	PspR84_05395	PspS04_04670	PspS19_04670	PspS34_23400	PspS35_05675	PspS49_05215
		algF	NP_743438.1	NA	NA	NA	NA	NA	NA	NA	NA	NA
		algF	WP_075806391.1	PspR32_21545	PchlR47_05195	PspR76_05840	PspR84_05365	PspS04_04640	PspS19_04640	PspS34_23430	PspS35_05645	PspS49_05185
		algG	NP_743443.2	PspR32_21520	NA	PspR76_05865	PspR84_05390	PspS04_04665	PspS19_04665	PspS34_23405	PspS35_05670	PspS49_05210
		algG	WP_075806396.1	NA	PchlR47_05220	NA	NA	NA	NA	NA	NA	NA
		algI	NP_743440.1	PspR32_21535	PchlR47_05205	PspR76_05850	PspR84_05375	PspS04_04650	PspS19_04650	PspS34_23420	PspS35_05655	PspS49_05195
		algJ-like	WP_075806392.1	PspR32_21540	PchlR47_05200	PspR76_05845	PspR84_05370	PspS04_04645	PspS19_04645	PspS34_23425	PspS35_05650	PspS49_05190
		algK	NP_743445.1	PspR32_21510	PchlR47_05230	PspR76_05875	PspR84_05400	PspS04_04675	PspS19_04675	PspS34_23395	PspS35_05680	PspS49_05220
		algL	NP_743441.1	PspR32_21530	PchlR47_05210	PspR76_05855	PspR84_05380	PspS04_04655	PspS19_04655	PspS34_23415	PspS35_05660	PspS49_05200
		algU/J	WP_075801368.1	PspR32_20460	PchlR47_07230	PspR76_08830	PspR84_07465	PspS04_21330	PspS19_21340	PspS34_06590	PspS35_07805	PspS49_07320
		algX	NP_743442.1	PspR32_21525	PchlR47_05215	PspR76_05860	PspR84_05385	PspS04_04660	PspS19_04660	PspS34_23410	PspS35_05665	PspS49_05205
	Hemagglutinin	hecA	AAY96029.1	PspR32_18040	NA	NA	NA	NA	NA	NA	NA	NA
		hecA	tr|J2EUB5|J2EUB5_9PSED	NA	PchlR47_22150	PspR76_24925	PspR84_19485	NA	NA	NA	NA	PspS49_20045
	Psl Polysaccharide	pslA	KZO46620.1	NA	PchlR47_27750	PspR76_11355	NA	NA	NA	NA	PspS35_10760	NA
		pslC	KZO46622.1	NA	PchlR47_27760	PspR76_11345	NA	NA	NA	NA	PspS35_10750	NA
		pslD	KZO46623.1	NA	PchlR47_27765	NA	NA	NA	NA	NA	NA	NA
		pslE	KZO46624.1	NA	PchlR47_27770	PspR76_11335	NA	NA	NA	NA	PspS35_10740	NA
		pslF	KZO46625.1	NA	PchlR47_27775	PspR76_11330	NA	NA	NA	NA	PspS35_10735	NA
		pslG	KZO46626.1	NA	PchlR47_27780	PspR76_11325	NA	NA	NA	NA	PspS35_10730	NA
		pslH	KZO46627.1	PspR32_17615	PchlR47_27785	PspR76_11320	NA	NA	NA	NA	PspS35_10725	NA
		pslI	KZO46628.1	NA	PchlR47_27790	PspR76_11315	NA	NA	NA	NA	PspS35_10720	NA
		pslJ	KZO46629.1	NA	PchlR47_27795	PspR76_11310	NA	NA	NA	NA	PspS35_10715	NA
		pslK	KZO46631.1	NA	PchlR47_27805	PspR76_11305	NA	NA	NA	NA	PspS35_10710	NA
	Twitching motility and type IV pili	cpaA	AFY21269.1	PspR32_13280	PchlR47_24330	NA	NA	NA	NA	PspS34_21480	NA	NA
		pilA	WP_015096870.1	PspR32_22015	PchlR47_27710	PspR76_04885	PspR84_24910	PspS04_24030	PspS19_24040	PspS34_24275	PspS35_04795	PspS49_25340
		pilC	AFY21833.1	NA	PchlR47_27715	PspR76_04880	PspR84_24920	PspS04_24035	PspS19_24045	PspS34_24280	PspS35_04790	PspS49_25350
		pilD	AFY21834.1	PspR32_21915	PchlR47_27720	PspR76_04875	PspR84_24925	PspS04_24040	PspS19_24050	PspS34_24285	PspS35_04785	PspS49_25355
		pilT	AFY22305.1	PspR32_01300	PspR47_30350	PspR76_29310	PspR84_27530	PspS04_26385	PspS19_26395	PspS34_26865	PspS35_28155	PspS49_28055
		fliN	WP_053257298.1	PspR32_07610	PchlR47_08315	PspR76_22195	PspR84_08435	PspS04_07555	PspS19_07555	PspS34_07470	PspS35_20855	PspS49_08305
Extracellular proteases	aprA	aprA	EJL06290.1	PspR32_18620	PchlR47_16875	PspR76_15195	PspR84_15930	NA	NA	NA	PspS35_14365	PspS49_14515
		aprD	WP_044287176.1	PspR32_18610	PchlR47_16865	PspR76_15205	PspR84_15920	NA	NA	PspS34_18815	PspS35_14375	PspS49_14525
		aprE	WP_011058516.1	NA	PchlR47_00715	NA	NA	NA	NA	NA	NA	NA
		aprF	WP_044287177.1	PspR32_18600	PchlR47_16855	PspR76_15215	PspR84_15910	NA	NA	NA	PspS35_14385	PspS49_14535
		aprI	WP_044488693.1	PspR32_18615	NA	NA	NA	NA	NA	NA	NA	NA
		aprA	AAY92479.1	PspR32_18620	PchlR47_16875	PspR76_15195	PspR84_15930	NA	NA	NA	PspS35_14365	PspS49_14515
		aprD	AAY92477.1	PspR32_18610	PchlR47_16865	PspR76_15205	PspR84_15920	NA	NA	PspS34_18815	PspS35_14375	PspS49_14525
		aprE	AAY92476.1	PspR32_18605	PchlR47_16860	PspR76_15210	PspR84_15915	NA	NA	NA	PspS35_14380	PspS49_14530
		aprF	AAY92475.1	PspR32_18600	PchlR47_16855	PspR76_15215	PspR84_15910	NA	NA	NA	PspS35_14385	PspS49_14535
	chitinase	chi1	WP_011334929.1	NA	NA	NA	PspR84_18250	NA	NA	NA	NA	PspS49_18705
		chiC	WP_014719207.1	PspR32_13470	PchlR47_16995	PspR76_21980	NA	NA	NA	NA	NA	NA
		chiC	AQT08948.1	NA	NA	NA	NA	NA	NA	NA	NA	NA
	pectate lyase	pel	WP_005746879.1	NA	NA	NA	PspR84_10610	NA	NA	NA	PspS35_15220	PspS49_10835
	Serralysin	aprX	KZO49186.1	PspR32_18620	PchlR47_12120	PspR76_15195	PspR84_11565	NA	NA	NA	PspS35_14365	PspS49_12000
Plant-bacteria interactions	2,3bd biosynthesis	alsS	WP_075801903.1	NA	NA	NA	NA	NA	NA	NA	NA	NA
		alsD	WP_011676114.1	NA	NA	NA	NA	NA	NA	NA	NA	NA
		budA	WP_094994593.1	NA	NA	NA	NA	NA	NA	NA	NA	NA
		budC	WP_014718132.1	NA	NA	NA	NA	NA	NA	NA	NA	NA
		budD	WP_015272280.1	NA	NA	NA	NA	NA	NA	NA	NA	NA
		ilvB	WP_011063344.1	NA	NA	NA	NA	NA	NA	NA	NA	NA
		ilvN	WP_003176102.1	PspR32_22135	PchlR47_27540	PspR76_26500	PspR84_24745	PspS04_23885	PspS19_23895	PspS34_24140	PspS35_25425	PspS49_25170
		ydjL	WP_014604036.1	NA	PchlR47_17340	NA	NA	NA	NA	NA	NA	NA
	acc deaminase	acdS	ABR26447.1	NA	NA	NA	NA	NA	NA	NA	NA	NA
		acdS	AFY21346.1	NA	NA	NA	NA	NA	NA	NA	NA	NA
		acdS	SUD74987.1	PspR32_18005	PchlR47_20140	PspR76_19405	PspR84_18905	PspS04_08795	PspS19_08795	PspS34_18785	PspS35_18315	PspS49_19370
		acoA	NP_742718.1	PspR32_02840	NA	NA	NA	PspS04_11190	PspS19_11195	NA	NA	NA
		acoB	NP_742717.1	PspR32_02835	NA	NA	NA	PspS04_11195	PspS19_11200	NA	NA	NA
		acoC	NP_742716.1	PspR32_02830	NA	NA	NA	PspS04_11200	PspS19_11205	NA	NA	NA
		acoR	NP_742720.1	PspR32_02850	NA	NA	NA	PspS04_11180	PspS19_11185	NA	NA	NA
		acoX	NP_742719.1	PspR32_02845	NA	NA	NA	PspS04_11185	PspS19_11190	NA	NA	NA
	GABA catabolism	GabD	NP_742381.1	PspR32_00780	NA	NA	NA	NA	NA	NA	NA	NA
		gabD	AEV60207.1	NA	PchlR47_01010	PspR76_01195	PspR84_00965	PspS04_00815	PspS19_00815	PspS34_00800	PspS35_00885	PspS49_00970
		gabT	NP_742382.1	NA	NA	NA	NA	NA	NA	NA	NA	NA
		gabT	AEV60208.1	PspR32_00785	PchlR47_01015	PspR76_01200	PspR84_00970	PspS04_00820	PspS19_00820	PspS34_00805	PspS35_00890	PspS49_00975
	iaa catabolism	iacA	ABY62757.1	NA	PchlR47_20590	NA	NA	NA	NA	PspS34_11205	NA	NA
		iacB	ABY62758.1	NA	PchlR47_20585	NA	NA	NA	NA	PspS34_11210	NA	NA
		iacC	ABY62759.1	NA	PchlR47_20575	NA	NA	NA	NA	PspS34_11225	NA	NA
		iacD	ABY62760.1	NA	PchlR47_20570	NA	NA	NA	NA	NA	NA	NA
		iacE	ABY62761.1	NA	PchlR47_20565	NA	NA	NA	NA	PspS34_11235	NA	NA
		iacF	ABY62762.1	NA	PchlR47_20560	NA	NA	PspS04_10865	PspS19_10870	NA	PspS35_11615	NA
		iacG	ABY62763.1	NA	PchlR47_20555	NA	NA	NA	NA	PspS34_11255	NA	NA
		iacH	ABY62765.1	NA	PchlR47_20595	NA	NA	NA	NA	PspS34_11220	NA	NA
		iacI	ABY62766.1	NA	PchlR47_20580	NA	NA	NA	NA	NA	NA	NA
		iacR	ABY62764.1	NA	PchlR47_20630	NA	NA	NA	NA	NA	NA	NA
		iaaH	EIM14404.1	NA	PchlR47_07650	NA	PspR84_23305	NA	NA	NA	NA	NA
		iaaH	WP_009047597.1	NA	PchlR47_07650	NA	PspR84_23305	NA	NA	NA	NA	NA
		iaaM	EJL08487.1	NA	PchlR47_07655	NA	PspR84_23300	NA	NA	NA	NA	NA
		iaaM	WP_009042644.1	NA	PchlR47_07655	NA	PspR84_23300	NA	NA	NA	NA	NA
	ipdC	ipdC	OLS60705.1	NA	NA	NA	NA	NA	NA	NA	NA	NA
		ipdC	ESW55773.1	PspR32_15735	NA	NA	NA	NA	NA	NA	NA	NA
	Lap	lapA	WP_014335965.1	PspR32_00650	PchlR47_00705	PspR76_00870	PspR84_00785	PspS04_07175	PspS19_07175	PspS34_00630	PspS35_01465	PspS49_22320
		lapB	ABA71879.1	PspR32_00660	PchlR47_00715	PspR76_00880	PspR84_00795	PspS04_00630	PspS19_00630	PspS34_00640	PspS35_01455	PspS49_00730
		lapC	ABA71880.1	PspR32_00665	PchlR47_00720	PspR76_00885	PspR84_00800	PspS04_00635	PspS19_00635	PspS34_00645	PspS35_01450	PspS49_00735
		lapE	WP_011331849.1	PspR32_00655	PchlR47_00710	PspR76_00875	PspR84_00790	PspS04_00625	PspS19_00625	PspS34_00635	PspS35_01460	PspS49_00725
	PAA	paaA	EJL06564.1	PspR32_14175	PchlR47_14775	PspR76_15845	NA	NA	NA	PspS34_19490	PspS35_14865	NA
		paaB	KPU61607.1	PspR32_14180	PchlR47_14770	NA	NA	NA	NA	PspS34_19495	NA	NA
		paaC	EJL07075.1	PspR32_14185	PchlR47_14765	NA	NA	NA	NA	PspS34_19500	NA	NA
		paaD	EJL07002.1	PspR32_14190	PchlR47_14760	NA	NA	NA	NA	PspS34_19505	NA	NA
		paaE	EJL07371.1	PspR32_14195	PchlR47_14755	PspR76_08340	PspR84_06980	PspS04_06000	PspS19_06000	PspS34_19510	PspS35_07405	PspS49_06860
		paaF	EJL06454.1	PspR32_14200	PchlR47_14750	NA	NA	NA	NA	PspS34_19515	NA	NA
		paaG	EJL06796.1	PspR32_14205	PchlR47_14745	NA	NA	NA	NA	PspS34_19525	NA	NA
		paaI	EJL07045.1	PspR32_14215	PchlR47_14735	NA	NA	NA	NA	PspS34_19535	NA	NA
		paaJ	EJL06028.1	PspR32_14220	PchlR47_14730	NA	NA	NA	NA	PspS34_19540	NA	NA
		paaK	EJL07336.1	PspR32_14225	PchlR47_14725	NA	NA	NA	NA	PspS34_19545	NA	NA
		paaL	EJL06394.1	PspR32_14235	PchlR47_14715	PspR76_10520	PspR84_08725	PspS04_07855	PspS19_07855	PspS34_19555	PspS35_09250	PspS49_08610
		paaN	EJL06901.1	PspR32_14245	PchlR47_14705	NA	NA	NA	NA	PspS34_19565	NA	NA
		paaW	EJL06391.1	PspR32_14230	PchlR47_14720	NA	NA	NA	NA	PspS34_19550	NA	NA
		paaX	EJL07462.1	PspR32_14165	PchlR47_14785	NA	NA	NA	NA	PspS34_19480	NA	NA
		paaY	EJL06506.1	PspR32_14170	PchlR47_14780	NA	NA	NA	NA	PspS34_19485	NA	NA
		paaH	SUD54002.1	PspR32_14185	PchlR47_14765	NA	NA	NA	NA	PspS34_19500	NA	NA
		paaH	WP_041984022.1	PspR32_14185	PchlR47_14765	NA	NA	NA	NA	PspS34_19500	NA	NA
Siderophores	achromobactin	acsA	EJL06565.1	NA	PchlR47_16455	NA	NA	NA	NA	NA	NA	NA
		acsB	EJL06552.1	NA	PchlR47_16460	NA	NA	NA	NA	NA	NA	NA
		acsC	EJL07386.1	NA	PchlR47_16465	NA	NA	NA	NA	NA	NA	NA
		acsD	EJL06234.1	NA	PchlR47_16480	NA	NA	NA	NA	NA	NA	NA
		acsE	EPF66773.1	NA	PchlR47_16475	NA	NA	NA	NA	NA	NA	NA
		acsF	EPF66771.1	PspR32_08250	PchlR47_16485	PspR76_21945	PspR84_20260	NA	NA	PspS34_20165	PspS35_20635	PspS49_20775
		cbrA	EJL07330.1	NA	PchlR47_16450	NA	NA	NA	NA	NA	NA	NA
		cbrB	EJL06878.1	NA	PchlR47_16445	NA	NA	NA	NA	NA	NA	NA
		cbrC	EJL06167.1	NA	PchlR47_16440	NA	NA	NA	NA	NA	NA	NA
		cbrD	EJL06182.1	NA	PchlR47_16435	NA	NA	NA	NA	NA	NA	NA
		yhcA	KPX42359.1	NA	PchlR47_16470	NA	NA	NA	NA	NA	NA	NA
	enantio-pyochelin	pchA	AAY92755.1	NA	NA	NA	NA	NA	NA	NA	NA	NA
		pchB	AAY92756.2	NA	NA	NA	NA	NA	NA	NA	NA	NA
		pchC	AAY92757.1	NA	NA	PspR76_16335	NA	NA	NA	NA	NA	NA
		pchD	AAY92763.1	NA	NA	PspR76_16330	NA	NA	NA	NA	NA	NA
		pchE	AAY92760.1	NA	NA	NA	NA	NA	NA	NA	NA	NA
		pchF	AAY92759.1	NA	NA	NA	NA	NA	NA	NA	NA	NA
		pchH	AAY92762.1	NA	NA	NA	NA	NA	NA	NA	NA	NA
		pchI	AAY92761.1	NA	NA	NA	NA	NA	NA	NA	NA	NA
		pchK	AAY92758.1	NA	NA	NA	NA	NA	NA	NA	NA	NA
		pchR	AAY92764.1	NA	NA	PspR76_16325	NA	NA	NA	NA	NA	NA
	Ferric enterobactin receptor	pfeA	WP_014716894.1	PspR32_14100	NA	NA	NA	NA	NA	NA	NA	NA
		pfeR	WP_011060961.1	PspR32_19530	PchlR47_23315	NA	PspR84_21695	PspS04_21185	PspS19_21195	PspS34_21665	PspS35_17535	PspS49_22195
		pfeS	WP_011062712.1	PspR32_19525	PchlR47_23310	NA	PspR84_21690	PspS04_21180	PspS19_21190	PspS34_21660	PspS35_17530	PspS49_22190
	Hemophore	hasA	WP_032895212.1	NA	NA	NA	NA	NA	NA	NA	NA	NA
		hasD	EKX84897.1	PspR32_03430	PchlR47_16865	PspR76_27145	PspR84_15920	NA	NA	PspS34_18815	PspS35_26020	PspS49_14525
		hasE	ESW55348.1	PspR32_03435	PchlR47_16860	PspR76_27140	PspR84_15915	NA	NA	NA	PspS35_26015	PspS49_14530
		hasF	ESW55349.1	PspR32_03440	PchlR47_16855	PspR76_27135	PspR84_15910	NA	NA	NA	PspS35_26010	PspS49_14535
		hasI	AAY94590.2	PspR32_03405	NA	PspR76_27165	NA	NA	NA	NA	PspS35_26040	NA
		hasR	AAY94588.1	NA	NA	PspR76_27155	NA	NA	NA	NA	PspS35_26030	NA
		hasS	AAY94589.1	PspR32_03410	NA	PspR76_27160	NA	NA	NA	NA	PspS35_26035	NA
	Pyoverdine	opmQ	WP_016498676.1	PspR32_08265	NA	NA	NA	NA	NA	NA	NA	NA
		opmQ	VEE45979.1	NA	PchlR47_21465	PspR76_19725	PspR84_10055	PspS04_19590	PspS19_19600	PspS34_19690	PspS35_18780	PspS49_09935
		pvdA	AAY93340.1	PspR32_16735	PchlR47_21445	PspR76_19705	PspR84_10075	PspS04_13170	PspS19_13175	PspS34_19670	PspS35_18760	PspS49_09955
		pvdD	WP_014337395.1	PspR32_16765	PchlR47_21505	NA	PspR84_10010	PspS04_13155	PspS19_13160	NA	NA	PspS49_09885
		pvdD	NP_251089.1	NA	PchlR47_21510	PspR76_13545	NA	NA	NA	PspS34_19770	NA	PspS49_09890
		pvdE	tr|Q4K995|Q4K995_PSEF5	PspR32_16740	PchlR47_21495	PspR76_13555	PspR84_10030	PspS04_13180	PspS19_13185	PspS34_19715	PspS35_12635	PspS49_09910
		pvdF	tr|Q4K996|Q4K996_PSEF5	NA	PchlR47_21490	PspR76_13560	NA	NA	NA	NA	NA	NA
		pvdG	AFJ55292.1	PspR32_16825	PchlR47_21525	PspR76_21995	PspR84_10005	PspS04_13130	PspS19_13135	PspS34_19790	PspS35_20675	PspS49_09880
		pvdH	AEV61781.1	PspR32_08250	PchlR47_21920	PspR76_21945	PspR84_20260	NA	NA	PspS34_20165	PspS35_20635	PspS49_20775
		pvdI	WP_044287022.1	PspR32_16760	NA	PspR76_13540	NA	NA	NA	PspS34_19785	PspS35_12610	NA
		pvdI	AAY93356.2	unknown(PspR32_16765)	PchlR47_21515	NA	NA	NA	NA	NA	NA	NA (PspS49_09890)
		pvdL	AAY93445.1	PspR32_08215	PchlR47_21970	PspR76_21990	PspR84_20305	NA	NA	PspS34_20200	PspS35_20670	PspS49_20820
		pvdM	AEV61866.1	PspR32_16720	PchlR47_21475	PspR76_13575	PspR84_10045	NA	NA	PspS34_19700	PspS35_12650	PspS49_09925
		pvdN	AEV61865.1	PspR32_16725	PchlR47_21480	PspR76_13570	PspR84_10040	NA	NA	PspS34_19705	PspS35_12645	PspS49_09920
		pvdO	WP_014337402.1	PspR32_16730	PchlR47_21485	PspR76_13565	PspR84_10035	NA	NA	PspS34_19710	PspS35_12640	PspS49_09915
		pvdP	WP_014337405.1	PspR32_08255	PchlR47_21470	PspR76_13580	PspR84_10050	NA	NA	PspS34_19695	PspS35_12655	PspS49_09930
		pvdQ	sp|Q4KCM5|PVDQ_PSEF5	PspR32_09290	PchlR47_14555	PspR76_14635	PspR84_14220	NA	NA	PspS34_15075	PspS35_15440	PspS49_16110
		pvdR	NP_746326.1	PspR32_08275	NA	NA	NA	NA	NA	NA	NA	NA
		pvdR	NP_251079.1	NA	PchlR47_21455	PspR76_19715	PspR84_10065	PspS04_19580	PspS19_19590	PspS34_19680	PspS35_18770	PspS49_09945
		pvdS	tr|Q4K901|Q4K901_PSEF5	PspR32_08210	PchlR47_21975	PspR76_22000	PspR84_20310	PspS04_19865	PspS19_19875	PspS34_20205	PspS35_20680	PspS49_20825
		pvdT	WP_010954965.1	PspR32_08270	NA	NA	NA	NA	NA	NA	NA	NA
		pvdT	NP_251080.1	NA	PchlR47_21460	PspR76_19720	PspR84_10060	PspS04_19585	PspS19_19595	PspS34_19685	PspS35_18775	PspS49_09940
		pvdY	EIM18088.1	NA	PchlR47_21980	NA	NA	NA	NA	NA	NA	NA
	TonB dependant receptor		WP_015635717.1	PspR32_09095	NA	NA	NA	NA	NA	NA	NA	NA
Toxins	Cytotoxin FitD	FitA	AAY92252.1	NA	PchlR47_18975	NA	NA	NA	NA	NA	NA	NA
		FitB	AAY92253.1	NA	PchlR47_18970	NA	NA	NA	NA	NA	NA	NA
		FitC	AAY92254.1	NA	PchlR47_18965	NA	NA	NA	NA	NA	NA	NA
		FitD	AAY92255.1	NA	PchlR47_18960	NA	NA	NA	NA	NA	NA	NA
		FitE	AAY92256.2	PspR32_02250	PchlR47_18955	PspR76_02705	PspR84_02755	PspS04_02275	PspS19_02275	PspS34_02315	PspS35_02505	PspS49_02540
		FitF	AAY92257.1	NA	PchlR47_18950	NA	NA	NA	NA	NA	NA	NA
		FitG	AAY92258.1	NA	PchlR47_18945	NA	NA	NA	NA	NA	NA	NA
		FitH	AAY92259.1	NA	PchlR47_18940	NA	NA	NA	NA	NA	NA	NA
Type III Secretion System	Type III effector	hopJ	WP_010206473.1	PspR32_04045	PchlR47_04860	PspR76_26185	PspR84_05070	PspS04_04330	PspS19_04330	PspS34_04205	PspS35_25110	PspS49_04860
		ropE	WP_010213356.1	NA	NA	NA	NA	NA	NA	NA	NA	NA
		ropM	WP_003177411.1	NA	NA	NA	NA	NA	NA	NA	NA	NA
		ropM	EJK99198.1	NA	NA	NA	NA	NA	NA	NA	NA	NA
		exoU	AFJ59486.1	NA	NA	PspR76_29075	NA	NA	NA	NA	NA	NA
		ropB	AEV65570.1	NA	NA	NA	NA	NA	NA	NA	NA	NA
Type VI Secretion System	Type VI Secretion System	tssB	ACA73749.1	NA	NA	NA	NA	NA	NA	NA	PspS35_12660	NA
		tssB	ABA75144.1	NA	NA	NA	NA	NA	NA	NA	NA	PspS49_11845
		tssB	ABA77332.1	NA	PchlR47_31905	PspR76_17510	PspR84_29070	PspS04_06710	PspS19_06710	NA	NA	PspS49_29395
		tssB	WP_011064255.1	PspR32_24545	PchlR47_18515	PspR76_30735	NA	NA	NA	NA	PspS35_29490	NA

## Sheet: RPyocins
Strain	locus_tag	start	end	length	predicted_gene_name	gene_name	protein_seq_best_match
R32	PspR32_06010	1321230	1323797	855	MUTS	DNA mismatch repair protein MutS	WP_014754268.1
	PspR32_06015	1323958	1324701	247	PRTR	transcriptional regulator	WP_017336735.1
	PspR32_06040	1326845	1327336	163		phage tail protein	WP_016964892.1
	PspR32_06045	1327347	1327697	116		hypothetical protein	WP_019093182.1
	PspR32_06050	1327727	1327981	84		hypothetical protein	WP_019093181.1
	PspR32_06055	1328045	1329067	340	Y2197	hypothetical protein	PF09718.8
	PspR32_06060	1329086	1329418	110	BMUL_3877	phage tail protein	WP_011535238.1
	PspR32_06065	1329441	1330193	250	Y2195	phage minor tail protein L	WP_003218376.1
	PspR32_06070	1330197	1330955	252	VTAK	hydrolase Nlp/P60	WP_011535236.1
	PspR32_06075	1330995	1331612	205	BMUL_3881	phage tail protein	WP_003175013.1
	PspR32_06080	1331671	1335504	1277	Y2188	host specificity protein	PF09327.9, PF13550.4
	PspR32_06090	1336806	1337537	243	XBJ1_1244	hypothetical protein	WP_003106740.1
	PspR32_06100	1337819	1338361	180	ASA_1570	phage tail protein	WP_010226171.1
	PspR32_06105	1338436	1338987	183	LYS	lysozyme	WP_010451263.1
	PspR32_06115	1339544	1340026	160	CINA	damage-inducible protein CinA	WP_012270914.1
R47	PchlR47_06100	1365015	1367594	859	MUTS	DNA mismatch repair protein MutS	WP_007907204.1
	PchlR47_06105	1367791	1368516	241	PRTR	transcriptional regulator	WP_007924022.1
	PchlR47_06115	1369664	1369852	62		hypothetical protein	WP_010430504.1
	PchlR47_06130	1371059	1371823	254	AMPD	N-acetylmuramoyl-L-alanine amidase	WP_016701982.1
	PchlR47_06140	1372577	1373185	202		baseplate assembly protein	WP_003222187.1
	PchlR47_06150	1373528	1374523	331		baseplate J protein	WP_015371361.1
	PchlR47_06155	1374520	1375254	244		phage tail protein I	WP_016701987.1
	PchlR47_06160	1375251	1375781	176		phage tail protein	WP_019817709.1
	PchlR47_06180	1377306	1378472	388		phage tail protein	WP_011332716.1
	PchlR47_06185	1378472	1378978	168		phage tail protein	WP_016970775.1
	PchlR47_06195	1379845	1382052	735		phage tail tape measure protein	WP_016701999.1
	PchlR47_06200	1382052	1382435	127		hypothetical protein	WP_016985052.1
	PchlR47_06205	1382428	1382640	70		phage tail protein	WP_012722516.1
	PchlR47_06210	1382650	1383666	338	GPD	phage tail protein	WP_009042421.1
	PchlR47_06215	1383809	1384393	194		hypothetical protein	WP_007923983.1
	PchlR47_06220	1384390	1384572	60		DUF2635 domain-containing protein	WP_010170093.1
	PchlR47_06225	1384572	1386068	498	GLX_15540	phage tail protein	WP_015634363.1
	PchlR47_06230	1386135	1386482	115		phage tail protein	WP_003198314.1
	PchlR47_06235	1386479	1386775	98		ArsR family transcriptional regulator	WP_003222226.1
	PchlR47_06240	1386906	1388981	691		phage tail protein	WP_016702006.1
	PchlR47_06245	1388968	1390206	412	GPN	hydroxyacid dehydrogenase	WP_011332726.1
	PchlR47_06250	1390210	1391250	346	Y2940	baseplate protein	WP_016702009.1
	PchlR47_06255	1391367	1391876	169	GP45	hypothetical protein	WP_011332728.1
	PchlR47_06260	1391876	1392274	132	GP46	hypothetical protein	WP_003222234.1
	PchlR47_06265	1392264	1393304	346	GLX_15620	baseplate J protein	WP_009047316.1
	PchlR47_06270	1393292	1393891	199	GP48	phage tail protein	WP_007908769.1
	PchlR47_06275	1393903	1394757	284		hypothetical protein	WP_007923958.1
	PchlR47_06280	1394762	1395403	213		hypothetical protein	WP_009042432.1
	PchlR47_06285	1395535	1396455	306		hypothetical protein	WP_008077154.1
	PchlR47_06290	1396455	1396934	159		hypothetical protein	WP_007923955.1
	PchlR47_06295	1398006	1398476	156		hypothetical protein	PF16778.3
	PchlR47_06300	1398548	1399288	246		hypothetical protein	WP_003222254.1
	PchlR47_06305	1399285	1399722	145		hypothetical protein	WP_007908754.1
	PchlR47_06310	1399768	1400331	187	LYS	lysozyme	WP_007964362.1
	PchlR47_06320	1400932	1401432	166	CINA	damage-inducible protein CinA	WP_009047324.1
R76	PspR76_06930	1544668	1547247	859	MUTS	DNA mismatch repair protein MutS	WP_005785288.1
	PspR76_06935	1547299	1548288	329		integrase	WP_005785290.1
	PspR76_06955	1549482	1550141	219	CLP_1629	hypothetical protein	WP_007244692.1
	PspR76_06975	1551032	1551559	175		hypothetical protein	WP_010568098.1
	PspR76_06980	1551605	1552600	331		reverse transcriptase	WP_003175070.1
	PspR76_06985	1552975	1553328	117		four helix bundle protein	WP_014717870.1
	PspR76_07010	1555785	1556552	255	EXO	recombinase	WP_010220878.1
	PspR76_07015	1556549	1557307	252	HDEN_0125	ERF family protein	WP_010435211.1
	PspR76_07020	1557318	1558481	387		hypothetical protein	WP_010201960.1
	PspR76_07060	1562173	1562796	207		hypothetical protein	PF14373.4
	PspR76_07080	1564434	1564751	105		hypothetical protein	PF13560.4
	PspR76_07100	1565985	1566707	240	PRTR	transcriptional regulator	WP_011059557.1
	PspR76_07115	1567777	1568628	283	SARE_3740	Rha family transcriptional regulator	WP_003175050.1
	PspR76_07120	1568630	1569607	325		phage replication protein	WP_011267997.1
	PspR76_07125	1569594	1570391	265		hypothetical protein	WP_008076996.1
	PspR76_07150	1571691	1572323	210		hypothetical protein	WP_019095688.1
	PspR76_07175	1575216	1575587	123		chemotaxis protein	WP_014591184.1
	PspR76_07205	1576951	1577550	199		hypothetical protein	WP_012724048.1
	PspR76_07210	1577552	1579039	495		terminase	WP_003175036.1
	PspR76_07215	1579036	1580454	472	BB2215	hypothetical protein	WP_016969344.1
	PspR76_07220	1580429	1581514	361	Y2207	phage head morphogenesis protein	WP_003225247.1
	PspR76_07225	1581597	1582325	242	Y2206	hypothetical protein	WP_010657110.1
	PspR76_07230	1582338	1583300	320	Y2205	hypothetical protein	WP_008076958.1
	PspR76_07235	1583347	1583937	196	BB2220	hypothetical protein	WP_016969347.1
	PspR76_07240	1583997	1584500	167	Y2204	hypothetical protein	WP_019816773.1
	PspR76_07245	1584518	1584889	123	BB2223	hypothetical protein	WP_017736509.1
	PspR76_07250	1584886	1585542	218	Y2201	hypothetical protein	WP_017736510.1
	PspR76_07255	1585539	1585958	139	BB2225	hypothetical protein	WP_017736511.1
	PspR76_07260	1586031	1586678	215	BB2227	phage tail protein	WP_017736512.1
	PspR76_07270	1587110	1587388	92		hypothetical protein	WP_017736514.1
	PspR76_07290	1588733	1589605	290	BAV0402	hypothetical protein	WP_015994287.1
	PspR76_07300	1589817	1590329	170		DNA-binding protein	WP_020300096.1
	PspR76_07310	1590971	1594189	1072	Y2197	phage tail tape measure protein	WP_017736518.1
	PspR76_07320	1594481	1594819	112	Y2196	phage tail protein	WP_008076936.1
	PspR76_07325	1594830	1595579	249	Y2195	phage minor tail protein L	WP_002553414.1
	PspR76_07330	1595582	1596337	251	VTAK	hydrolase Nlp/P60	WP_009048058.1
	PspR76_07335	1596334	1596915	193		phage tail protein	WP_016567875.1
	PspR76_07340	1596973	1600431	1152	Y2188	host specificity protein	WP_017528113.1
	PspR76_07360	1602655	1603074	139		structural protein	WP_019093241.1
	PspR76_07380	1605504	1607225	573		hypothetical protein
	PspR76_07385	1607222	1608940	572		hypothetical protein	WP_015885762.1
	PspR76_07390	1609084	1609455	123		hypothetical protein	WP_012142898.1
	PspR76_07395	1609656	1610390	244	PRTR	transcriptional regulator	WP_007924022.1
	PspR76_07410	1611872	1612480	202		baseplate assembly protein	WP_003222187.1
	PspR76_07420	1612822	1613817	331		baseplate J protein	WP_016985062.1
	PspR76_07425	1613814	1614542	242		phage tail protein I	WP_003208671.1
	PspR76_07430	1614539	1615072	177		phage tail protein	WP_016970770.1
	PspR76_07445	1616265	1617431	388		phage tail protein	WP_011332716.1
	PspR76_07450	1617431	1617937	168		phage tail protein	WP_016970775.1
	PspR76_07465	1620287	1620670	127		hypothetical protein	WP_016985052.1
	PspR76_07470	1620663	1620875	70		phage tail protein	WP_011332721.1
	PspR76_07475	1620885	1621895	336	GPD	phage tail protein	WP_010451225.1
	PspR76_07480	1621918	1622475	185	LYS	lysozyme	WP_014717174.1
	PspR76_07485	1622596	1623096	166	CINA	damage-inducible protein CinA	WP_017738253.1
R84	PspR84_06280	1399039	1401621	860	MUTS	DNA mismatch repair protein MutS	WP_007907204.1
	PspR84_06285	1401833	1402567	244	PRTR	transcriptional regulator	WP_003198297.1
	PspR84_06310	1405038	1405646	202		baseplate assembly protein	WP_003222187.1
	PspR84_06320	1405990	1406985	331		baseplate J protein	WP_016985062.1
	PspR84_06325	1406982	1407617	211		phage tail protein I	WP_007908812.1
	PspR84_06330	1407618	1410392	924	STF	phage tail protein	WP_016985060.1
	PspR84_06335	1410402	1410911	169		hypothetical protein	WP_016985059.1
	PspR84_06340	1410995	1411417	140		phage tail protein	WP_007949656.1
	PspR84_06350	1411705	1412871	388		phage tail protein	WP_011332716.1
	PspR84_06355	1412871	1413377	168		phage tail protein	WP_016970775.1
	PspR84_06365	1414256	1416643	795		phage tail tape measure protein	WP_007908795.1
	PspR84_06370	1416643	1417026	127		hypothetical protein	WP_016985052.1
	PspR84_06375	1417019	1417231	70		phage tail protein	WP_011332721.1
	PspR84_06380	1417241	1418272	343	GPD	phage tail protein	WP_007954890.1
	PspR84_06385	1418415	1418999	194		hypothetical protein	WP_007954892.1
	PspR84_06390	1418996	1419175	59		DUF2635 domain-containing protein	WP_010170093.1
	PspR84_06395	1419175	1420671	498	GLX_15540	phage tail protein	WP_016985048.1
	PspR84_06400	1420739	1421086	115		phage tail protein	WP_003198314.1
	PspR84_06405	1421083	1421379	98		ArsR family transcriptional regulator	WP_003222226.1
	PspR84_06410	1421510	1423495	661		hypothetical protein	WP_007964337.1
	PspR84_06415	1423482	1424717	411	GPN	hydroxyacid dehydrogenase	WP_011332726.1
	PspR84_06420	1424721	1425764	347	Y2940	baseplate protein	WP_007964340.1
	PspR84_06425	1425905	1426414	169	GP45	hypothetical protein	WP_011332728.1
	PspR84_06430	1426414	1426812	132	GP46	hypothetical protein	WP_003222234.1
	PspR84_06435	1426802	1427848	348	GLX_15620	baseplate J protein	WP_007954907.1
	PspR84_06440	1427836	1428435	199	GP48	phage tail protein	WP_007908769.1
	PspR84_06445	1428449	1429606	385		phage tail protein	WP_007908767.1
	PspR84_06450	1429603	1430118	171		phage tail protein	WP_007908765.1
	PspR84_06455	1430258	1431355	365	STF	phage tail protein	WP_007908764.1
	PspR84_06460	1431363	1431929	188	TFAD	phage tail protein	WP_007954913.1
	PspR84_06465	1432051	1432971	306		phage tail protein	WP_016985034.1
	PspR84_06470	1432974	1433414	146		hypothetical protein	WP_007908754.1
	PspR84_06475	1433424	1434584	386		hypothetical protein	WP_007908752.1
	PspR84_06485	1434875	1435441	188	LYS	lysozyme	WP_007908750.1
	PspR84_06495	1436006	1436506	166	CINA	damage-inducible protein CinA	WP_017738253.1
S04	PspS04_05575	1275996	1278575	859	MUTS	DNA mismatch repair protein MutS	WP_007907204.1
	PspS04_05580	1278768	1279511	247	PRTR	transcriptional regulator	WP_017336735.1
	PspS04_05590	1280141	1280641	166	CINA	damage-inducible protein CinA	WP_009047324.1
S19	PspS19_05575	1275996	1278575	859	MUTS	DNA mismatch repair protein MutS	WP_007907204.1
	PspS19_05580	1278768	1279511	247	PRTR	transcriptional regulator	WP_017336735.1
	PspS19_05590	1280141	1280641	166	CINA	damage-inducible protein CinA	WP_009047324.1
S34	PspS34_05730	1322877	1325456	859	MUTS	DNA mismatch repair protein MutS	WP_007907204.1
	PspS34_05735	1325665	1326399	244	PRTR	transcriptional regulator	WP_003198297.1
	PspS34_05745	1327032	1327532	166	CINA	damage-inducible protein CinA	WP_011059578.1
S35	PspS35_06565	1448029	1450620	863	MUTS	DNA mismatch repair protein MutS	WP_017526365.1
	PspS35_06570	1450820	1451554	244	PRTR	transcriptional regulator	WP_007924022.1
	PspS35_06580	1452527	1453027	166	CINA	damage-inducible protein CinA	WP_017738253.1
S49	PspS49_06145	1405766	1408348	860	MUTS	DNA mismatch repair protein MutS	WP_007907204.1
	PspS49_06150	1408589	1409338	249		DNA-binding protein	WP_007908825.1
	PspS49_06170	1411041	1411775	244	PRTR	transcriptional regulator	WP_003198297.1
	PspS49_06200	1414577	1415068	163		phage tail protein	WP_016964892.1
	PspS49_06205	1415077	1415427	116		hypothetical protein	WP_019093182.1
	PspS49_06210	1415457	1415711	84		hypothetical protein	WP_019093181.1
	PspS49_06215	1415768	1416994	408	Y2197	phage tail tape measure protein	WP_019093180.1
	PspS49_06220	1417032	1417370	112	BMUL_3877	phage tail protein	WP_015636159.1
	PspS49_06225	1417437	1418120	227	Y2195	phage minor tail protein L	WP_011062030.1
	PspS49_06230	1418123	1418926	267	Y2194	hydrolase Nlp/P60	WP_020300100.1
	PspS49_06235	1418954	1419559	201	BMUL_3881	phage tail protein	WP_019093173.1
	PspS49_06240	1419590	1420195	201	BMUL_3881	phage tail protein	WP_019093172.1
	PspS49_06245	1420264	1423836	1190	Y2188	host specificity protein J	WP_005785436.1
	PspS49_06265	1426096	1426413	105		hypothetical protein	WP_015007727.1
	PspS49_06275	1426857	1427825	322	PSPTO_2092	hypothetical protein
	PspS49_06280	1427922	1428506	194		hypothetical protein	WP_007954892.1
	PspS49_06285	1428503	1428682	59		DUF2635 domain-containing protein	WP_010170093.1
	PspS49_06290	1428682	1430178	498	GLX_15540	phage tail protein	WP_016985048.1
	PspS49_06295	1430246	1430593	115		phage tail protein	WP_003198314.1
	PspS49_06300	1430590	1430886	98		ArsR family transcriptional regulator	WP_003222226.1
	PspS49_06305	1431017	1433002	661		hypothetical protein	WP_007964337.1
	PspS49_06310	1432989	1434224	411	GPN	hydroxyacid dehydrogenase	WP_011332726.1
	PspS49_06315	1434228	1435271	347	Y2940	baseplate protein	WP_007964340.1
	PspS49_06320	1435413	1435922	169	GP45	hypothetical protein	WP_011332728.1
	PspS49_06325	1435919	1436317	132	GP46	hypothetical protein	WP_003222234.1
	PspS49_06330	1436307	1437350	347	GLX_15620	baseplate J protein	WP_007954907.1
	PspS49_06335	1437338	1437937	199	GP48	phage tail protein	WP_007908769.1
	PspS49_06340	1437952	1438683	243		hypothetical protein	WP_008010166.1
	PspS49_06345	1438685	1439110	141		phage tail protein	WP_008010165.1
	PspS49_06350	1439168	1440262	364	STF	phage tail protein	WP_007908764.1
	PspS49_06355	1440271	1440837	188	TFAD	phage tail protein	WP_007908762.1
	PspS49_06360	1440860	1441786	308		hypothetical protein	WP_007954914.1
	PspS49_06365	1441786	1442253	155		hypothetical protein	WP_007908758.1
	PspS49_06370	1442294	1443214	306		phage tail protein	WP_016985034.1
	PspS49_06375	1443217	1443657	146		hypothetical protein	WP_007908754.1
	PspS49_06380	1443667	1444827	386		hypothetical protein	WP_007908752.1
	PspS49_06390	1445119	1445685	188	LYS	lysozyme	WP_007908750.1
	PspS49_06400	1446250	1446750	166	CINA	damage-inducible protein CinA	WP_017738253.1
