# Supplementary material for: Linking Comparative Genomics of Nine Potato-Associated Pseudomonas Isolates With Their Differing Biocontrol Potential Against Late Blight
Source: Front Microbiol. 2020 Apr 30;11:857. doi: 10.3389/fmicb.2020.00857 (PMC7204214; doi:10.3389/fmicb.2020.00857)
Supplement: Supplementary file 4 [file Data_Sheet_4.xlsx]

## Sheet: Sheet1
Table S5: List of genes and corresponding locus tags positively correlated to mycelial growth inhibition, plant colonization and inhibition of sporangia germination. For mycelial growth inhibition, all genes present in at least four of the five active strains (R32, R47, R84, S35 and S49) or present in all five active strains and R76 or S34 are listed.
Annotation	CP019396_PspR32	CP019397_PspS19	CP019398_PspS34	CP019399_PchlR47	CP019426_PspR84	CP019427_PspS04	CP019428_PspR76_plasmid	CP019431_PspS35	CP019432_PspS49
hypothetical protein (a)	PspR32_02925			PchlR47_03455	PspR84_03605			PspS35_03320	PspS49_03410
type II secretion system protein GspG	PspR32_05375			PchlR47_26985 PchlR47_14135	PspR84_17190 PspR84_10575			PspS35_02100 PspS35_15255 PspS35_12340	PspS49_13085 PspS49_10800
peptide transporter	PspR32_00610			PchlR47_00665	PspR84_00750		PspR76_00835	PspS35_00625	PspS49_00685
arylsulfatase	PspR32_20815		PspS34_00875	PchlR47_01085	PspR84_01070			PspS35_00975	PspS49_01065
phosphonate monoester hydrolase	PspR32_00835			PchlR47_01115	PspR84_01100		PspR76_01300	PspS35_01005	PspS49_01095
nuclease	PspR32_01335		PspS34_01860	PchlR47_02220	PspR84_02305			PspS35_02005	PspS49_02090
thymidine phosphorylase	PspR32_04010			PchlR47_04335	PspR84_04565		PspR76_04905	PspS35_04820	PspS49_04270
MFS transporter	PspR32_04135			PchlR47_04980	PspR84_05190		PspR76_06090	PspS35_05880	PspS49_04990
TonB-dependent siderophore receptor	PspR32_21730			PchlR47_05055	PspR84_05245		PspR76_06290	PspS35_05940	PspS49_05045
hypothetical protein (l)	PspR32_21725			PchlR47_05060	PspR84_05250		PspR76_06295	PspS35_05945	PspS49_05050
RNA polymerase subunit sigma-24	PspR32_06855			PchlR47_07630	PspR84_07755		PspR76_22750	PspS35_21695	PspS49_07640
anti-sigma factor	PspR32_06860			PchlR47_07635	PspR84_07760		PspR76_22745	PspS35_21690	PspS49_07645
ShlB family hemolysin secretion/activation protein	PspR32_18045			PchlR47_07745 PchlR47_20990	PspR84_11995		PspR76_04360 PspR76_01000 PspR76_21320 PspR76_15535	PspS35_00770	PspS49_12505
PilZ domain-containing protein	PspR32_17410			PchlR47_10185	PspR84_19805		PspR76_09465	PspS35_08400	PspS49_20320
molecular chaperone HscC	PspR32_19280			PchlR47_10590	PspR84_10260 PspR84_24620		PspR76_08395	PspS35_07455	PspS49_10155 PspS49_25045
glutaminase	PspR32_10650			PchlR47_14615	PspR84_11520		PspR76_17720	PspS35_17195	PspS49_11955
two-component sensor histidine kinase	PspR32_20415			PchlR47_14660	PspR84_18560		PspR76_03785	PspS35_03570	PspS49_19000
hybrid sensor histidine kinase/response regulator (c)	PspR32_06505			PchlR47_16780	PspR84_18665		PspR76_19980	PspS35_18095 PspS35_22285	PspS49_19100
diguanylate phosphodiesterase	PspR32_06500			PchlR47_16785	PspR84_18670		PspR76_19985	PspS35_18100 PspS35_22280	PspS49_19105
hybrid sensor histidine kinase/response regulator (d)	PspR32_06495			PchlR47_16790	PspR84_18675		PspR76_19990	PspS35_18105	PspS49_19110
DNA-binding response regulator	PspR32_06490			PchlR47_16795	PspR84_18680		PspR76_19995	PspS35_18110 PspS35_22270	PspS49_19115
polyurethanase	PspR32_15695			PchlR47_16835 PchlR47_16840	PspR84_15890 PspR84_15895		PspR76_15230	PspS35_14390	PspS49_14555 PspS49_14550
peptidase	PspR32_03440 PspR32_18600			PchlR47_16855	PspR84_15910		PspR76_27135 PspR76_15215	PspS35_26010 PspS35_14385	PspS49_14535
hemolysin D	PspR32_03435 PspR32_18605			PchlR47_16860	PspR84_15915		PspR76_27140 PspR76_15210	PspS35_26015 PspS35_14380	PspS49_14530
serine 3-dehydrogenase	PspR32_18620			PchlR47_16875 PchlR47_12120	PspR84_15930 PspR84_11565		PspR76_15195	PspS35_14365	PspS49_14515 PspS49_12000
transcriptional regulator	PspR32_23775			PchlR47_19870	PspR84_18500		PspR76_18790	PspS35_07675	PspS49_24345
hypothetical protein (k)	PspR32_11125			PchlR47_20070	PspR84_18815		PspR76_19335	PspS35_18235	PspS49_19260
fimbrial assembly protein	PspR32_11120			PchlR47_20075	PspR84_18820		PspR76_19340	PspS35_18240	PspS49_19265
molecular chaperone	PspR32_11115			PchlR47_20080	PspR84_18825		PspR76_19345	PspS35_18245	PspS49_19270
spore coat protein	PspR32_11110			PchlR47_20085	PspR84_18830		PspR76_19350	PspS35_18250	PspS49_19275
spore coat protein	PspR32_11105			PchlR47_20090	PspR84_18835		PspR76_19355	PspS35_18255	PspS49_19280
spore coat protein	PspR32_11100			PchlR47_20095	PspR84_18840		PspR76_19360	PspS35_18260	PspS49_19285
spore coat protein	PspR32_11095			PchlR47_20100	PspR84_18845		PspR76_19365	PspS35_18265	PspS49_19290
anion permease	PspR32_11270			PchlR47_23800	PspR84_22210		PspR76_24340	PspS35_23000	PspS49_22720
glycosyltransferase	PspR32_20280		PspS34_05160	PchlR47_25710	PspR84_07545			PspS35_06260	PspS49_07415
sugar translocase	PspR32_20285		PspS34_05155	PchlR47_25715	PspR84_23415			PspS35_06255	PspS49_23910
type II secretion system protein GspE	PspR32_05365			PchlR47_26975 PchlR47_14165	PspR84_10600 PspR84_17165		PspR76_20140	PspS35_02090 PspS35_12365 PspS35_15230 PspS35_19110	PspS49_10825 PspS49_13110
porin	PspR32_20390			PchlR47_27360	PspR84_18505		PspR76_03795	PspS35_03580	PspS49_18955
cation transporter	PspR32_20395			PchlR47_27370	PspR84_18540		PspR76_03780	PspS35_03565	PspS49_18980
efflux transporter periplasmic adaptor subunit	PspR32_20400			PchlR47_27375	PspR84_18545		PspR76_03775	PspS35_03560	PspS49_18985
type I secretion protein TolC	PspR32_20405			PchlR47_27380	PspR84_18550		PspR76_03770	PspS35_03555	PspS49_18990
hypothetical protein (j)	PspR32_03500			PchlR47_28055	PspR84_25195		PspR76_26985	PspS35_25875	PspS49_25625
catalase	PspR32_11855			PchlR47_28145	PspR84_25270		PspR76_27050	PspS35_25935	PspS49_25705
ethanolamine permease	PspR32_22830			PchlR47_28635	PspR84_25785		PspR76_27590	PspS35_26455	PspS49_26245
sodium:proton antiporter	PspR32_02010			PchlR47_30140	PspR84_27330		PspR76_29065	PspS35_27970	PspS49_27850
peptidase	PspR32_00585			PchlR47_00635	PspR84_00720				PspS49_00655
excinuclease	PspR32_01415			PchlR47_02310	PspR84_02390				PspS49_02175
autotransporter outer membrane beta-barrel domain-containing protein	PspR32_11480			PchlR47_03450				PspS35_00810	PspS49_03405
DNA-binding protein	PspR32_05540			PchlR47_05605	PspR84_05770				PspS49_05625
glycosyl transferase family 2	PspR32_07495			PchlR47_08130	PspR84_08240				PspS49_08110
phosphohydrolase	PspR32_15910			PchlR47_09210	PspR84_21210				PspS49_21715
hypothetical protein (f)	PspR32_19270			PchlR47_10580	PspR84_10250				PspS49_10145
molecular chaperone DnaJ	PspR32_19275			PchlR47_10585	PspR84_10255				PspS49_10150
putative addiction module antidote protein	PspR32_04300			PchlR47_11155				PspS35_24635	PspS49_11250
esterase				PchlR47_11545	PspR84_13380			PspS35_11070	PspS49_16915
FAD/NAD(P)-binding oxidoreductase	PspR32_26055			PchlR47_12580	PspR84_18045				PspS49_18475
hydrogen cyanide synthase	PspR32_26050			PchlR47_12585	PspR84_18040				PspS49_18470
hypothetical protein (i)				PchlR47_14095	PspR84_17330			PspS35_12290	PspS49_12955
TonB-dependent outer membrane receptor				PchlR47_14100	PspR84_17325			PspS35_12295	PspS49_12960
RNA polymerase subunit sigma-24				PchlR47_14105	PspR84_17320			PspS35_12300	PspS49_12965
iron dicitrate transport regulator FecR				PchlR47_14110	PspR84_17315			PspS35_12305	PspS49_12970
type II secretion system protein GspJ				PchlR47_14115	PspR84_10555 PspR84_17310			PspS35_12320 PspS35_15275	PspS49_10780 PspS49_12975
type II secretion system protein GspH				PchlR47_14120	PspR84_17305 PspR84_10560			PspS35_15270 PspS35_12325	PspS49_12980 PspS49_10785
general secretion pathway protein GspC				PchlR47_14125	PspR84_10565 PspR84_17300			PspS35_12330 PspS35_15265	PspS49_10790
type II secretion system protein GspI				PchlR47_14130	PspR84_10570 PspR84_17195			PspS35_15260 PspS35_12335	PspS49_10795 PspS49_13080
HxcX atypical pseudopilin				PchlR47_14140	PspR84_17185 PspR84_10580			PspS35_15250 PspS35_12345	PspS49_13090 PspS49_10805
type II secretion system protein GspL				PchlR47_14145	PspR84_10585 PspR84_17180			PspS35_15245 PspS35_12350	PspS49_13095 PspS49_10810
general secretion pathway protein GspM				PchlR47_14150	PspR84_17175 PspR84_10590			PspS35_12355 PspS35_15240	PspS49_10815 PspS49_13100
type II secretion system protein GspD				PchlR47_14155	PspR84_10595 PspR84_17170			PspS35_12360 PspS35_15235	PspS49_13105 PspS49_10820
type II secretion system protein GspF				PchlR47_14170	PspR84_10605 PspR84_17160			PspS35_12370 PspS35_15225	PspS49_10830 PspS49_13115
hemagglutinin				PchlR47_14185	PspR84_17150			PspS35_12380	PspS49_13125
transposase				PchlR47_14215	PspR84_13895			PspS35_12385	PspS49_16455
hypothetical protein (h)				PchlR47_14220	PspR84_13900			PspS35_12390	PspS49_16450
biopolymer transporter ExbB				PchlR47_14225	PspR84_13905			PspS35_12395	PspS49_16445
biopolymer transporter ExbD				PchlR47_14230	PspR84_13910			PspS35_12400	PspS49_16440
energy transducer TonB				PchlR47_14235	PspR84_13915			PspS35_12405	PspS49_16435
hypothetical protein (e)				PchlR47_14240	PspR84_13920			PspS35_12410	PspS49_16430
DNA repair protein				PchlR47_14245	PspR84_13925			PspS35_12415	PspS49_16425
peptidylprolyl isomerase				PchlR47_14255	PspR84_13935			PspS35_12425	PspS49_16415
glutaminyl transferase	PspR32_15590			PchlR47_14925	PspR84_15630				PspS49_15805
cellulose biosynthesis protein	PspR32_14025			PchlR47_15000	PspR84_10985				PspS49_11270
hypothetical protein (d)	PspR32_14015			PchlR47_15010	PspR84_10995				PspS49_11280
polysaccharide biosynthesis protein	PspR32_14010			PchlR47_15015	PspR84_11000				PspS49_11285
polysaccharide deacetylase	PspR32_14005			PchlR47_15020	PspR84_11005				PspS49_11290
glycosyl transferase family 2	PspR32_14000			PchlR47_15025	PspR84_11010				PspS49_11295
glycosyl transferase family 2	PspR32_13995			PchlR47_15030	PspR84_11015				PspS49_11300
polymerase	PspR32_13990			PchlR47_15035	PspR84_11020				PspS49_11305
glycosyl transferase family 1	PspR32_13985			PchlR47_15040	PspR84_11025				PspS49_11310
lipopolysaccharide biosynthesis protein	PspR32_13980			PchlR47_15045	PspR84_11030				PspS49_11315
polysaccharide biosynthesis protein	PspR32_13975			PchlR47_15050	PspR84_11035				PspS49_11320
cobalamin biosynthesis protein CobQ	PspR32_13970			PchlR47_15055	PspR84_11040				PspS49_11325
sugar transferase	PspR32_13965			PchlR47_15060	PspR84_11045				PspS49_11330
hypothetical protein (g)	PspR32_22465			PchlR47_16360	PspR84_11885				PspS49_12400
RNA polymerase subunit sigma				PchlR47_19215	PspR84_16930			PspS35_15290	PspS49_13340
hybrid sensor histidine kinase/response regulator (a)	PspR32_13730 PspR32_13735 PspR32_13750			PchlR47_19585 PchlR47_19590 PchlR47_19605				PspS35_06305 PspS35_06290	PspS49_23860 PspS49_23865 PspS49_23880
cytochrome B6	PspR32_13740			PchlR47_19595				PspS35_06300	PspS49_23870
histidine kinase	PspR32_13745			PchlR47_19600				PspS35_06295	PspS49_23875
transcriptional regulator	PspR32_11135			PchlR47_20040	PspR84_11990				PspS49_12490
MFS transporter	PspR32_11130 PspR32_18595			PchlR47_20045	PspR84_18790				PspS49_19235
superoxide dismutase	PspR32_04315			PchlR47_20805	PspR84_11370				PspS49_11695
hypothetical protein (b)				PchlR47_21220	PspR84_13470			PspS35_21525	PspS49_16800
hybrid sensor histidine kinase/response regulator (b)	PspR32_13255			PchlR47_21285	PspR84_12135				PspS49_12650
dienelactone hydrolase	PspR32_19615			PchlR47_23410	PspR84_21795				PspS49_22295
hypothetical protein (c)	PspR32_13260			PchlR47_25785	PspR84_12145				PspS49_12660
transcriptional regulator	PspR32_24385			PchlR47_27290	PspR84_20070				PspS49_20585
3-methyl-2-oxobutanoate hydroxymethyltransferase	PspR32_23765			PchlR47_27410	PspR84_13235				PspS49_17065
Killer protein				PchlR47_28185	PspR84_25315			PspS35_28070	PspS49_25750
addiction module antidote protein, HigA family				PchlR47_28190	PspR84_25320			PspS35_28075	PspS49_25755
Diguanylate cyclase phosphodiesterase	PspR32_13730, PspR32_13735			PchlR47_19585, PchlR47_19590				PspS35_06305	PspS49_23860, PspS49_23865
Histidine kinase	PspR32_13745, PspR32_13750			PchlR47_19600, PchlR47_19605				PspS35_06290, PspS35_06295	PspS49_23875, PspS49_23880
Outer membrane autotransporter barrel	PspR32_11480			PchlR47_03450				PspS35_00810	PspS49_03405
Peroxidase	PspR32_13740			PchlR47_19595				PspS35_06300	PspS49_23870
Lipoprotein	PspR32_13785	PspS19_09085	PspS34_13315		PspR84_15450	PspS04_09085	PspR76_05560		PspS49_15640
cytosine purines, uracil, thiamine, allantoin permease	PspR32_11775		PspS34_10780, PspS34_17115		PspR84_11950, PspR84_12020		PspR76_12490		PspS49_12450, PspS49_12530
Peptide synthase	PspR32_15270		PspS34_17325		PspR84_12260		PspR76_15105		PspS49_12775
